# Supplementary material for: Regulation of the Later Stages of Nodulation Stimulated by IPD3/CYCLOPS Transcription Factor and Cytokinin in Pea Pisum sativum L
Source: Plants (Basel). 2021 Dec 25;11(1):56. doi: 10.3390/plants11010056 (PMC8747635; doi:10.3390/plants11010056)
Supplement: Supplementary file 1 [file plants-11-00056-s001.zip › Table 1S.xlsx]

## Sheet: Sheet 1
baseMean	log2FoldChange	padj	Locus	sym33 - 1	sym33 - 2	sym33 - 3	wt - 3	wt - 1	wt - 2	best.hit.to.nr	GO.Biological.Process	GO.Cellular.Component	GO.Molecular.Function
19.9943	21.5034	8.50515e-10	Psat5g190320.2	0	0	0	20.1846	14.1799	0	gi|502144748|ref|XP_004505737.1| PREDICTED: tricalbin-3	GO:0046482 para-aminobenzoic acid metabolic process	GO:0005886 plasma membrane | GO:0016021 integral to membrane | GO:0009536 plastid	-
17.9245	20.8055	6.29493e-18	Psat7g191800.2	0	0	0	4.23225	6.35649	12.6777	gi|502145619|ref|XP_004506105.1| PREDICTED: uncharacterized protein LOC101494922	-	GO:0005737 cytoplasm | GO:0005634 nucleus	GO:0008270 zinc ion binding
12.1411	19.0937	2.03074e-05	Psat2g167760.3	0	0	0	0	6.35649	0	gi|922355564|ref|XP_003611696.2| histone-lysine N-methyltransferase	GO:0009294 DNA mediated transformation | GO:0009965 leaf morphogenesis | GO:0009960 endosperm development | GO:0006349 regulation of gene expression by genetic imprinting | GO:0010228 vegetative to reproductive phase transition of meristem | GO:0045857 negative regulation of molecular function	epigenetic | GO:0016571 histone methylation	GO:0031519 PcG protein complex | GO:0009506 plasmodesma | GO:0005677 chromatin silencing complex | GO:0009536 plastid | GO:0005768 endosome | GO:0005802 trans-Golgi network | GO:0005794 Golgi apparatus
12.3286	18.9007	2.57189e-05	Psat5g308360.4	0	0	0	5.53448	0	0	gi|922391588|ref|XP_013464207.1| shikimate/quinate hydroxycinnamoyltransferase	GO:0009809 lignin biosynthetic process | GO:0009963 positive regulation of flavonoid biosynthetic process | GO:0010252 auxin homeostasis	GO:0016020 membrane | GO:0005829 cytosol	GO:0047205 quinate O-hydroxycinnamoyltransferase activity
385.025	14.1064	4.75616e-05	Psat7g241040.1	0	0	0	781.664	831.233	1729.37	gi|922365452|ref|XP_013454938.1| Ctr family copper transporter	GO:0035434 copper ion transmembrane transport | GO:0015680 intracellular copper ion transport | GO:0048364 root development | GO:0048235 pollen sperm cell differentiation | GO:0009737 response to abscisic acid stimulus	GO:0016021 integral to membrane | GO:0009506 plasmodesma | GO:0005774 vacuolar membrane | GO:0005770 late endosome | GO:0005794 Golgi apparatus	GO:0015089 high affinity copper ion transmembrane transporter activity
199.55	13.21	2.61388e-23	Psat4g114240.2	0	0	0	476.942	833.678	485.328	gi|922336363|ref|XP_013446171.1| alpha-glucan water dikinase	GO:0006952 defense response | GO:0035335 peptidyl-tyrosine dephosphorylation | GO:0018106 peptidyl-histidine phosphorylation | GO:0009610 response to symbiotic fungus | GO:0005983 starch catabolic process | GO:0009631 cold acclimation	GO:0005739 mitochondrion | GO:0009941 chloroplast envelope | GO:0009570 chloroplast stroma	GO:0004673 protein histidine kinase activity | GO:0043531 ADP binding | GO:0046872 metal ion binding | GO:0005524 ATP binding | GO:0004725 protein tyrosine phosphatase activity | GO:0050521 alpha-glucan
179.732	13.0594	9.21177e-19	Psat7g150880.1	0	0	0	731.528	673.788	212.27	gi|502178333|ref|XP_004516227.1| PREDICTED: agamous-like MADS-box protein AGL15	GO:0045893 positive regulation of transcription	DNA-dependent | GO:0060862 negative regulation of floral organ abscission | GO:2000692 negative regulation of seed maturation | GO:0009910 negative regulation of flower development | GO:0060867 fruit abscission | GO:0045892 negative regulation of transcription	DNA-dependent | GO:0071365 cellular response to auxin stimulus | GO:0030154 cell differentiation | GO:0010262 somatic embryogenesis | GO:0048577 negative regulation of short-day photoperiodism
174.883	12.9818	3.0626e-19	Psat7g095960.1	0	0	0	461.315	569.639	501.906	gi|922370151|ref|XP_013457239.1| nodulin MtN21/EamA-like transporter family protein	-	GO:0016020 membrane	-
169.589	12.9757	9.45533e-21	Psat6g050640.3	0	0	0	305.048	458.645	762.612	gi|242051435|ref|XP_002454863.1| hypothetical protein SORBIDRAFT_03g000270	GO:0005975 carbohydrate metabolic process	GO:0016023 cytoplasmic membrane-bounded vesicle	GO:0004553 hydrolase activity
156.752	12.862	5.57196e-22	Psat5g076600.1	0	0	0	310.257	522.21	578.297	gi|357463965|ref|XP_003602264.1| ribonuclease P protein subunit P38	0	1601.237653	-
162.644	12.832	2.43748e-11	Psat5g018800.1	0	0	0	595.12	18.5805	767.813	gi|828312315|ref|XP_012571427.1| PREDICTED: LOW QUALITY PROTEIN: oligopeptide transporter 4-like	GO:0006857 oligopeptide transport | GO:0055085 transmembrane transport | GO:0048235 pollen sperm cell differentiation | GO:0080167 response to karrikin	GO:0005886 plasma membrane	GO:0015198 oligopeptide transporter activity
277.831	12.7027	1.26727e-23	Psat6g202240.2	0.293127	0	0	793.059	728.551	938.474	gi|922395665|ref|XP_003589962.2| peptide transporter	GO:0042538 hyperosmotic salinity response | GO:0042742 defense response to bacterium | GO:0080052 response to histidine | GO:0009624 response to nematode | GO:0042939 tripeptide transport | GO:0043201 response to leucine | GO:0009751 response to salicylic acid stimulus | GO:0009611 response to wounding | GO:0009737 response to abscisic acid stimulus | GO:0009753 response to jasmonic acid stimulus…	GO:0016020 membrane	GO:0042936 dipeptide transporter activity | GO:0042937 tripeptide transporter activity
215.869	12.314	8.35541e-19	Psat5g178720.1	0.293127	0	0	540.1	993.079	346.523	-	-	-	-
91.4862	12.0848	8.94167e-21	Psat4g204000.2	0	0	0	277.375	310.001	236	gi|922332216|ref|XP_013444099.1| ER lumen protein retaining receptor-like protein	GO:0006621 protein retention in ER lumen | GO:0015031 protein transport	GO:0016021 integral to membrane | GO:0005739 mitochondrion	GO:0004872 receptor activity | GO:0046923 ER retention sequence binding
87.922	12.0276	1.43164e-20	Psat0s936g0080.1	0	0	0	278.677	287.998	224.623	gi|922394137|ref|XP_013465473.1| calmodulin-binding family protein	GO:0010200 response to chitin | GO:0010197 polar nucleus fusion | GO:0010119 regulation of stomatal movement	GO:0005737 cytoplasm | GO:0005634 nucleus	GO:0005516 calmodulin binding
77.7092	11.7434	5.75103e-16	Psat4g208000.1	0	0	0	180.033	177.004	292.562	-	-	-	-
69.1801	11.6818	2.45938e-12	Psat3g095320.4	0	0	0	241.564	320.269	60.7879	gi|922339919|ref|XP_003624448.2| glycerophosphoryl diester phosphodiesterase family protein	GO:0006071 glycerol metabolic process | GO:0006629 lipid metabolic process | GO:0046686 response to cadmium ion | GO:0030643 cellular phosphate ion homeostasis	GO:0009536 plastid	GO:0047395 glycerophosphoinositol glycerophosphodiesterase activity | GO:0008889 glycerophosphodiester phosphodiesterase activity
68.5791	11.6698	3.90289e-11	Psat6g194800.1	0	0	0	150.733	60.1421	406.336	gi|357443759|ref|XP_003592157.1| chitinase	GO:0005975 carbohydrate metabolic process | GO:0009611 response to wounding | GO:0009409 response to cold | GO:0009642 response to light intensity | GO:0042631 cellular response to water deprivation | GO:0009651 response to salt stress	-	GO:0004568 chitinase activity
244.304	11.6637	3.18125e-20	Psat1g012360.1	0.293127	0	0.304681	589.26	922.18	644.937	-	-	-	-
68.7812	11.6504	1.28962e-18	Psat7g034920.2	0	0	0	187.847	181.893	239.251	gi|922338051|ref|XP_013447015.1| carboxy-terminal region remorin	-	GO:0005773 vacuole | GO:0009506 plasmodesma | GO:0005886 plasma membrane	-
386.854	11.6253	4.72223e-25	Psat2g028680.1	0.293127	0.906672	0	838.311	714.86	1778.45	gi|922379660|ref|XP_013460064.1| Nodule-specific Glycine Rich Peptide	-	-	-
128.091	11.6019	5.31081e-15	Psat1g012280.1	0.293127	0	0	208.031	242.035	696.948	-	-	-	-
64.287	11.5755	1.26461e-17	Psat2g146880.3	0	0	0	153.338	254.259	170.986	gi|922355834|ref|XP_003612447.2| kinesin-like calmodulin-binding protein	GO:0055114 oxidation-reduction process | GO:0007018 microtubule-based movement | GO:0010091 trichome branching | GO:0009846 pollen germination	GO:0005874 microtubule | GO:0005871 kinesin complex | GO:0005886 plasma membrane	GO:0003777 microtubule motor activity | GO:0008017 microtubule binding | GO:0005516 calmodulin binding | GO:0016491 oxidoreductase activity | GO:0005524 ATP binding | GO:0016887 ATPase activity
125.021	11.44	3.91263e-17	Psat7g179960.1	0	0	0.304681	449.921	215.632	359.526	gi|922366917|ref|XP_013455625.1| isocitrate lyase	GO:0006099 tricarboxylic acid cycle | GO:0006097 glyoxylate cycle	GO:0009514 glyoxysome	GO:0004451 isocitrate lyase activity
109.243	11.3713	3.52898e-18	Psat5g300920.1	0.293127	0	0	252.958	355.963	368.953	gi|922394308|ref|XP_013465558.1| embryo-specific protein	GO:0009695 jasmonic acid biosynthetic process | GO:0009744 response to sucrose stimulus | GO:0009611 response to wounding | GO:0010224 response to UV-B | GO:0009718 anthocyanin biosynthetic process | GO:0080167 response to karrikin	GO:0031225 anchored to membrane	-
55.0726	11.3537	5.33697e-16	Psat7g015080.3	0	0	0	188.498	104.638	202.518	gi|922338669|ref|XP_013447324.1| peptide/nitrate transporter plant	GO:0010098 suspensor development | GO:0006857 oligopeptide transport | GO:0009793 embryo development ending in seed dormancy | GO:0080055 low affinity nitrate transport | GO:0043562 cellular response to nitrogen levels	GO:0005886 plasma membrane | GO:0016021 integral to membrane	GO:0080054 low affinity nitrate transmembrane transporter activity
61.0713	11.2716	1.79075e-13	Psat0s240g0080.2	0	0	0	88.8773	69.9214	309.466	gi|886721|emb|CAA86733.1| glycine-rich protein	-	-	-
50.7233	11.2347	1.86815e-17	Psat3g107680.3	0	0	0	138.688	141.31	176.512	gi|357507413|ref|XP_003623995.1| O-acyltransferase WSD1-like protein	GO:0045017 glycerolipid biosynthetic process	-	GO:0004144 diacylglycerol O-acyltransferase activity
50.0269	11.2148	1.57198e-11	Psat3g107680.2	0	0	0	100.597	70.4103	279.234	gi|357507413|ref|XP_003623995.1| O-acyltransferase WSD1-like protein	GO:0045017 glycerolipid biosynthetic process	-	GO:0004144 diacylglycerol O-acyltransferase activity
600.435	11.1165	2.567e-35	Psat5g030840.1	0	0.906672	1.5234	1853.73	1876.14	1577.56	gi|922376412|ref|XP_003603337.2| SPFH/band 7/PHB domain membrane-associated family protein	GO:0010324 membrane invagination | GO:0071456 cellular response to hypoxia | GO:0009877 nodulation | GO:0006897 endocytosis	GO:0005768 endosome | GO:0005901 caveola | GO:0009506 plasmodesma | GO:0005774 vacuolar membrane	-
2630.5	11.0499	5.16852e-98	Psat4g124360.1	4.10378	4.08002	2.74213	6519.95	9766.5	6744.2	-	-	-	-
49.5322	11.0128	3.45291e-15	Psat2g160800.3	0	0	0	98.644	143.754	149.207	gi|502161606|ref|XP_004512223.1| PREDICTED: probable polyol transporter 3	GO:0055085 transmembrane transport	GO:0005886 plasma membrane | GO:0016021 integral to membrane	GO:0005351 sugar:hydrogen symporter activity
236.023	10.994	9.47413e-23	Psat1g143440.1	0	0.453336	0.609362	515.358	697.747	873.785	gi|927688033|gb|KPA18979.1| conserved hypothetical protein	0.00016	56.039129	-
177.095	10.9517	2.05988e-20	Psat2g130600.1	0.293127	0	0.304681	389.367	663.519	271.758	gi|356544950|ref|XP_003540909.1| PREDICTED: uncharacterized protein LOC100811474	-	-	-
982.76	10.9131	9.10657e-79	Psat4g124400.1	1.17251	2.26668	1.21872	2315.69	3402.19	2895.06	-	-	-	-
4565.68	10.8916	2.67896e-75	Psat0s241g0120.1	8.79381	6.3467	5.78893	10654.9	18149.2	11072.5	gi|357487105|ref|XP_003613840.1| leghemoglobin Lb120-1	GO:0015671 oxygen transport | GO:0009399 nitrogen fixation | GO:0019432 triglyceride biosynthetic process | GO:0006631 fatty acid metabolic process	-	GO:0005344 oxygen transporter activity | GO:0005506 iron ion binding | GO:0020037 heme binding | GO:0019825 oxygen binding
288.401	10.8764	3.67799e-39	Psat0s207g0080.1	0.586254	0.453336	0.304681	687.253	989.167	857.532	gi|357492953|ref|XP_003616765.1| Nodule-specific Glycine Rich Peptide	-	-	-
50.6224	10.873	1.32538e-12	Psat2g028920.1	0	0	0	47.5314	205.363	102.722	gi|499627609|ref|WP_011308343.1| hypothetical protein	-	-	-
636.087	10.8495	8.33803e-75	Psat1g140880.1	0.586254	1.81334	0.914042	1396.97	2072.7	2214.69	-	-	-	-
1045.28	10.8482	1.64913e-05	Psat2g039680.1	4.10378	0.906672	0	2224.54	4638.77	2416.24	gi|20138453|sp|O80405.3|LGB3_PEA RecName: Full=Leghemoglobin Lb120-1	GO:0015671 oxygen transport | GO:0009399 nitrogen fixation	-	GO:0020037 heme binding | GO:0005344 oxygen transporter activity | GO:0005506 iron ion binding | GO:0019825 oxygen binding
44.0472	10.8377	2.56131e-07	Psat0s1971g0240.2	0	0	0	105.481	168.202	73.1405	gi|922345161|ref|XP_013449499.1| NADP-specific glutamate dehydrogenase	GO:0009646 response to absence of light | GO:0055114 oxidation-reduction process | GO:0009651 response to salt stress | GO:0006520 cellular amino acid metabolic process | GO:0051171 regulation of nitrogen compound metabolic process | GO:0046686 response to cadmium ion	GO:0005739 mitochondrion	GO:0005507 copper ion binding | GO:0008270 zinc ion binding | GO:0050897 cobalt ion binding | GO:0004353 glutamate dehydrogenase [NAD(P)+] activity | GO:0005524 ATP binding
2996.67	10.8175	2.27584e-65	Psat5g082880.1	4.10378	6.3467	4.26553	6430.42	11713	8156.3	gi|823219482|ref|XP_012442476.1| PREDICTED: basic blue protein-like	GO:0010162 seed dormancy | GO:0009845 seed germination | GO:0009856 pollination | GO:0009933 meristem structural organization | GO:0009909 regulation of flower development | GO:0009640 photomorphogenesis | GO:0010228 vegetative to reproductive phase transition of meristem | GO:0016567 protein ubiquitination | GO:0019915 lipid storage | GO:0050826 response to freezing | GO:0048653 anther developme…	GO:0048196 middle lamella-containing extracellular matrix | GO:0005886 plasma membrane | GO:0048046 apoplast	GO:0005507 copper ion binding | GO:0009055 electron carrier activity
37.7518	10.8089	1.55391e-14	Psat2g027600.1	0	0	0	101.574	87.035	151.157	gi|922379660|ref|XP_013460064.1| Nodule-specific Glycine Rich Peptide	-	-	-
201.276	10.7682	6.50463e-30	Psat5g174640.1	0.293127	0	0.609362	438.852	616.579	695.322	-	-	-	-
36.6087	10.7535	5.63911e-16	Psat4g225760.1	0	0	0	110.69	97.3031	118.975	gi|922331630|ref|XP_013443806.1| auxin efflux carrier family protein	GO:0055085 transmembrane transport	GO:0016021 integral to membrane	-
37.3915	10.738	1.66211e-14	Psat5g278280.1	0	0	0	83.3428	86.0571	154.083	gi|357453899|ref|XP_003597230.1| transmembrane protein	211.67707	-	-
1318.52	10.7341	7.7108e-57	Psat2g028960.1	2.63814	2.26668	1.82808	2235.93	2524.5	6711.05	gi|886721|emb|CAA86733.1| glycine-rich protein	-	-	-
35.8004	10.7308	2.51904e-12	Psat0s936g0080.3	0	0	0	62.1815	163.802	96.2204	gi|357454595|ref|XP_003597578.1| calmodulin-binding family protein	GO:0031348 negative regulation of defense response | GO:0009595 detection of biotic stimulus | GO:0010119 regulation of stomatal movement | GO:0009867 jasmonic acid mediated signaling pathway | GO:0009697 salicylic acid biosynthetic process | GO:0009862 systemic acquired resistance	salicylic acid mediated signaling pathway | GO:0010363 regulation of plant-type hypersensitive response | GO:0010310 regulation of hydrogen peroxide metabolic process | GO:0002679 respiratory burst involved in defense response | GO:0010200 response to chitin | GO:0006612 protein targeting to membrane | GO:0043900 regulation of multi-organism process | GO:0050832 defense response to fungus | GO:00…	GO:0005737 cytoplasm | GO:0005634 nucleus
70.1922	10.7224	3.81325e-13	Psat6g119880.1	0.293127	0	0	106.457	152.556	364.402	gi|828333895|ref|XP_012575046.1| PREDICTED: uncharacterized protein LOC101491645 isoform X1	-	GO:0005886 plasma membrane	-
35.2804	10.7113	1.91753e-15	Psat5g079600.1	0	0	0	111.666	90.4577	115.399	gi|357463841|ref|XP_003602202.1| bidirectional sugar transporter	GO:0010208 pollen wall assembly | GO:0034219 carbohydrate transmembrane transport	GO:0005887 integral to plasma membrane | GO:0009536 plastid	GO:0051119 sugar transmembrane transporter activity
35.1124	10.7035	6.82386e-13	Psat3g072440.1	0	0	0	138.362	116.862	60.7879	gi|922370696|ref|XP_013457510.1| ozone-responsive stress-like protein	GO:0009617 response to bacterium | GO:0010193 response to ozone	GO:0005777 peroxisome | GO:0016023 cytoplasmic membrane-bounded vesicle | GO:0016020 membrane | GO:0009536 plastid | GO:0005739 mitochondrion	-
32943.1	10.6875	1.28742e-85	Psat0s240g0040.1	58.0391	67.0937	50.577	84631	129508	75451.7	gi|1246829|emb|CAA63660.1| early noduline 7	-	-	-
1333.14	10.63	5.99616e-66	Psat3g040840.1	1.75876	1.81334	3.65617	3606.2	4328.28	3663.2	-	-	-	-
68.3519	10.5983	6.69523e-15	Psat3g115040.1	0.293127	0	0	235.053	214.654	122.551	gi|357506983|ref|XP_003623780.1| cytochrome P450 family protein	GO:0055114 oxidation-reduction process	GO:0005783 endoplasmic reticulum	GO:0020037 heme binding | GO:0016705 oxidoreductase activity
6189.99	10.5906	8.48489e-76	Psat7g067400.1	11.7251	14.0534	9.4451	19152.6	15493.7	19485.6	gi|357519147|ref|XP_003629862.1| major intrinsic protein (MIP) family transporter	GO:0031347 regulation of defense response | GO:0006833 water transport | GO:0015700 arsenite transport | GO:0035873 lactate transmembrane transport | GO:0080170 hydrogen peroxide transmembrane transport | GO:0046685 response to arsenic-containing substance | GO:0001666 response to hypoxia	GO:0005886 plasma membrane | GO:0016021 integral to membrane	GO:0015129 lactate transmembrane transporter activity | GO:0015105 arsenite transmembrane transporter activity | GO:0015250 water channel activity
303.651	10.5797	1.04558e-48	Psat4g203760.1	0.879381	0.453336	0.304681	694.74	929.514	949.851	gi|922332248|ref|XP_013444115.1| Defensin-like protein	-	-	-
114524	10.562	8.35766e-83	Psat2g118400.1	218.086	266.108	181.894	326041	439093	241610	gi|3334243|sp|O48668.3|LGB2_PEA RecName: Full=Leghemoglobin Lb5-10	GO:0015671 oxygen transport | GO:0009399 nitrogen fixation | GO:0019432 triglyceride biosynthetic process | GO:0006631 fatty acid metabolic process	-	GO:0005344 oxygen transporter activity | GO:0005506 iron ion binding | GO:0020037 heme binding | GO:0019825 oxygen binding
221.536	10.5316	1.00475e-37	Psat5g300280.1	0.586254	0	0.609362	526.753	679.655	772.689	gi|922394308|ref|XP_013465558.1| embryo-specific protein	GO:0009793 embryo development ending in seed dormancy | GO:0010162 seed dormancy | GO:0009845 seed germination | GO:0009737 response to abscisic acid stimulus	GO:0031225 anchored to membrane | GO:0005576 extracellular region | GO:0005634 nucleus	-
221.536	10.5316	1.00475e-37	Psat5g300320.1	0.586254	0	0.609362	526.753	679.655	772.689	gi|922394308|ref|XP_013465558.1| embryo-specific protein	GO:0009793 embryo development ending in seed dormancy | GO:0010162 seed dormancy | GO:0009845 seed germination | GO:0009737 response to abscisic acid stimulus	GO:0031225 anchored to membrane | GO:0005576 extracellular region | GO:0005634 nucleus	-
473.813	10.5314	4.12754e-51	Psat5g235240.1	0.879381	1.36001	0.609362	1261.86	1543.65	1241.76	-	-	-	-
449.743	10.4958	3.43004e-20	Psat2g028640.1	0.586254	0.906672	1.21872	988.068	877.684	2042.73	-	-	-	-
6450.33	10.495	2.18827e-142	Psat5g236200.1	13.4838	14.0534	11.8825	17338.9	24071.5	15371.5	gi|922339179|ref|XP_003622086.2| pollen Ole e I family allergen	GO:0009878 nodule morphogenesis	-	GO:0046872 metal ion binding
35347.5	10.4723	2.32834e-86	Psat5g172760.1	66.2467	78.8804	73.1234	101136	114648	94166.9	gi|1667385|emb|CAA92111.1| late nodulin Nvf-30b	-	-	-
13661.9	10.4502	1.58911e-78	Psat6g173720.1	29.3127	31.2802	24.9838	37162.1	48930.8	33543.5	gi|6647601|sp|P93848.1|LGB2_VICFA RecName: Full=Leghemoglobin 29; AltName: Full=VfLb29	GO:0015671 oxygen transport | GO:0009399 nitrogen fixation | GO:0019432 triglyceride biosynthetic process | GO:0006631 fatty acid metabolic process	-	GO:0005344 oxygen transporter activity | GO:0005506 iron ion binding | GO:0020037 heme binding | GO:0019825 oxygen binding
29.3748	10.4454	2.88383e-12	Psat7g128280.3	0	0	0	55.3448	120.284	88.7438	gi|922369307|ref|XP_013456818.1| sulfate/bicarbonate/oxalate exchanger and transporter sat-1	-	GO:0009506 plasmodesma | GO:0016021 integral to membrane	GO:0008271 secondary active sulfate transmembrane transporter activity
34.0871	10.4397	1.13352e-11	Psat2g119560.1	0	0	0	144.222	46.9402	71.8402	gi|357487003|ref|XP_003613789.1| ribonuclease T2 family protein	GO:0009651 response to salt stress | GO:0009718 anthocyanin biosynthetic process | GO:0009611 response to wounding | GO:0016036 cellular response to phosphate starvation	GO:0005618 cell wall | GO:0005576 extracellular region | GO:0005886 plasma membrane	GO:0003723 RNA binding | GO:0033897 ribonuclease T2 activity
79.0276	10.4386	7.52888e-10	Psat3g194360.3	0	0	0	160.5	50.3629	52.011	gi|357502631|ref|XP_003621604.1| transmembrane amino acid transporter family protein	GO:0071369 cellular response to ethylene stimulus | GO:0071281 cellular response to iron ion | GO:0071732 cellular response to nitric oxide	GO:0005774 vacuolar membrane | GO:0016021 integral to membrane	-
1320.6	10.4056	4.9348e-72	Psat0s207g0120.1	3.51752	3.62669	1.5234	3471.1	4642.68	3490.91	-	-	-	-
28.3844	10.3975	7.08069e-09	Psat5g096280.2	0	0	0	134.13	28.3597	92.9697	gi|357463013|ref|XP_003601788.1| meiotic asynaptic mutant protein	GO:0009554 megasporogenesis | GO:0051026 chiasma assembly | GO:0009556 microsporogenesis | GO:0000237 leptotene | GO:0006418 tRNA aminoacylation for protein translation | GO:0000238 zygotene	GO:0005739 mitochondrion | GO:0000794 condensed nuclear chromosome | GO:0000785 chromatin | GO:0005654 nucleoplasm	GO:0008270 zinc ion binding | GO:0005524 ATP binding | GO:0004812 aminoacyl-tRNA ligase activity
474.757	10.392	1.01039e-29	Psat1g003960.1	1.46563	0.906672	0.609362	1085.08	1931.88	1022.99	gi|357515311|ref|XP_003627944.1| late nodulin	-	-	-
32.315	10.3776	3.03902e-11	Psat1g017040.1	0	0	0	55.6704	80.6785	115.725	-	-	-	-
3651.53	10.3776	3.6268e-97	Psat7g232640.1	6.44879	11.7867	6.09362	9633.58	10937.6	11323.1	gi|1644338|emb|CAB03622.1| VfNOD-GRP4	-	-	-
571.528	10.3517	1.30751e-46	Psat7g150560.1	1.17251	1.81334	0.914042	1361.81	1893.26	1691.66	gi|914748612|gb|AKV94669.1| molybdate transporter 1-like protein	GO:0015689 molybdate ion transport	GO:0005773 vacuole | GO:0012505 endomembrane system | GO:0005886 plasma membrane | GO:0016021 integral to membrane | GO:0009507 chloroplast | GO:0005739 mitochondrion	GO:0015098 molybdate ion transmembrane transporter activity | GO:0015116 sulfate transmembrane transporter activity
77296.5	10.3462	8.48557e-78	Psat6g175600.1	172.945	182.694	166.66	231659	273504	174678	gi|75319593|sp|Q40987.1|LECR_PEA RecName: Full=Nodule lectin; AltName: Full=PsNlec-1; Flags: Precursor	GO:0006468 protein phosphorylation	-	GO:0046872 metal ion binding | GO:0030246 carbohydrate binding | GO:0005524 ATP binding | GO:0004674 protein serine/threonine kinase activity
6971.3	10.3411	1.3186e-85	Psat0s241g0080.1	13.777	19.0401	14.32	15411.3	28810.5	16715.4	gi|502161693|ref|XP_004512251.1| PREDICTED: leghemoglobin 1-like	GO:0015671 oxygen transport | GO:0009399 nitrogen fixation | GO:0019432 triglyceride biosynthetic process | GO:0006631 fatty acid metabolic process	-	GO:0005344 oxygen transporter activity | GO:0005506 iron ion binding | GO:0020037 heme binding | GO:0019825 oxygen binding
7057.91	10.3393	4.22891e-84	Psat7g013000.1	12.3113	17.6801	17.6715	13975.5	30955.1	16698.8	gi|20138452|sp|O48665.3|LGB5_PEA RecName: Full=Leghemoglobin Lb120-29	GO:0015671 oxygen transport | GO:0009399 nitrogen fixation	-	GO:0020037 heme binding | GO:0005344 oxygen transporter activity | GO:0005506 iron ion binding | GO:0019825 oxygen binding
30.5605	10.3327	5.10551e-06	Psat5g277360.4	0	0	0	157.244	37.65	49.4105	gi|828289279|ref|XP_012571351.1| PREDICTED: E3 SUMO-protein ligase SIZ1-like isoform X1	GO:0019354 siroheme biosynthetic process | GO:0055114 oxidation-reduction process | GO:0016925 protein sumoylation | GO:0032259 methylation	GO:0009507 chloroplast | GO:0005634 nucleus	GO:0043115 precorrin-2 dehydrogenase activity | GO:0008270 zinc ion binding | GO:0003676 nucleic acid binding | GO:0016874 ligase activity | GO:0005515 protein binding | GO:0008168 methyltransferase activity
2776.38	10.32	8.32036e-47	Psat0s1214g0120.1	3.51752	9.52005	6.09362	7480.99	9523.48	7187.92	gi|302843260|ref|XP_002953172.1| hypothetical protein VOLCADRAFT_93831	GO:0006508 proteolysis	-	GO:0004252 serine-type endopeptidase activity
148.121	10.317	6.90431e-22	Psat0s3945g0040.1	0.293127	0.453336	0.304681	354.532	324.67	619.581	gi|922392212|ref|XP_013464516.1| Nodule Cysteine-Rich (NCR) secreted peptide	-	-	-
374.174	10.3039	3.75918e-61	Psat6g128360.1	0.586254	0	1.82808	1187.96	1251.74	919.945	gi|357440971|ref|XP_003590763.1| sieve element occlusion protein	-	-	-
858.666	10.292	1.77015e-82	Psat4g124440.1	1.75876	1.36001	2.74213	2549.12	2971.9	1995.92	-	-	-	-
55.3447	10.2886	1.03605e-07	Psat0s3382g0040.1	0.293127	0	0	38.0903	82.1454	341.322	gi|922380948|ref|XP_013460703.1| NAD(P)-binding rossmann-fold protein	GO:0055114 oxidation-reduction process	GO:0005829 cytosol	GO:0046872 metal ion binding | GO:0016491 oxidoreductase activity
190.413	10.2787	5.33523e-34	Psat1g004080.1	0.293127	0.453336	0.609362	450.246	655.207	571.146	-	-	-	-
26.0156	10.2715	1.03678e-05	Psat4g042480.2	0	0	0	26.3702	18.5805	189.19	gi|502151682|ref|XP_004508561.1| PREDICTED: transmembrane protein 19	-	GO:0016021 integral to membrane	-
290.644	10.2484	2.62954e-36	Psat2g119520.1	0.293127	1.36001	0.609362	1255.03	538.346	742.457	gi|357487003|ref|XP_003613789.1| ribonuclease T2 family protein	GO:0009651 response to salt stress | GO:0009718 anthocyanin biosynthetic process | GO:0009611 response to wounding | GO:0016036 cellular response to phosphate starvation	GO:0005618 cell wall | GO:0005576 extracellular region | GO:0005886 plasma membrane	GO:0003723 RNA binding | GO:0033897 ribonuclease T2 activity
2649.02	10.2448	1.3186e-85	Psat3g163400.1	7.03505	8.16005	3.96085	5902.36	9903.9	7221.4	-	-	-	-
38.5399	10.2064	0.000288796	Psat0s1971g0240.1	0	0	0	104.504	92.4135	26.9807	gi|922345161|ref|XP_013449499.1| NADP-specific glutamate dehydrogenase	GO:0009646 response to absence of light | GO:0055114 oxidation-reduction process | GO:0009651 response to salt stress | GO:0006520 cellular amino acid metabolic process | GO:0051171 regulation of nitrogen compound metabolic process | GO:0046686 response to cadmium ion	GO:0005739 mitochondrion	GO:0005507 copper ion binding | GO:0008270 zinc ion binding | GO:0050897 cobalt ion binding | GO:0004353 glutamate dehydrogenase [NAD(P)+] activity | GO:0005524 ATP binding
60.0773	10.2024	3.47837e-11	Psat4g207880.1	0	0	0	42.6481	79.2116	101.421	gi|922332068|ref|XP_013444025.1| Defensin-like protein	-	-	-
147.511	10.1889	8.46396e-17	Psat2g163680.1	0	1.36001	0	491.592	497.273	320.843	gi|357483137|ref|XP_003611855.1| hypothetical protein MTR_5g018610	-	-	-
24.5043	10.1851	1.17467e-13	Psat4g006320.2	0	0	0	75.5294	68.9434	76.0661	gi|357480323|ref|XP_003610447.1| lactoylglutathione lyase-like protein	GO:0009651 response to salt stress | GO:0009409 response to cold | GO:0019243 methylglyoxal catabolic process to D-lactate | GO:0006094 gluconeogenesis | GO:0046686 response to cadmium ion | GO:0006096 glycolysis | GO:0019344 cysteine biosynthetic process	GO:0005829 cytosol | GO:0031977 thylakoid lumen | GO:0005777 peroxisome | GO:0005739 mitochondrion | GO:0009941 chloroplast envelope | GO:0009570 chloroplast stroma | GO:0005773 vacuole | GO:0005886 plasma membrane | GO:0010319 stromule	GO:0046872 metal ion binding | GO:0004462 lactoylglutathione lyase activity
200.432	10.1789	1.57228e-35	Psat4g205600.1	0.293127	0.453336	0.609362	391.972	654.718	517.835	-	-	-	-
322.462	10.1718	1.33808e-22	Psat5g300960.1	0.586254	1.36001	0.609362	697.996	1215.07	922.545	gi|922394308|ref|XP_013465558.1| embryo-specific protein	GO:0009695 jasmonic acid biosynthetic process | GO:0009744 response to sucrose stimulus | GO:0009611 response to wounding | GO:0010224 response to UV-B | GO:0009718 anthocyanin biosynthetic process | GO:0080167 response to karrikin	GO:0031225 anchored to membrane	-
673.085	10.1669	3.93134e-39	Psat2g039760.1	2.93127	0.453336	1.5234	1497.24	2760.67	1624.04	gi|20138453|sp|O80405.3|LGB3_PEA RecName: Full=Leghemoglobin Lb120-1	GO:0015671 oxygen transport | GO:0009399 nitrogen fixation	-	GO:0020037 heme binding | GO:0005344 oxygen transporter activity | GO:0005506 iron ion binding | GO:0019825 oxygen binding
24.1789	10.1652	4.05838e-13	Psat2g122960.1	0	0	0	60.5538	75.7889	81.2672	gi|922395867|ref|XP_003590631.2| Nodule Cysteine-Rich (NCR) secreted peptide	-	-	-
87.1792	10.1628	8.04616e-18	Psat3g097080.1	0	0	0.609362	234.727	337.383	196.342	gi|388497886|gb|AFK37009.1| unknown	GO:0042991 transcription factor import into nucleus | GO:0006855 drug transmembrane transport | GO:0051238 sequestering of metal ion | GO:0015691 cadmium ion transport | GO:0009611 response to wounding	GO:0016021 integral to membrane | GO:0005774 vacuolar membrane | GO:0009507 chloroplast | GO:0005886 plasma membrane	GO:0015238 drug transmembrane transporter activity | GO:0015297 antiporter activity
2243.36	10.1291	1.57504e-18	Psat2g028920.2	4.98316	7.25337	5.48425	3659.27	7760.29	8380.27	gi|499627609|ref|WP_011308343.1| hypothetical protein	-	-	-
1174.52	10.1078	4.56759e-220	Psat4g003920.1	2.63814	2.26668	3.96085	3460.03	3255.01	3301.07	gi|357452237|ref|XP_003596395.1| cysteine proteinase inhibitor	GO:0010951 negative regulation of endopeptidase activity	GO:0005618 cell wall	GO:0004869 cysteine-type endopeptidase inhibitor activity
2739.46	10.1002	6.31022e-108	Psat2g039640.1	4.3969	11.7867	6.3983	6215.55	10731.2	7273.42	gi|20138453|sp|O80405.3|LGB3_PEA RecName: Full=Leghemoglobin Lb120-1	GO:0015671 oxygen transport | GO:0009399 nitrogen fixation	-	GO:0020037 heme binding | GO:0005344 oxygen transporter activity | GO:0005506 iron ion binding | GO:0019825 oxygen binding
45.3613	10.0897	7.72391e-14	Psat4g221680.1	0	0	0.304681	127.944	165.269	109.223	gi|357516223|ref|XP_003628400.1| Defensin-like protein	GO:0006952 defense response	-	-
22.9269	10.0897	1.15094e-10	Psat1g124320.2	0	0	0	91.1562	40.0948	75.0909	gi|502164940|ref|XP_004513338.1| PREDICTED: purple acid phosphatase 17-like	GO:0016311 dephosphorylation | GO:0030643 cellular phosphate ion homeostasis | GO:0042542 response to hydrogen peroxide	GO:0005615 extracellular space | GO:0005773 vacuole | GO:0016023 cytoplasmic membrane-bounded vesicle	GO:0003993 acid phosphatase activity | GO:0030145 manganese ion binding
206.403	10.0653	1.7308e-37	Psat4g225200.1	0.293127	0.906672	0.609362	615.304	595.065	614.705	gi|922331630|ref|XP_013443806.1| auxin efflux carrier family protein	GO:0055085 transmembrane transport | GO:0006278 RNA-dependent DNA replication | GO:0009926 auxin polar transport | GO:0015824 proline transport | GO:0015074 DNA integration | GO:0019344 cysteine biosynthetic process	GO:0016021 integral to membrane	GO:0003723 RNA binding | GO:0008270 zinc ion binding | GO:0003964 RNA-directed DNA polymerase activity | GO:0009672 auxin:hydrogen symporter activity
22.5147	10.0631	2.99948e-06	Psat5g161760.5	0	0	0	147.152	20.0474	35.4325	gi|502129218|ref|XP_004500227.1| PREDICTED: protein NRT1/ PTR FAMILY 8.2-like	GO:0042939 tripeptide transport | GO:0015996 chlorophyll catabolic process | GO:0009860 pollen tube growth | GO:0015824 proline transport | GO:0042938 dipeptide transport	GO:0016021 integral to membrane | GO:0009506 plasmodesma | GO:0005886 plasma membrane	GO:0042937 tripeptide transporter activity | GO:0042936 dipeptide transporter activity
22.4066	10.0562	1.70232e-06	Psat0s713g0080.2	0	0	0	39.7181	20.5363	141.405	gi|922340904|ref|XP_013447440.1| late nodulin	-	-	-
751.136	10.0415	9.43333e-41	Psat7g232600.1	1.17251	4.08002	1.21872	1922.09	2131.87	2456.87	gi|15982210|emb|CAC84521.1| DD17 protein	-	-	-
22.0887	10.0357	3.55753e-09	Psat7g125720.6	0	0	0	54.0426	36.1831	108.573	gi|357475325|ref|XP_003607948.1| PLC-like phosphodiesterase superfamily protein	GO:0006629 lipid metabolic process | GO:0006468 protein phosphorylation	GO:0009506 plasmodesma | GO:0016023 cytoplasmic membrane-bounded vesicle | GO:0005886 plasma membrane	GO:0004674 protein serine/threonine kinase activity | GO:0005524 ATP binding | GO:0008081 phosphoric diester hydrolase activity
340.094	9.99687	1.47929e-10	Psat7g026680.1	0	0	2.74213	668.696	1067.89	1143.27	gi|922338401|ref|XP_013447190.1| long-chain fatty acyl CoA ligase	GO:0009805 coumarin biosynthetic process | GO:0006633 fatty acid biosynthetic process | GO:0009611 response to wounding | GO:0002213 defense response to insect | GO:0001676 long-chain fatty acid metabolic process	GO:0005829 cytosol | GO:0005783 endoplasmic reticulum | GO:0005794 Golgi apparatus | GO:0005634 nucleus | GO:0005886 plasma membrane	GO:0004467 long-chain fatty acid-CoA ligase activity
10647.2	9.99359	3.48757e-89	Psat2g039720.1	26.3814	29.4668	35.0383	22888.7	43528.2	26252.9	gi|20138453|sp|O80405.3|LGB3_PEA RecName: Full=Leghemoglobin Lb120-1	GO:0015671 oxygen transport | GO:0009399 nitrogen fixation	-	GO:0020037 heme binding | GO:0005344 oxygen transporter activity | GO:0005506 iron ion binding | GO:0019825 oxygen binding
1018.67	9.99099	1.92318e-34	Psat2g153800.2	2.63814	2.72002	3.35149	2805.33	2830.1	3243.54	gi|356496631|ref|XP_003517169.1| PREDICTED: thiosulfate sulfurtransferase 18-like	GO:0008152 metabolic process	GO:0005737 cytoplasm	GO:0004792 thiosulfate sulfurtransferase activity
461.379	9.98121	3.02036e-18	Psat0s2403g0160.1	0.586254	0.906672	2.43745	550.844	447.399	3012.09	gi|357480049|ref|XP_003610310.1| early nodulin-like protein	-	GO:0005886 plasma membrane	GO:0005507 copper ion binding | GO:0009055 electron carrier activity
44.74	9.97553	3.56328e-08	Psat3g084200.2	0	0	0.304681	73.5761	157.934	140.105	gi|357509005|ref|XP_003624791.1| Sec14p-like phosphatidylinositol transfer family protein	GO:0006810 transport | GO:0031348 negative regulation of defense response	GO:0005794 Golgi apparatus	GO:0005215 transporter activity
33.1287	9.96508	1.12716e-08	Psat5g277360.3	0	0	0	123.386	50.3629	15.6033	gi|828289279|ref|XP_012571351.1| PREDICTED: E3 SUMO-protein ligase SIZ1-like isoform X1	GO:0019354 siroheme biosynthetic process | GO:0055114 oxidation-reduction process | GO:0016925 protein sumoylation | GO:0032259 methylation	GO:0009507 chloroplast | GO:0005634 nucleus	GO:0043115 precorrin-2 dehydrogenase activity | GO:0008270 zinc ion binding | GO:0003676 nucleic acid binding | GO:0016874 ligase activity | GO:0005515 protein binding | GO:0008168 methyltransferase activity
341.273	9.96168	4.80444e-35	Psat0s3496g0080.1	1.17251	0.906672	0.914042	1209.12	387.257	1411.77	gi|37780051|gb|AAP32198.1| cysteine protease 12	GO:0009817 defense response to fungus	incompatible interaction | GO:0007568 aging | GO:0006508 proteolysis	GO:0010282 senescence-associated vacuole
341.273	9.96168	4.80444e-35	Psat7g165760.1	1.17251	0.906672	0.914042	1209.12	387.257	1411.77	gi|37780051|gb|AAP32198.1| cysteine protease 12	GO:0009817 defense response to fungus	incompatible interaction | GO:0007568 aging | GO:0006508 proteolysis	GO:0010282 senescence-associated vacuole
81.4213	9.96066	2.92813e-17	Psat2g122960.3	0.293127	0.453336	0	199.567	287.509	190.165	gi|922395867|ref|XP_003590631.2| Nodule Cysteine-Rich (NCR) secreted peptide	-	-	-
20.6566	9.93828	7.14456e-11	Psat4g085880.2	0	0	0	81.0639	62.5869	42.259	gi|922370548|ref|XP_013457437.1| chromosome-associated kinesin KIF4A-like protein	GO:0010215 cellulose microfibril organization | GO:0007018 microtubule-based movement | GO:0008152 metabolic process	GO:0005874 microtubule | GO:0009506 plasmodesma | GO:0005871 kinesin complex | GO:0005737 cytoplasm	GO:0003777 microtubule motor activity | GO:0008017 microtubule binding | GO:0005524 ATP binding
20.6356	9.93724	5.18151e-12	Psat3g091080.2	0	0	0	74.8783	56.2305	54.6116	gi|502107011|ref|XP_004493128.1| PREDICTED: transmembrane and coiled-coil domain-containing protein 1-like	-	GO:0005794 Golgi apparatus | GO:0016020 membrane	-
22.1033	9.93344	2.92415e-12	Psat7g062840.1	0	0	0	45.2525	72.8551	67.2893	gi|828317865|ref|XP_004504186.2| PREDICTED: LOW QUALITY PROTEIN: serine/threonine-protein kinase SRK2A	GO:0009789 positive regulation of abscisic acid mediated signaling pathway | GO:0010119 regulation of stomatal movement | GO:0006636 unsaturated fatty acid biosynthetic process | GO:0009414 response to water deprivation | GO:0040007 growth | GO:0009651 response to salt stress | GO:0080167 response to karrikin | GO:2000377 regulation of reactive oxygen species metabolic process | GO:0042742 defens…	GO:0005829 cytosol | GO:0005634 nucleus	GO:0004674 protein serine/threonine kinase activity | GO:0019903 protein phosphatase binding | GO:0005524 ATP binding
72.4273	9.91548	1.22376e-12	Psat6g179120.1	0.586254	0	0	314.814	132.997	186.915	gi|502118335|ref|XP_004496216.1| PREDICTED: uncharacterized protein LOC101497725	GO:0006508 proteolysis	GO:0016023 cytoplasmic membrane-bounded vesicle | GO:0016021 integral to membrane	GO:0004252 serine-type endopeptidase activity
573.06	9.90791	3.87928e-30	Psat2g068400.1	1.75876	0.453336	2.74213	1165.82	1664.42	2087.27	gi|922356626|ref|XP_003615195.2| RING-H2 zinc finger protein	GO:0033591 response to L-ascorbic acid | GO:0009416 response to light stimulus | GO:0016567 protein ubiquitination | GO:0010200 response to chitin | GO:0043562 cellular response to nitrogen levels | GO:0009816 defense response to bacterium	incompatible interaction | GO:0009737 response to abscisic acid stimulus	GO:0005886 plasma membrane
644.969	9.90355	1.67082e-41	Psat4g127480.1	2.05189	2.72002	1.21872	1273.58	2398.35	1958.21	gi|357450093|ref|XP_003595323.1| Nodule-specific Glycine Rich Peptide MtNodGRP2B	-	-	-
20.0143	9.89303	8.36316e-10	Psat6g177080.2	0	0	0	38.7414	52.3188	89.0689	gi|828304538|ref|XP_004496178.2| PREDICTED: transcriptional activator DEMETER-like	GO:0000737 DNA catabolic process	endonucleolytic | GO:0031936 negative regulation of chromatin silencing | GO:0009793 embryo development ending in seed dormancy | GO:0006306 DNA methylation | GO:0006284 base-excision repair | GO:0006349 regulation of gene expression by genetic imprinting | GO:0080111 DNA demethylation	GO:0043078 polar nucleus
2389.27	9.89149	1.83882e-35	Psat2g039800.1	7.32817	5.44003	8.83574	5018.47	9151.39	6425.64	gi|20138461|sp|Q9SAZ1.3|LGB4_PEA RecName: Full=Leghemoglobin Lb120-8	GO:0015671 oxygen transport | GO:0009399 nitrogen fixation	-	GO:0020037 heme binding | GO:0005344 oxygen transporter activity | GO:0005506 iron ion binding | GO:0019825 oxygen binding
1190.72	9.87729	5.23349e-91	Psat4g003880.1	2.63814	4.53336	3.96085	3514.4	3488.73	3313.1	gi|357480545|ref|XP_003610558.1| phloem filament protein PP1	GO:0010951 negative regulation of endopeptidase activity	GO:0005618 cell wall	GO:0004869 cysteine-type endopeptidase inhibitor activity
274.868	9.87072	2.47045e-30	Psat0s240g0080.1	0.879381	0.453336	1.21872	550.518	436.153	1484.59	gi|886721|emb|CAA86733.1| glycine-rich protein	-	-	-
322.29	9.85158	1.34676e-15	Psat0s1426g0040.2	2.63814	0	0.304681	702.879	1340.73	801.945	-	-	-	-
19.3743	9.8461	6.3003e-06	Psat7g015080.2	0	0	0	15.3012	39.1168	119.95	gi|922338669|ref|XP_013447324.1| peptide/nitrate transporter plant	GO:0010098 suspensor development | GO:0006857 oligopeptide transport | GO:0009793 embryo development ending in seed dormancy | GO:0080055 low affinity nitrate transport | GO:0043562 cellular response to nitrogen levels	GO:0005886 plasma membrane | GO:0016021 integral to membrane	GO:0080054 low affinity nitrate transmembrane transporter activity
19.2596	9.83739	0.033687	Psat7g041720.1	0	0	0	49.4848	0	123.851	gi|922337857|ref|XP_013446918.1| transmembrane protein	1130.298711	GO:0006468 protein phosphorylation | GO:0016998 cell wall macromolecule catabolic process	GO:0005739 mitochondrion
18.8666	9.8065	8.34093e-10	Psat1g037760.7	0	0	0	36.4625	79.7006	53.6364	gi|502163733|ref|XP_004512931.1| PREDICTED: carbon catabolite repressor protein 4 homolog 5	GO:0090305 nucleic acid phosphodiester bond hydrolysis | GO:0019252 starch biosynthetic process | GO:0000023 maltose metabolic process	GO:0005634 nucleus | GO:0009536 plastid | GO:0005739 mitochondrion	GO:0004527 exonuclease activity | GO:0004519 endonuclease activity
112.48	9.79178	9.39751e-16	Psat0s2086g0040.1	0.293127	0.453336	0.304681	265.33	282.13	358.551	gi|357489599|ref|XP_003615087.1| Nodule Cysteine-Rich (NCR) secreted peptide	GO:0009878 nodule morphogenesis	-	GO:0046872 metal ion binding
179.216	9.79002	9.55137e-31	Psat5g254720.1	0.879381	0.453336	0.304681	373.089	630.759	479.477	gi|357476805|ref|XP_003608688.1| Nodule Cysteine-Rich (NCR) secreted peptide	GO:0009878 nodule morphogenesis	-	GO:0046872 metal ion binding
35.9361	9.77449	5.95884e-11	Psat0s4282g0080.1	0.293127	0	0	71.6227	83.1233	168.386	gi|357515883|ref|XP_003628230.1| transmembrane protein	51.119539	-	-
18.1648	9.75333	3.65275e-07	Psat7g125720.10	0	0	0	28.3235	33.7383	101.421	gi|357475325|ref|XP_003607948.1| PLC-like phosphodiesterase superfamily protein	GO:0006629 lipid metabolic process | GO:0006468 protein phosphorylation	GO:0009506 plasmodesma | GO:0016023 cytoplasmic membrane-bounded vesicle | GO:0005886 plasma membrane	GO:0004674 protein serine/threonine kinase activity | GO:0005524 ATP binding | GO:0008081 phosphoric diester hydrolase activity
341.327	9.74695	2.38043e-64	Psat2g153800.1	0.293127	1.36001	1.82808	778.734	984.278	1152.37	gi|356496631|ref|XP_003517169.1| PREDICTED: thiosulfate sulfurtransferase 18-like	GO:0008152 metabolic process	GO:0005737 cytoplasm	GO:0004792 thiosulfate sulfurtransferase activity
17.9217	9.73398	5.34622e-06	Psat5g161760.3	0	0	0	111.992	20.0474	29.2562	gi|502129218|ref|XP_004500227.1| PREDICTED: protein NRT1/ PTR FAMILY 8.2-like	GO:0042939 tripeptide transport | GO:0015996 chlorophyll catabolic process | GO:0009860 pollen tube growth | GO:0015824 proline transport | GO:0042938 dipeptide transport	GO:0016021 integral to membrane | GO:0009506 plasmodesma | GO:0005886 plasma membrane	GO:0042937 tripeptide transporter activity | GO:0042936 dipeptide transporter activity
455.693	9.73313	1.2422e-69	Psat7g249480.1	1.46563	0.453336	2.43745	1123.5	1364.2	1445.26	gi|922365081|ref|XP_013454786.1| CASP ARALYDRAFT-like protein	-	GO:0016021 integral to membrane | GO:0005634 nucleus | GO:0005886 plasma membrane	-
35.4786	9.73032	2.98441e-13	Psat7g202680.1	0.293127	0	0	112.317	105.615	95.5702	gi|571473959|ref|XP_006586082.1| PREDICTED: uncharacterized protein LOC100796806 isoform X1	GO:0005975 carbohydrate metabolic process	GO:0009506 plasmodesma | GO:0009505 plant-type cell wall | GO:0048046 apoplast | GO:0009507 chloroplast	GO:0004553 hydrolase activity
130.783	9.72483	5.06325e-19	Psat0s261g0120.1	0.586254	0	0.609362	366.578	471.358	265.906	gi|357483137|ref|XP_003611855.1| hypothetical protein MTR_5g018610	-	-	-
127.203	9.70675	9.97503e-31	Psat0s1490g0080.1	0.293127	0.453336	0.609362	304.722	337.383	485.328	gi|759223043|gb|KIW00053.1| hypothetical protein PV09_08400	-	-	-
75.8685	9.70228	4.10712e-11	Psat4g148240.1	0	0	0	69.9949	36.672	51.0358	gi|357514801|ref|XP_003627689.1| transmembrane protein	101.209911	-	-
17.373	9.68905	1.32139e-08	Psat3g171520.2	0	0	0	34.5091	39.6058	82.2424	gi|922342290|ref|XP_013448070.1| 2-isopropylmalate synthase	GO:0019761 glucosinolate biosynthetic process | GO:0009098 leucine biosynthetic process	GO:0009941 chloroplast envelope | GO:0009570 chloroplast stroma	GO:0010177 2-(2'-methylthio)ethylmalate synthase activity | GO:0003852 2-isopropylmalate synthase activity
254.491	9.68439	1.66903e-62	Psat1g028480.3	0.879381	0.906672	0.914042	702.554	780.87	735.956	gi|357504295|ref|XP_003622436.1| Nodule Cysteine-Rich (NCR) secreted peptide	GO:0009878 nodule morphogenesis	-	GO:0046872 metal ion binding
48771.8	9.67176	4.51782e-62	Psat2g027560.1	261.469	116.961	145.942	133338	171988	122555	gi|1644332|emb|CAB03619.1| VfNOD-GRP1	-	-	-
17.052	9.66178	1.54153e-10	Psat2g033680.1	0	0	0	40.6947	49.385	63.3884	gi|922360663|ref|XP_013454252.1| ATP-binding protein	950.510055	GO:0048440 carpel development | GO:0006979 response to oxidative stress | GO:0043481 anthocyanin accumulation in tissues in response to UV light | GO:0010048 vernalization response	GO:0009506 plasmodesma | GO:0005886 plasma membrane | GO:0005634 nucleus
525.763	9.64989	7.25951e-74	Psat3g171520.1	1.46563	2.72002	1.5234	1400.88	1240	1771.95	gi|922342290|ref|XP_013448070.1| 2-isopropylmalate synthase	GO:0019761 glucosinolate biosynthetic process | GO:0009098 leucine biosynthetic process	GO:0009941 chloroplast envelope | GO:0009570 chloroplast stroma	GO:0010177 2-(2'-methylthio)ethylmalate synthase activity | GO:0003852 2-isopropylmalate synthase activity
165.913	9.63821	3.80559e-05	Psat2g160800.1	0	1.81334	0	300.49	331.026	736.931	gi|502161606|ref|XP_004512223.1| PREDICTED: probable polyol transporter 3	GO:0055085 transmembrane transport	GO:0005886 plasma membrane | GO:0016021 integral to membrane	GO:0005351 sugar:hydrogen symporter activity
18.3086	9.62631	8.43201e-09	Psat3g171520.3	0	0	0	45.9036	42.0506	61.7631	gi|922342290|ref|XP_013448070.1| 2-isopropylmalate synthase	GO:0019761 glucosinolate biosynthetic process | GO:0009098 leucine biosynthetic process	GO:0009941 chloroplast envelope | GO:0009570 chloroplast stroma	GO:0010177 2-(2'-methylthio)ethylmalate synthase activity | GO:0003852 2-isopropylmalate synthase activity
16.3279	9.60001	3.17045e-10	Psat5g070440.4	0	0	0	54.0426	36.672	56.2369	gi|502136694|ref|XP_004502791.1| PREDICTED: zinc finger with UFM1-specific peptidase domain protein	-	-	-
65.3506	9.58826	1.59966e-05	Psat3g010480.4	0	0	0	60.5538	50.8519	34.4573	gi|502113373|ref|XP_004494629.1| PREDICTED: nuclear transcription factor Y subunit C-3-like	GO:0045893 positive regulation of transcription	DNA-dependent	GO:0005829 cytosol | GO:0016602 CCAAT-binding factor complex
39.224	9.5882	3.89535e-07	Psat0s1735g0240.2	0	0	0	63.8093	75.2999	6.82645	gi|922376332|ref|XP_003603149.2| ZIP zinc/iron transport family protein	GO:0009624 response to nematode | GO:0034755 iron ion transmembrane transport | GO:0010043 response to zinc ion | GO:0071577 zinc ion transmembrane transport	GO:0005886 plasma membrane | GO:0005774 vacuolar membrane | GO:0016021 integral to membrane	GO:0005381 iron ion transmembrane transporter activity | GO:0005385 zinc ion transmembrane transporter activity
88.2376	9.56279	1.59646e-22	Psat1g095040.1	0.293127	0	0.609362	282.259	221.988	253.229	gi|922351495|ref|XP_013451564.1| polygalacturonase	GO:0005975 carbohydrate metabolic process | GO:0015074 DNA integration	GO:0009505 plant-type cell wall | GO:0046658 anchored to plasma membrane | GO:0016023 cytoplasmic membrane-bounded vesicle | GO:0005576 extracellular region	GO:0004650 polygalacturonase activity | GO:0003676 nucleic acid binding | GO:0008270 zinc ion binding
3336.7	9.55917	4.97562e-95	Psat1g012320.1	14.0701	8.61338	15.8434	9350.02	10532.2	9408.14	gi|1644336|emb|CAB03621.1| VfENOD-GRP5	-	-	-
16.386	9.54929	4.61814e-09	Psat0s4214g0120.1	0	0	0	69.9949	45.9623	26.0055	gi|325301623|gb|ADZ05700.1| flowering locus T a2	-	-	-
15.719	9.54448	5.77465e-07	Psat5g307200.2	0	0	0	80.7383	38.6279	22.1047	gi|502080515|ref|XP_004486589.1| PREDICTED: vacuolar cation/proton exchanger 2-like isoform X1	GO:0015691 cadmium ion transport | GO:0006862 nucleotide transport | GO:0010363 regulation of plant-type hypersensitive response | GO:0015802 basic amino acid transport | GO:0009624 response to nematode | GO:0006612 protein targeting to membrane | GO:0043069 negative regulation of programmed cell death | GO:0043090 amino acid import | GO:0015696 ammonium transport | GO:0006882 cellular zinc ion h…	GO:0009705 plant-type vacuole membrane | GO:0016021 integral to membrane | GO:0012505 endomembrane system	GO:0015369 calcium:hydrogen antiporter activity
15.6643	9.53823	3.12416e-10	Psat6g173840.4	0	0	0	42.3225	57.6973	40.9587	gi|922404512|ref|XP_013469303.1| leghemoglobin Lb120-1	GO:0015671 oxygen transport | GO:0009399 nitrogen fixation	-	GO:0020037 heme binding | GO:0005344 oxygen transporter activity | GO:0005506 iron ion binding | GO:0019825 oxygen binding
15.6001	9.53347	2.75397e-06	Psat5g057280.1	0	0	0	17.5801	38.6279	84.1928	gi|951073818|ref|XP_014492270.1| PREDICTED: defensin Ec-AMP-D2-like	-	-	-
59.3323	9.52683	7.02618e-14	Psat1g028400.1	0	0	0.609362	119.805	153.534	218.771	-	-	-	-
272.897	9.51089	1.24789e-09	Psat0s1478g0160.2	3.2244	0	0	841.567	680.633	903.041	gi|357466615|ref|XP_003603592.1| 2-on-2 hemoglobin	GO:0015671 oxygen transport | GO:0001666 response to hypoxia	-	GO:0020037 heme binding | GO:0005344 oxygen transporter activity | GO:0005506 iron ion binding | GO:0019825 oxygen binding
15.3375	9.50834	1.27897e-10	Psat4g203600.2	0	0	0	46.5548	49.874	41.6088	gi|922345805|ref|XP_013449817.1| Defensin-like protein	GO:0006952 defense response	-	-
168.736	9.50125	3.48199e-37	Psat3g055400.1	0.586254	1.36001	0.304681	386.112	430.285	678.419	gi|357510125|ref|XP_003625351.1| peptide transporter	GO:0042538 hyperosmotic salinity response | GO:0042742 defense response to bacterium | GO:0080052 response to histidine | GO:0009624 response to nematode | GO:0042939 tripeptide transport | GO:0043201 response to leucine | GO:0009751 response to salicylic acid stimulus | GO:0009611 response to wounding | GO:0009737 response to abscisic acid stimulus | GO:0009753 response to jasmonic acid stimulus…	GO:0016020 membrane	GO:0042936 dipeptide transporter activity | GO:0042937 tripeptide transporter activity
15.2426	9.5002	1.78211e-09	Psat5g207600.1	0	0	0	36.1369	40.5837	60.4628	gi|242073318|ref|XP_002446595.1| hypothetical protein SORBIDRAFT_06g018691	56.486365	-	-
197.03	9.49842	1.65729e-21	Psat6g070920.1	0.293127	0	1.21872	252.633	518.298	410.562	gi|922402103|ref|XP_013468187.1| GRF zinc finger protein	-	-	-
15.17	9.49354	1.4208e-09	Psat4g225200.8	0	0	0	39.3925	37.65	59.4876	gi|922331630|ref|XP_013443806.1| auxin efflux carrier family protein	GO:0055085 transmembrane transport | GO:0006278 RNA-dependent DNA replication | GO:0009926 auxin polar transport | GO:0015824 proline transport | GO:0015074 DNA integration | GO:0019344 cysteine biosynthetic process	GO:0016021 integral to membrane	GO:0003723 RNA binding | GO:0008270 zinc ion binding | GO:0003964 RNA-directed DNA polymerase activity | GO:0009672 auxin:hydrogen symporter activity
1229.64	9.47254	2.03743e-55	Psat0s207g0040.1	4.98316	3.17335	6.70298	2351.5	2266.33	6065.13	gi|886721|emb|CAA86733.1| glycine-rich protein	-	-	-
30.2398	9.4656	8.63256e-07	Psat5g057240.1	0.293127	0	0	33.858	31.2935	195.691	gi|356516435|ref|XP_003526900.1| PREDICTED: defensin Ec-AMP-D2	GO:0006952 defense response	-	-
29.0656	9.45248	3.81891e-12	Psat0s921g0280.1	0	0.453336	0	72.2738	90.4577	95.8953	gi|357519479|ref|XP_003630028.1| plant phospholipase-like protein	GO:0009611 response to wounding | GO:0006979 response to oxidative stress | GO:0010200 response to chitin | GO:0002679 respiratory burst involved in defense response | GO:0052542 defense response by callose deposition	GO:0005737 cytoplasm | GO:0005886 plasma membrane | GO:0005634 nucleus	GO:0003677 DNA binding
22.6649	9.44776	9.51835e-05	Psat3g134480.3	0	0	0	34.8347	52.3188	45.1846	gi|11602747|emb|CAC18556.1| early nodulin ENOD18	GO:0009409 response to cold	GO:0009506 plasmodesma | GO:0005737 cytoplasm | GO:0005886 plasma membrane	-
15.2829	9.44415	1.29563e-09	Psat2g143800.1	0	0	0	54.6937	49.385	27.9559	gi|357484537|ref|XP_003612556.1| hypothetical protein MTR_5g026380	-	GO:0005634 nucleus	-
14.5565	9.43422	8.36316e-10	Psat6g005040.3	0	0	0	47.857	34.7162	48.4353	gi|502126207|ref|XP_004499218.1| PREDICTED: lysine-specific histone demethylase 1 homolog 3 isoform X1	GO:0055114 oxidation-reduction process | GO:0048364 root development | GO:0016575 histone deacetylation | GO:0051568 histone H3-K4 methylation | GO:0006355 regulation of transcription	DNA-dependent	GO:0005694 chromosome | GO:0005634 nucleus
14.2977	9.40705	0.000439734	Psat0s1735g0240.3	0	0	0	55.9959	69.4324	3.25069	gi|502132665|ref|XP_004501470.1| PREDICTED: zinc transporter 4	471.968109	GO:0009624 response to nematode | GO:0034755 iron ion transmembrane transport | GO:0010043 response to zinc ion | GO:0071577 zinc ion transmembrane transport	GO:0005886 plasma membrane | GO:0005774 vacuolar membrane | GO:0016021 integral to membrane
14.2356	9.40015	2.90947e-09	Psat4g045600.1	0	0	0	35.1602	55.2525	37.708	gi|922371765|ref|XP_013458041.1| transmembrane protein	152.194754	-	-
29.2525	9.38997	1.00291e-09	Psat2g027600.2	0.293127	0	0	61.2049	43.5175	142.705	gi|922379658|ref|XP_013460063.1| Nodule-specific Glycine Rich Peptide	-	-	-
212.41	9.38128	1.05822e-23	Psat6g050640.1	1.17251	0.906672	0.609362	425.504	777.447	592.275	gi|242051435|ref|XP_002454863.1| hypothetical protein SORBIDRAFT_03g000270	GO:0005975 carbohydrate metabolic process	GO:0016023 cytoplasmic membrane-bounded vesicle	GO:0004553 hydrolase activity
13.7215	9.34888	7.34938e-08	Psat5g300880.2	0	0	0	33.2069	28.8487	61.438	gi|357455153|ref|XP_003597857.1| embryo-specific protein	-	-	-
13.6204	9.33681	2.21061e-09	Psat5g076600.5	0	0	0	42.3225	47.4292	32.832	gi|357463965|ref|XP_003602264.1| ribonuclease P protein subunit P38	0	1357.04709	-
216.048	9.33006	1.33843e-12	Psat7g125720.1	0	0	2.74213	625.722	385.79	816.898	gi|357475325|ref|XP_003607948.1| PLC-like phosphodiesterase superfamily protein	GO:0006629 lipid metabolic process | GO:0006468 protein phosphorylation	GO:0009506 plasmodesma | GO:0016023 cytoplasmic membrane-bounded vesicle | GO:0005886 plasma membrane	GO:0004674 protein serine/threonine kinase activity | GO:0005524 ATP binding | GO:0008081 phosphoric diester hydrolase activity
1107.23	9.32451	1.17901e-29	Psat2g160800.2	2.34502	2.72002	10.0545	2302.34	3257.94	4212.57	gi|502161606|ref|XP_004512223.1| PREDICTED: probable polyol transporter 3	GO:0055085 transmembrane transport	GO:0005886 plasma membrane | GO:0016021 integral to membrane	GO:0005351 sugar:hydrogen symporter activity
77.5026	9.32259	1.16798e-11	Psat5g254680.1	0	0.453336	0.609362	114.596	170.158	375.455	gi|357476805|ref|XP_003608688.1| Nodule Cysteine-Rich (NCR) secreted peptide	GO:0009878 nodule morphogenesis	-	GO:0046872 metal ion binding
13.477	9.32209	3.25019e-07	Psat4g164240.2	0	0	0	57.6237	42.5396	21.1295	gi|828328814|ref|XP_012574126.1| PREDICTED: NAC domain-containing protein 69-like isoform X1	GO:0045893 positive regulation of transcription	DNA-dependent | GO:0009819 drought recovery | GO:0010114 response to red light | GO:0010200 response to chitin | GO:0009736 cytokinin mediated signaling pathway | GO:2000377 regulation of reactive oxygen species metabolic process | GO:0009962 regulation of flavonoid biosynthetic process | GO:0009965 leaf morphogenesis | GO:0010224 response to UV-B | GO:0009644 response to high light intensity | G…	incompatible interaction | GO:0010150 leaf senescence | GO:0009555 pollen development | GO:0051302 regulation of cell division | GO:0070417 cellular response to cold
249.202	9.32018	4.21221e-28	Psat4g127320.1	0.586254	1.36001	1.5234	669.998	980.855	535.713	gi|357450093|ref|XP_003595323.1| Nodule-specific Glycine Rich Peptide MtNodGRP2B	-	-	-
13.3857	9.31163	1.10764e-05	Psat4g186080.2	0	0	0	12.6968	63.5649	44.2094	gi|502156292|ref|XP_004510401.1| PREDICTED: putative phospholipid-transporting ATPase 4 isoform X1	GO:0045332 phospholipid translocation | GO:0008152 metabolic process | GO:0006812 cation transport	GO:0016021 integral to membrane | GO:0005886 plasma membrane	GO:0008270 zinc ion binding | GO:0019829 cation-transporting ATPase activity | GO:0005524 ATP binding | GO:0000287 magnesium ion binding | GO:0004012 phospholipid-translocating ATPase activity
13.0928	9.28119	4.14001e-09	Psat7g125720.2	0	0	0	46.8803	32.2714	38.6832	gi|357475325|ref|XP_003607948.1| PLC-like phosphodiesterase superfamily protein	GO:0006629 lipid metabolic process | GO:0006468 protein phosphorylation	GO:0009506 plasmodesma | GO:0016023 cytoplasmic membrane-bounded vesicle | GO:0005886 plasma membrane	GO:0004674 protein serine/threonine kinase activity | GO:0005524 ATP binding | GO:0008081 phosphoric diester hydrolase activity
209.754	9.27548	2.52927e-57	Psat2g033440.1	0.586254	0.906672	1.5234	624.745	730.018	524.986	gi|922357154|ref|XP_003616627.2| cytosolic purine 5-nucleotidase	GO:0008152 metabolic process	GO:0005739 mitochondrion	GO:0046872 metal ion binding | GO:0016787 hydrolase activity
486.275	9.25819	1.0659e-60	Psat5g199160.1	3.2244	1.81334	1.82808	1873.59	1392.56	1007.39	gi|922378081|ref|XP_013459280.1| expansin A10	GO:0009664 plant-type cell wall organization | GO:0006949 syncytium formation	GO:0005618 cell wall | GO:0005576 extracellular region | GO:0009507 chloroplast | GO:0016020 membrane	-
12.8925	9.25817	1.40517e-07	Psat6g050640.2	0	0	0	23.4402	39.6058	52.9862	gi|514802115|ref|XP_004975954.1| PREDICTED: glucan endo-1	95.843085	GO:0005975 carbohydrate metabolic process	-
14.4095	9.23957	4.9052e-07	Psat5g237200.2	0	0	0	28.6491	56.7194	29.2562	gi|922392313|ref|XP_013464566.1| pathogenesis-like protein	-	GO:0005737 cytoplasm	-
44.387	9.23779	5.53159e-10	Psat2g187880.1	0	0	0.609362	79.4361	79.2116	240.226	gi|357481185|ref|XP_003610878.1| 12-oxophytodienoate reductase-like protein	GO:0009751 response to salicylic acid stimulus | GO:0009611 response to wounding | GO:0046686 response to cadmium ion | GO:0031407 oxylipin metabolic process | GO:0055114 oxidation-reduction process	GO:0005829 cytosol	GO:0016491 oxidoreductase activity | GO:0010181 FMN binding
12.6398	9.23014	4.86316e-09	Psat3g005360.2	0	0	0	35.1602	33.7383	44.8595	gi|502113830|ref|XP_004494773.1| PREDICTED: protein ABIL1-like isoform X1	GO:0048364 root development | GO:0010090 trichome morphogenesis | GO:0045010 actin nucleation	GO:0015630 microtubule cytoskeleton | GO:0031209 SCAR complex	GO:0005515 protein binding
12.57	9.22222	1.59571e-06	Psat6g155920.2	0	0	0	62.8327	26.8928	23.405	gi|357441953|ref|XP_003591254.1| phytochrome-interacting factor 3.1	GO:0031539 positive regulation of anthocyanin metabolic process | GO:0009740 gibberellic acid mediated signaling pathway | GO:0009704 de-etiolation	GO:0005634 nucleus	GO:0042802 identical protein binding | GO:0003677 DNA binding | GO:0046983 protein dimerization activity
14.559	9.21875	1.69368e-10	Psat5g222200.1	0	0	0	35.8114	42.0506	35.1074	-	-	-	-
13.0724	9.20835	1.13983e-07	Psat4g225200.3	0	0	0	16.929	46.4513	48.7603	gi|922331630|ref|XP_013443806.1| auxin efflux carrier family protein	GO:0055085 transmembrane transport | GO:0006278 RNA-dependent DNA replication | GO:0009926 auxin polar transport | GO:0015824 proline transport | GO:0015074 DNA integration | GO:0019344 cysteine biosynthetic process	GO:0016021 integral to membrane	GO:0003723 RNA binding | GO:0008270 zinc ion binding | GO:0003964 RNA-directed DNA polymerase activity | GO:0009672 auxin:hydrogen symporter activity
12.3534	9.19655	1.03269e-08	Psat5g140040.1	0	0	0	43.6247	37.65	29.9063	-	-	-	-
13.39	9.18805	4.15031e-07	Psat0s2703g0240.1	0	0	0	24.4168	25.9149	60.1377	gi|922357348|ref|XP_003617181.2| tyrosine-specific transporter	735.389797	GO:0003333 amino acid transmembrane transport	GO:0009706 chloroplast inner membrane
12.2453	9.18374	1.72171e-08	Psat7g167320.1	0	0	0	43.2992	38.6279	28.281	-	-	-	-
12.1714	9.17461	3.93178e-07	Psat0s2363g0040.2	0	0	0	20.5101	45.4733	43.5592	gi|502132592|ref|XP_004501436.1| PREDICTED: mechanosensitive ion channel protein 10	GO:0000041 transition metal ion transport | GO:0006820 anion transport | GO:0009750 response to fructose stimulus | GO:0050982 detection of mechanical stimulus | GO:0009749 response to glucose stimulus | GO:0009744 response to sucrose stimulus | GO:0034220 ion transmembrane transport | GO:0080167 response to karrikin	GO:0009506 plasmodesma | GO:0009536 plastid | GO:0005774 vacuolar membrane | GO:0016023 cytoplasmic membrane-bounded vesicle | GO:0005634 nucleus | GO:0005886 plasma membrane	GO:0008381 mechanically-gated ion channel activity
23.647	9.15324	1.39334e-08	Psat5g056760.1	0	0	0.304681	43.9503	39.6058	126.452	-	-	-	-
106.324	9.15318	8.42404e-17	Psat1g028680.1	1.46563	0	0	271.19	383.834	256.154	-	-	-	-
856.786	9.13802	5.26694e-17	Psat7g232680.1	0.879381	2.26668	9.74978	1705.6	1372.51	4229.15	gi|152218118|gb|ABS31493.1| nodule-specific glycine-rich protein 5A	-	-	-
39.3211	9.12448	2.19282e-07	Psat2g189560.3	0	0	0	14.9757	38.1389	52.6612	gi|502159141|ref|XP_004511407.1| PREDICTED: uncharacterized protein LOC101495944 isoform X2	GO:0006278 RNA-dependent DNA replication	-	GO:0003964 RNA-directed DNA polymerase activity | GO:0003677 DNA binding | GO:0003723 RNA binding | GO:0008270 zinc ion binding
12.9676	9.12239	2.08755e-06	Psat4g219640.1	0	0	0	33.5325	54.2746	17.8788	gi|357506787|ref|XP_003623682.1| heat shock cognate 70 kDa protein	GO:0009615 response to virus | GO:0009408 response to heat | GO:0009617 response to bacterium | GO:0016567 protein ubiquitination | GO:0046686 response to cadmium ion | GO:0009644 response to high light intensity | GO:0042542 response to hydrogen peroxide	GO:0005829 cytosol | GO:0005618 cell wall | GO:0005739 mitochondrion | GO:0005774 vacuolar membrane | GO:0005794 Golgi apparatus | GO:0005886 plasma membrane | GO:0048046 apoplast	GO:0031625 ubiquitin protein ligase binding | GO:0005524 ATP binding
11.9473	9.11249	9.60893e-09	Psat5g032880.1	0	0	0	29.3002	49.385	26.3306	gi|922376396|ref|XP_003603296.2| chorismate mutase	GO:0042742 defense response to bacterium | GO:0046417 chorismate metabolic process | GO:0000162 tryptophan biosynthetic process	-	GO:0004106 chorismate mutase activity
11.6215	9.10731	0.000534041	Psat7g118680.3	0	0	0	12.0456	82.1454	10.4022	gi|922369470|ref|XP_013456899.1| magnesium-chelatase subunit ChlI	GO:0015979 photosynthesis | GO:0015995 chlorophyll biosynthetic process | GO:0006200 ATP catabolic process	GO:0005618 cell wall | GO:0009570 chloroplast stroma	GO:0016851 magnesium chelatase activity | GO:0016887 ATPase activity | GO:0005524 ATP binding
11.5509	9.10069	1.79799e-05	Psat6g105320.2	0	0	0	43.2992	12.224	48.4353	gi|37725011|gb|AAO23972.1| cryptochrome 2B	GO:0010118 stomatal movement | GO:0006281 DNA repair | GO:0009414 response to water deprivation | GO:0009638 phototropism | GO:0010075 regulation of meristem growth | GO:0009911 positive regulation of flower development | GO:0010617 circadian regulation of calcium ion oscillation | GO:0006338 chromatin remodeling	GO:0005773 vacuole	GO:0003913 DNA photolyase activity | GO:0042803 protein homodimerization activity
11.3156	9.07092	5.23053e-06	Psat6g092280.3	0	0	0	29.9513	17.6026	54.2865	gi|922401195|ref|XP_013467734.1| fatty acyl-CoA reductase-like protein	GO:0009611 response to wounding | GO:0009556 microsporogenesis | GO:0010584 pollen exine formation | GO:0055114 oxidation-reduction process	GO:0009507 chloroplast	GO:0080019 fatty-acyl-CoA reductase (alcohol-forming) activity | GO:0016628 oxidoreductase activity
11.2723	9.06445	0.00104089	Psat3g079280.10	0	0	0	63.4838	34.7162	3.25069	gi|592971061|dbj|BAO53902.1| cytosolic guanylate kinase	GO:0006163 purine nucleotide metabolic process | GO:0046939 nucleotide phosphorylation	-	GO:0004385 guanylate kinase activity
39.315	9.04075	9.3454e-13	Psat5g233080.1	0.293127	0	0.304681	68.6927	130.552	151.482	gi|922391501|ref|XP_013464164.1| Nodule Cysteine-Rich (NCR) secreted peptide	-	-	-
15.989	9.03753	1.7591e-08	Psat3g073800.1	0	0	0	32.2302	39.1168	28.281	gi|357460397|ref|XP_003600480.1| P-loop nucleoside triphosphate hydrolase superfamily protein	GO:0006281 DNA repair | GO:0045892 negative regulation of transcription	DNA-dependent | GO:0033044 regulation of chromosome organization | GO:0006200 ATP catabolic process | GO:0032508 DNA duplex unwinding | GO:0045132 meiotic chromosome segregation | GO:0070286 axonemal dynein complex assembly | GO:0048565 digestive tract development | GO:0007062 sister chromatid cohesion | GO:0042138 meiotic DNA double-strand break formation | GO:0007131 reciprocal meiotic recombin…	GO:0071339 MLL1 complex | GO:0000812 Swr1 complex | GO:0005730 nucleolus | GO:0009507 chloroplast
59.4127	9.03381	1.2902e-16	Psat1g018080.1	0.293127	0.453336	0.304681	118.503	133.975	281.185	-	-	-	-
10.999	9.02788	1.05436e-06	Psat6g212000.1	0	0	0	22.789	48.8961	27.3058	gi|357489843|ref|XP_003615209.1| cysteine-rich receptor-kinase-like protein	GO:0006468 protein phosphorylation | GO:0015706 nitrate transport | GO:0010106 cellular response to iron ion starvation | GO:0006826 iron ion transport | GO:0010167 response to nitrate | GO:0009737 response to abscisic acid stimulus	GO:0005739 mitochondrion | GO:0005576 extracellular region | GO:0005773 vacuole | GO:0005886 plasma membrane	GO:0004674 protein serine/threonine kinase activity | GO:0005524 ATP binding
14.1366	8.9927	0.000219186	Psat3g145320.1	0	0	0	41.0203	16.1357	39.3333	gi|922343537|ref|XP_013448690.1| Sec14p-like phosphatidylinositol transfer family protein	GO:0009908 flower development | GO:0015914 phospholipid transport	GO:0009506 plasmodesma | GO:0005886 plasma membrane | GO:0005739 mitochondrion	GO:0008526 phosphatidylinositol transporter activity
75.0182	8.95761	1.17242e-19	Psat4g204000.1	0.293127	0.453336	0.609362	137.06	171.136	363.102	gi|922332216|ref|XP_013444099.1| ER lumen protein retaining receptor-like protein	GO:0006621 protein retention in ER lumen | GO:0015031 protein transport	GO:0016021 integral to membrane | GO:0005739 mitochondrion	GO:0004872 receptor activity | GO:0046923 ER retention sequence binding
282.028	8.95749	4.09999e-11	Psat5g147200.1	0.879381	0	3.96085	814.22	544.702	1101.98	gi|922380497|ref|XP_013460478.1| peroxidase family protein	GO:0055114 oxidation-reduction process | GO:0006979 response to oxidative stress	-	GO:0020037 heme binding | GO:0046872 metal ion binding | GO:0004601 peroxidase activity
10.2964	8.93329	0.000212544	Psat6g132440.2	0	0	0	41.0203	44.4954	7.15151	gi|922403033|ref|XP_013468652.1| cellulose synthase-like protein D3	GO:0030244 cellulose biosynthetic process	GO:0016021 integral to membrane	GO:0016760 cellulose synthase (UDP-forming) activity
10.2595	8.92738	1.73679e-05	Psat6g072000.2	0	0	0	22.1379	52.3188	17.8788	gi|357440365|ref|XP_003590460.1| myb transcription factor	-	-	GO:0003677 DNA binding | GO:0003682 chromatin binding
10.181	8.91755	2.29636e-07	Psat7g125720.5	0	0	0	24.4168	30.8045	36.4077	gi|357475325|ref|XP_003607948.1| PLC-like phosphodiesterase superfamily protein	GO:0006629 lipid metabolic process | GO:0006468 protein phosphorylation	GO:0009506 plasmodesma | GO:0016023 cytoplasmic membrane-bounded vesicle | GO:0005886 plasma membrane	GO:0004674 protein serine/threonine kinase activity | GO:0005524 ATP binding | GO:0008081 phosphoric diester hydrolase activity
302.366	8.90979	7.01606e-28	Psat7g097160.1	0.879381	0.453336	3.96085	640.698	767.668	1222.58	gi|922370137|ref|XP_013457232.1| hypothetical protein MTR_4g094338	-	-	-
77.2151	8.90051	4.30395e-11	Psat3g136520.1	0.293127	0	0.914042	192.73	200.963	222.022	gi|402746956|gb|AFQ94047.1| RSD	GO:0055114 oxidation-reduction process | GO:0015706 nitrate transport | GO:0010106 cellular response to iron ion starvation | GO:0006355 regulation of transcription	DNA-dependent | GO:0051973 positive regulation of telomerase activity | GO:0006826 iron ion transport | GO:0010167 response to nitrate | GO:0010043 response to zinc ion	GO:0005634 nucleus
116.53	8.89602	4.60722e-15	Psat2g130760.2	2.05189	0	0	399.785	308.534	338.397	gi|922356388|ref|XP_003614156.2| ureide permease-like protein	GO:0015720 allantoin transport | GO:0015857 uracil transport | GO:0042906 xanthine transport	GO:0005886 plasma membrane | GO:0009507 chloroplast	GO:0042907 xanthine transmembrane transporter activity | GO:0005274 allantoin uptake transmembrane transporter activity | GO:0015505 uracil:cation symporter activity
1165.89	8.88688	6.87798e-39	Psat1g017960.1	2.93127	4.53336	14.0153	2600.23	3605.6	4026.95	gi|20302984|gb|AAM18946.1|AF498987_1 nodule-specific glycine-rich protein 2A	-	-	-
9.93513	8.88136	0.000146752	Psat6g103320.2	0	0	0	29.9513	50.3629	9.10193	-	-	-	-
907.832	8.88026	4.94184e-32	Psat0s4394g0080.1	7.91443	2.26668	6.09362	1576.03	2657.01	3537.72	gi|357446895|ref|XP_003593723.1| purine permease	GO:0009624 response to nematode	GO:0016021 integral to membrane	-
22.5268	8.86172	6.212e-06	Psat3g165320.1	0	0	0.304681	38.7414	59.1642	73.7906	gi|922326181|ref|XP_013442483.1| C2H2-type zinc finger protein	309.174401	GO:0055114 oxidation-reduction process | GO:0006355 regulation of transcription	DNA-dependent
9.74853	8.85488	1.93634e-07	Psat6g139040.1	0	0	0	31.9047	29.8266	26.0055	gi|922331630|ref|XP_013443806.1| auxin efflux carrier family protein	GO:0055085 transmembrane transport	GO:0016021 integral to membrane	-
33.6319	8.8391	8.72457e-09	Psat3g081600.1	0	0	0.609362	65.4371	55.2525	181.388	gi|920714267|gb|KOM54355.1| hypothetical protein LR48_Vigan10g024700	GO:0006810 transport	GO:0016020 membrane	GO:0005215 transporter activity
4767.05	8.82918	5.95554e-43	Psat2g190120.1	17.2945	50.3203	24.6791	13719	14648.3	13452.3	gi|40645349|dbj|BAD06520.1| hypothetical protein	GO:0009751 response to salicylic acid stimulus | GO:0009611 response to wounding | GO:0046686 response to cadmium ion | GO:0031407 oxylipin metabolic process | GO:0055114 oxidation-reduction process	GO:0005829 cytosol	GO:0016491 oxidoreductase activity | GO:0010181 FMN binding
303.132	8.82332	4.32082e-21	Psat4g067280.1	1.75876	0.906672	3.04681	1465.99	901.643	269.482	gi|357479361|ref|XP_003609966.1| transmembrane protein	214.807718	-	-
61.4085	8.82168	9.08857e-15	Psat4g151840.1	0.586254	0.453336	0	72.9249	152.556	234.375	gi|502157412|ref|XP_004510868.1| PREDICTED: RING-H2 finger protein ATL54-like	-	-	GO:0008270 zinc ion binding
34.0821	8.81692	5.71282e-14	Psat7g193120.1	0.293127	0.453336	0	91.4817	104.638	109.873	gi|922366351|ref|XP_013455343.1| glycosyl hydrolase family 9 protein	GO:0009944 polarity specification of adaxial/abaxial axis | GO:0042547 cell wall modification involved in multidimensional cell growth | GO:0048440 carpel development | GO:0010014 meristem initiation | GO:0005975 carbohydrate metabolic process | GO:0010051 xylem and phloem pattern formation | GO:0010093 specification of floral organ identity | GO:0009855 determination of bilateral symmetry | GO:0…	GO:0009505 plant-type cell wall | GO:0005576 extracellular region | GO:0009507 chloroplast | GO:0005794 Golgi apparatus | GO:0005886 plasma membrane	GO:0008810 cellulase activity
19.6442	8.80238	0.048834	Psat1g171520.2	0	0	0	39.7181	0	44.8595	gi|357448171|ref|XP_003594361.1| CAZy family GT8 glycosyltransferase	GO:0010289 homogalacturonan biosynthetic process	GO:0005739 mitochondrion | GO:0005768 endosome | GO:0005802 trans-Golgi network | GO:0005794 Golgi apparatus	GO:0047262 polygalacturonate 4-alpha-galacturonosyltransferase activity
6737.37	8.79351	4.08628e-35	Psat3g134480.1	68.8848	23.1201	39.9132	19825.2	20009.2	18799.7	gi|11602747|emb|CAC18556.1| early nodulin ENOD18	GO:0009409 response to cold	GO:0009506 plasmodesma | GO:0005737 cytoplasm | GO:0005886 plasma membrane	-
9.26405	8.78026	2.92013e-05	Psat4g140000.3	0	0	0	24.4168	44.0064	14.9532	gi|922334880|ref|XP_013445430.1| UNE1-like protein	GO:0009567 double fertilization forming a zygote and endosperm	GO:0005774 vacuolar membrane	-
16.0121	8.76877	0.0485398	Psat3g078040.1	0	0	0	41.0203	0	41.6088	gi|698379628|gb|AIT98182.1| lycopene beta-cyclase	GO:0055114 oxidation-reduction process | GO:0016117 carotenoid biosynthetic process	-	GO:0016705 oxidoreductase activity
9.00863	8.74077	8.23976e-06	Psat5g223320.1	0	0	0	34.1836	30.3156	16.5785	gi|502127679|ref|XP_004499796.1| PREDICTED: probable choline kinase 2	GO:0006355 regulation of transcription	DNA-dependent | GO:0016310 phosphorylation | GO:0006657 CDP-choline pathway	-
214.667	8.73893	1.42887e-18	Psat6g164000.1	3.2244	0	0.914042	492.569	773.047	587.724	gi|357442425|ref|XP_003591490.1| transmembrane protein	265.792561	-	-
18.691	8.73793	6.82385e-05	Psat1g204360.1	0	0.453336	0	18.8824	131.041	7.80165	gi|357446733|ref|XP_003593642.1| DnaJ heat shock family protein	GO:0006457 protein folding | GO:0009644 response to high light intensity | GO:0034976 response to endoplasmic reticulum stress | GO:0042542 response to hydrogen peroxide | GO:0009408 response to heat	GO:0005737 cytoplasm	GO:0051082 unfolded protein binding
60.3983	8.73236	5.89511e-07	Psat7g060760.1	1.17251	0	0	57.2982	24.937	446.645	gi|357519457|ref|XP_003630017.1| cationic amino acid transporter-like protein	GO:0043091 L-arginine import | GO:0003333 amino acid transmembrane transport | GO:0015819 lysine transport | GO:0051938 L-glutamate import	GO:0005886 plasma membrane | GO:0016021 integral to membrane	GO:0015326 cationic amino acid transmembrane transporter activity | GO:0015189 L-lysine transmembrane transporter activity | GO:0015181 arginine transmembrane transporter activity | GO:0005313 L-glutamate transmembrane transporter activity
670.539	8.72978	5.31159e-37	Psat6g173840.1	5.56941	1.81334	6.09362	1747.59	2161.69	1915.96	gi|922404512|ref|XP_013469303.1| leghemoglobin Lb120-1	GO:0015671 oxygen transport | GO:0009399 nitrogen fixation | GO:0019432 triglyceride biosynthetic process | GO:0006631 fatty acid metabolic process	-	GO:0005344 oxygen transporter activity | GO:0005506 iron ion binding | GO:0020037 heme binding | GO:0019825 oxygen binding
9.50194	8.72313	0.000150372	Psat5g307240.1	0	0	0	15.3012	5.86753	58.8375	gi|922394472|ref|XP_013465639.1| pectinesterase	GO:0042545 cell wall modification | GO:0043086 negative regulation of catalytic activity | GO:0045490 pectin catabolic process	GO:0005618 cell wall	GO:0030599 pectinesterase activity | GO:0045330 aspartyl esterase activity | GO:0004857 enzyme inhibitor activity
18.2413	8.72143	2.94165e-08	Psat6g189320.3	0	0.453336	0	27.998	39.6058	88.0937	gi|922402927|ref|XP_013468599.1| Nodule Cysteine-Rich (NCR) secreted peptide	GO:0009878 nodule morphogenesis	-	GO:0046872 metal ion binding
2099.92	8.71033	1.21332e-57	Psat6g226800.1	12.3113	11.7867	19.4996	8755.23	3479.93	6075.86	gi|357444735|ref|XP_003592645.1| S1/P1 nuclease family protein	GO:0000737 DNA catabolic process	endonucleolytic	GO:0016023 cytoplasmic membrane-bounded vesicle
8.80798	8.70797	3.12115e-06	Psat0s89g0120.1	0	0	0	19.5335	31.7824	27.9559	gi|357465817|ref|XP_003603193.1| Serine/Threonine kinase family protein	GO:0006468 protein phosphorylation	GO:0005886 plasma membrane | GO:0016021 integral to membrane	GO:0005524 ATP binding | GO:0004674 protein serine/threonine kinase activity
10.8295	8.70495	3.25243e-08	Psat5g289960.2	0	0	0	29.6258	14.1799	35.1074	gi|645000625|ref|XP_008216061.1| PREDICTED: microtubule-associated protein futsch	GO:0006955 immune response	-	GO:0046872 metal ion binding | GO:0005044 scavenger receptor activity | GO:0030247 polysaccharide binding
8.73751	8.69655	1.19199e-05	Psat4g225200.7	0	0	0	31.9047	30.8045	15.9284	gi|922331630|ref|XP_013443806.1| auxin efflux carrier family protein	GO:0055085 transmembrane transport | GO:0006278 RNA-dependent DNA replication | GO:0009926 auxin polar transport | GO:0015824 proline transport | GO:0015074 DNA integration | GO:0019344 cysteine biosynthetic process	GO:0016021 integral to membrane	GO:0003723 RNA binding | GO:0008270 zinc ion binding | GO:0003964 RNA-directed DNA polymerase activity | GO:0009672 auxin:hydrogen symporter activity
652.409	8.6834	4.23743e-20	Psat2g153200.1	5.56941	2.26668	5.78893	2668.92	331.026	2651.26	gi|357483847|ref|XP_003612210.1| papain family cysteine protease	GO:0009817 defense response to fungus	incompatible interaction | GO:0007568 aging | GO:0006508 proteolysis	GO:0010282 senescence-associated vacuole
12.796	8.65817	0.0469081	Psat7g100680.1	0	0	0	13.999	62.5869	0	gi|357476261|ref|XP_003608416.1| transmembrane protein	711.239082	-	-
13.9028	8.63897	0.000452845	Psat4g052880.4	0	0	0	34.1836	20.5363	20.8044	gi|922371469|ref|XP_013457893.1| ABC transporter A family protein	GO:0006200 ATP catabolic process	GO:0009506 plasmodesma | GO:0005886 plasma membrane	GO:0005524 ATP binding | GO:0016887 ATPase activity
8.37372	8.635	5.16245e-05	Psat3g194960.1	0	0	0	12.6968	32.7604	29.9063	gi|922338883|ref|XP_003621088.2| phosphoglycerate mutase-like protein	GO:0016311 dephosphorylation | GO:0051567 histone H3-K9 methylation | GO:0016310 phosphorylation	GO:0005737 cytoplasm | GO:0005886 plasma membrane	GO:0046872 metal ion binding | GO:0003993 acid phosphatase activity | GO:0005524 ATP binding | GO:0016301 kinase activity
9.73085	8.62997	3.15829e-06	Psat3g050960.1	0	0	0	30.6024	19.0695	25.3554	gi|571484302|ref|XP_006589520.1| PREDICTED: pentatricopeptide repeat-containing protein At5g52850	136.094277	-	-
8.13991	8.59526	0.00205925	Psat1g196040.4	0	0	0	53.717	13.6909	5.85124	gi|922388016|ref|XP_013462591.1| LRR receptor-like kinase	GO:0006468 protein phosphorylation | GO:0009626 plant-type hypersensitive response | GO:0010359 regulation of anion channel activity | GO:0010204 defense response signaling pathway	resistance gene-independent | GO:0002764 immune response-regulating signaling pathway | GO:0016045 detection of bacterium	GO:0016021 integral to membrane | GO:0009507 chloroplast
20.4432	8.58901	1.03806e-07	Psat4g140000.1	0	0	0	21.4868	35.6941	15.9284	gi|922334880|ref|XP_013445430.1| UNE1-like protein	GO:0009567 double fertilization forming a zygote and endosperm	GO:0005774 vacuolar membrane	-
180.213	8.58252	1.0097e-26	Psat7g097120.1	2.93127	0.453336	0.609362	370.159	364.765	866.959	gi|922370135|ref|XP_013457231.1| vacuolar iron transporter-like protein	GO:0071732 cellular response to nitric oxide | GO:0071281 cellular response to iron ion | GO:0071369 cellular response to ethylene stimulus	-	-
29.5169	8.5653	1.28699e-10	Psat7g246640.1	0.293127	0.453336	0	84.9706	127.13	47.7851	gi|873244071|ref|WP_048570344.1| hypothetical protein	-	-	-
32.6811	8.5545	2.16914e-09	Psat1g052760.1	0.293127	0	0	51.4381	53.2967	34.1322	-	-	-	-
18.3394	8.53835	6.20339e-05	Psat2g105120.2	0	0	0	20.1846	35.6941	14.6281	gi|593788798|ref|XP_007157438.1| hypothetical protein PHAVU_002G070200g	GO:0009739 response to gibberellin stimulus | GO:0042742 defense response to bacterium | GO:2000117 negative regulation of cysteine-type endopeptidase activity | GO:0016567 protein ubiquitination | GO:0043069 negative regulation of programmed cell death | GO:0050832 defense response to fungus	GO:0005737 cytoplasm | GO:0005634 nucleus	GO:0008270 zinc ion binding | GO:0004842 ubiquitin-protein ligase activity
7.81249	8.53506	0.000145707	Psat6g173840.2	0	0	0	10.7434	29.3376	30.2314	gi|922404512|ref|XP_013469303.1| leghemoglobin Lb120-1	GO:0015671 oxygen transport | GO:0009399 nitrogen fixation | GO:0019432 triglyceride biosynthetic process | GO:0006631 fatty acid metabolic process	-	GO:0005344 oxygen transporter activity | GO:0005506 iron ion binding | GO:0020037 heme binding | GO:0019825 oxygen binding
10.097	8.52563	4.99752e-08	Psat1g171560.1	0	0	0	14.6501	22.0032	33.157	gi|357448163|ref|XP_003594357.1| hypothetical protein MTR_2g027700	-	-	-
272.422	8.52512	7.5617e-28	Psat1g124320.1	0.586254	0.453336	4.87489	865.658	428.329	957.003	gi|502164940|ref|XP_004513338.1| PREDICTED: purple acid phosphatase 17-like	GO:0016311 dephosphorylation | GO:0030643 cellular phosphate ion homeostasis | GO:0042542 response to hydrogen peroxide	GO:0005615 extracellular space | GO:0005773 vacuole | GO:0016023 cytoplasmic membrane-bounded vesicle	GO:0003993 acid phosphatase activity | GO:0030145 manganese ion binding
8.89365	8.51832	1.89528e-08	Psat2g037160.1	0	0	0	26.6957	24.937	17.8788	gi|922343076|ref|XP_013448460.1| heat shock cognate 70 kDa protein	GO:0046686 response to cadmium ion | GO:0009408 response to heat | GO:0009615 response to virus	GO:0009941 chloroplast envelope | GO:0005886 plasma membrane | GO:0005618 cell wall	GO:0005524 ATP binding
19.1432	8.50149	5.54753e-08	Psat1g207280.2	0	0	0	28.3235	12.224	27.9559	gi|922385764|ref|XP_003593480.2| katanin p80 WD40 repeat subunit B1-like protein	GO:0051013 microtubule severing | GO:0009651 response to salt stress | GO:0009737 response to abscisic acid stimulus	GO:0005834 heterotrimeric G-protein complex | GO:0080008 CUL4 RING ubiquitin ligase complex | GO:0008352 katanin complex | GO:0005874 microtubule	GO:0008017 microtubule binding | GO:0000166 nucleotide binding
7.59886	8.49444	9.38975e-05	Psat3g097080.9	0	0	0	20.1846	34.2272	13.978	gi|357508229|ref|XP_003624403.1| MATE efflux family protein	GO:0042991 transcription factor import into nucleus | GO:0006855 drug transmembrane transport | GO:0051238 sequestering of metal ion | GO:0015691 cadmium ion transport | GO:0009611 response to wounding	GO:0016021 integral to membrane | GO:0005774 vacuolar membrane | GO:0009507 chloroplast | GO:0005886 plasma membrane	GO:0015238 drug transmembrane transporter activity | GO:0015297 antiporter activity
8.13468	8.49086	4.18373e-06	Psat5g254760.1	0	0	0	12.0456	25.9149	30.2314	-	-	-	-
255.379	8.48877	3.2168e-18	Psat7g208800.1	2.93127	1.36001	1.82808	529.031	723.662	972.606	gi|357473055|ref|XP_003606812.1| plant regulator RWP-RK family protein	GO:0045893 positive regulation of transcription	DNA-dependent | GO:0043687 post-translational protein modification | GO:0009688 abscisic acid biosynthetic process	GO:0005634 nucleus
53.0651	8.48553	2.88749e-17	Psat4g191040.4	1.17251	0	0	184.917	123.707	160.259	gi|922329197|ref|XP_003627779.2| annexin D8	GO:0006979 response to oxidative stress | GO:0055114 oxidation-reduction process | GO:0070588 calcium ion transmembrane transport | GO:0009414 response to water deprivation | GO:0009651 response to salt stress | GO:0009409 response to cold | GO:0009408 response to heat | GO:0071435 potassium ion export | GO:0046686 response to cadmium ion | GO:0009737 response to abscisic acid stimulus	GO:0005829 cytosol | GO:0005618 cell wall | GO:0005739 mitochondrion | GO:0009506 plasmodesma | GO:0005774 vacuolar membrane | GO:0009579 thylakoid | GO:0009570 chloroplast stroma | GO:0005634 nucleus | GO:0005886 plasma membrane | GO:0048046 apoplast	GO:0005507 copper ion binding | GO:0008270 zinc ion binding | GO:0005509 calcium ion binding | GO:0005544 calcium-dependent phospholipid binding | GO:0004601 peroxidase activity | GO:0005524 ATP binding | GO:0042803 protein homodimerization activity
14.8891	8.48439	0.000994775	Psat6g005040.1	0	0	0	15.9523	23.9591	27.9559	gi|502126207|ref|XP_004499218.1| PREDICTED: lysine-specific histone demethylase 1 homolog 3 isoform X1	GO:0055114 oxidation-reduction process | GO:0048364 root development | GO:0016575 histone deacetylation | GO:0051568 histone H3-K4 methylation | GO:0006355 regulation of transcription	DNA-dependent	GO:0005694 chromosome | GO:0005634 nucleus
692.359	8.47962	9.80497e-19	Psat7g095840.1	10.5526	4.08002	1.5234	1775.59	2090.8	1927.33	gi|922370173|ref|XP_013457250.1| auxin-induced 5NG4-like protein	-	GO:0016020 membrane	-
314.047	8.46662	5.39595e-92	Psat3g048080.1	2.93127	1.81334	2.43745	711.344	846.88	1045.42	gi|357510515|ref|XP_003625546.1| hypothetical protein MTR_7g100340	-	GO:0005634 nucleus	-
14.2478	8.46052	0.003306	Psat7g006600.1	0	0	0	32.5558	22.4922	11.7025	gi|502150045|ref|XP_004507763.1| PREDICTED: uncharacterized protein LOC101495701 isoform X1	-	-	-
7.41121	8.45991	0.000501126	Psat4g225200.4	0	0	0	10.4178	16.6247	39.6584	gi|922331630|ref|XP_013443806.1| auxin efflux carrier family protein	GO:0055085 transmembrane transport	GO:0016021 integral to membrane	-
345.09	8.45142	5.73486e-34	Psat5g096280.1	4.3969	2.26668	1.82808	1244.28	480.648	1278.82	gi|357463013|ref|XP_003601788.1| meiotic asynaptic mutant protein	GO:0009554 megasporogenesis | GO:0051026 chiasma assembly | GO:0009556 microsporogenesis | GO:0000237 leptotene | GO:0006418 tRNA aminoacylation for protein translation | GO:0000238 zygotene	GO:0005739 mitochondrion | GO:0000794 condensed nuclear chromosome | GO:0000785 chromatin | GO:0005654 nucleoplasm	GO:0008270 zinc ion binding | GO:0005524 ATP binding | GO:0004812 aminoacyl-tRNA ligase activity
7.21327	8.42122	0.000117444	Psat4g172480.1	0	0	0	19.2079	14.1799	31.5317	gi|922364935|ref|XP_013454718.1| 2-oxoglutarate-dependent dioxygenase	GO:0055114 oxidation-reduction process	GO:0016020 membrane	GO:0005506 iron ion binding | GO:0016706 oxidoreductase activity
2678.9	8.41929	3.49218e-33	Psat0s2403g0080.1	36.3477	6.3467	25.5932	6823.69	6625.9	10042.7	gi|128418|sp|P25226.1|NO5_PEA RecName: Full=Early nodulin-5; Short=N-5; Flags: Precursor	GO:0009877 nodulation	-	GO:0005507 copper ion binding | GO:0009055 electron carrier activity
665.858	8.38586	4.96052e-25	Psat5g237200.1	4.10378	1.36001	11.5779	1786.34	2280.51	1710.19	gi|922386680|ref|XP_003596332.2| pathogenesis-like protein	-	GO:0005737 cytoplasm	-
20.2672	8.37963	0.00884402	Psat3g071560.2	0	0	0	2.93002	0	60.1377	gi|357509767|ref|XP_003625172.1| oligopeptide transporter OPT family protein	GO:0055085 transmembrane transport | GO:0006412 translation | GO:0048235 pollen sperm cell differentiation | GO:0006857 oligopeptide transport	GO:0015934 large ribosomal subunit | GO:0005886 plasma membrane	GO:0003723 RNA binding | GO:0003735 structural constituent of ribosome | GO:0016740 transferase activity | GO:0015198 oligopeptide transporter activity
7.15462	8.34964	1.64913e-05	Psat0s674g0040.1	0	0	0	22.789	30.3156	8.77686	gi|922355816|ref|XP_003612408.2| seven transmembrane MLO family protein	GO:0010483 pollen tube reception | GO:0009817 defense response to fungus	incompatible interaction	GO:0005737 cytoplasm | GO:0012505 endomembrane system | GO:0005886 plasma membrane | GO:0016021 integral to membrane
6.85224	8.34631	0.000959781	Psat5g150280.2	0	0	0	7.48783	21.0253	33.157	-	-	-	-
6.83292	8.34304	0.000376283	Psat0s855g0040.1	0	0	0	15.3012	12.713	33.4821	gi|225030879|gb|ACN79540.1| MYB transcription factor LAP4	GO:0009733 response to auxin stimulus | GO:0009753 response to jasmonic acid stimulus | GO:0009745 sucrose mediated signaling | GO:0009651 response to salt stress | GO:0009723 response to ethylene stimulus | GO:0031540 regulation of anthocyanin biosynthetic process | GO:0019430 removal of superoxide radicals | GO:0050832 defense response to fungus | GO:0080167 response to karrikin	-	GO:0003677 DNA binding | GO:0003682 chromatin binding
6.78213	8.33114	5.72157e-05	Psat2g001120.2	0	0	0	16.6034	22.9811	21.4545	gi|23504757|emb|CAD37948.1| nodule inception protein	-	-	-
176.082	8.32487	1.04405e-19	Psat0s777g0080.1	0.879381	0.906672	0.609362	314.163	349.118	97.8457	gi|357476577|ref|XP_003608574.1| epidermal patterning factor-like protein	-	GO:0005576 extracellular region	-
6.74746	8.32316	0.000124914	Psat5g229600.2	0	0	0	16.2779	27.8708	16.5785	gi|922374514|ref|XP_003598118.2| camphor resistance CrcB-like protein	GO:0046482 para-aminobenzoic acid metabolic process	GO:0005886 plasma membrane | GO:0016021 integral to membrane | GO:0009536 plastid	-
6.6591	8.30469	0.0049554	Psat5g104000.9	0	0	0	30.6024	26.4039	2.92562	gi|502134549|ref|XP_004502159.1| PREDICTED: uncharacterized protein LOC101491364 isoform X3	-	-	-
10.8367	8.30407	0.000345417	Psat4g048920.2	0	0	0	11.7201	17.6026	30.5565	gi|922371579|ref|XP_013457948.1| DUF863 family protein	-	-	-
18.5459	8.30383	1.60343e-07	Psat1g018000.1	0.293127	0	0	25.7191	21.5143	69.2397	gi|357492963|ref|XP_003616770.1| Nodule-specific Glycine Rich Peptide	-	-	-
6.64115	8.30057	0.00293497	Psat6g034960.4	0	0	0	26.6957	28.8487	4.2259	gi|357436445|ref|XP_003588498.1| alpha/beta fold hydrolase	GO:0008152 metabolic process	-	GO:0016787 hydrolase activity
77.9375	8.28198	0.000707805	Psat3g116520.2	0	0	0	42.9736	0	15.9284	gi|4336887|gb|AAD17997.1| sophorol reductase	GO:0044237 cellular metabolic process | GO:0006952 defense response | GO:0009813 flavonoid biosynthetic process | GO:0055114 oxidation-reduction process	-	GO:0016491 oxidoreductase activity | GO:0050662 coenzyme binding
6.52956	8.27682	0.000153085	Psat2g152920.5	0	0	0	25.3935	19.0695	14.303	gi|357483869|ref|XP_003612221.1| MID1-complementing activity-like protein	GO:0070509 calcium ion import | GO:0007638 mechanosensory behavior | GO:0007231 osmosensory signaling pathway | GO:0033500 carbohydrate homeostasis | GO:0048528 post-embryonic root development	GO:0005887 integral to plasma membrane	-
23.1981	8.27229	9.21749e-11	Psat2g025440.1	0.293127	0	0.304681	63.8093	48.8961	92.9697	gi|922386192|ref|XP_003594659.2| ankyrin repeat protein	-	-	-
9258.48	8.25467	2.16223e-31	Psat5g153000.2	124.286	109.707	28.9447	30198.1	24529.7	25550.4	gi|114260|sp|P19251.3|ASNS1_PEA RecName: Full=Asparagine synthetase	892.369444	GO:0070981 L-asparagine biosynthetic process | GO:0009750 response to fructose stimulus | GO:0043617 cellular response to sucrose starvation | GO:0009749 response to glucose stimulus | GO:0009744 response to sucrose stimulus	-
79.0843	8.24343	0.000300354	Psat0s4560g0040.3	0	0	0	20.8357	35.6941	0.975207	gi|502158766|ref|XP_004511274.1| PREDICTED: chaperone protein dnaJ 10	GO:0006457 protein folding | GO:0006950 response to stress	GO:0005829 cytosol | GO:0005794 Golgi apparatus | GO:0005886 plasma membrane	-
412.7	8.237	1.10138e-15	Psat6g242600.1	0.879381	1.81334	8.83574	777.758	845.902	1882.8	gi|357445161|ref|XP_003592858.1| peptide/nitrate transporter	GO:0046686 response to cadmium ion | GO:0010167 response to nitrate | GO:0015706 nitrate transport	GO:0016020 membrane	GO:0015112 nitrate transmembrane transporter activity
7069.97	8.23526	1.71876e-28	Psat5g153000.1	104.646	78.4271	20.7183	23469.1	18578.1	19350.4	gi|114260|sp|P19251.3|ASNS1_PEA RecName: Full=Asparagine synthetase	996.575307	GO:0070981 L-asparagine biosynthetic process | GO:0009750 response to fructose stimulus | GO:0043617 cellular response to sucrose starvation | GO:0009749 response to glucose stimulus | GO:0009744 response to sucrose stimulus	-
6.33536	8.23159	0.00581679	Psat5g117520.2	0	0	0	7.81339	43.0285	6.17631	gi|502133686|ref|XP_004501855.1| PREDICTED: serine/threonine-protein kinase AFC2 isoform X1	GO:0009611 response to wounding | GO:0010363 regulation of plant-type hypersensitive response | GO:0006397 mRNA processing | GO:0006783 heme biosynthetic process | GO:0006612 protein targeting to membrane | GO:0043069 negative regulation of programmed cell death | GO:0045727 positive regulation of translation | GO:0046777 protein autophosphorylation | GO:0006355 regulation of transcription	DNA-dependent | GO:0052542 defense response by callose deposition | GO:0019243 methylglyoxal catabolic process to D-lactate | GO:0030968 endoplasmic reticulum unfolded protein response | GO:0006979 response to oxidative stress	GO:0009507 chloroplast | GO:0005634 nucleus | GO:0005739 mitochondrion
53.8224	8.21857	2.54411e-12	Psat3g051920.1	0	0	1.5234	164.732	199.496	118.65	gi|357510319|ref|XP_003625448.1| TPR repeat protein	GO:0006396 RNA processing	GO:0005634 nucleus	-
30.3777	8.15197	1.79852e-06	Psat2g097640.1	0.586254	0	0	31.2535	18.5805	134.253	gi|357488469|ref|XP_003614522.1| peptide/nitrate transporter	GO:0006810 transport	GO:0016020 membrane	GO:0005215 transporter activity
5.95412	8.14313	0.0179306	Psat0s1971g0240.5	0	0	0	25.7191	26.8928	0.975207	gi|922345161|ref|XP_013449499.1| NADP-specific glutamate dehydrogenase	GO:0009646 response to absence of light | GO:0055114 oxidation-reduction process | GO:0009651 response to salt stress | GO:0006520 cellular amino acid metabolic process | GO:0051171 regulation of nitrogen compound metabolic process | GO:0046686 response to cadmium ion	GO:0005739 mitochondrion	GO:0005507 copper ion binding | GO:0008270 zinc ion binding | GO:0050897 cobalt ion binding | GO:0004353 glutamate dehydrogenase [NAD(P)+] activity | GO:0005524 ATP binding
7.06801	8.14112	0.000108371	Psat0s936g0080.2	0	0	0	10.0923	29.8266	13.6529	gi|357454595|ref|XP_003597578.1| calmodulin-binding family protein	GO:0010200 response to chitin | GO:0010197 polar nucleus fusion | GO:0010119 regulation of stomatal movement	GO:0005634 nucleus | GO:0009536 plastid	GO:0005516 calmodulin binding
14.3498	8.13439	3.14138e-07	Psat1g073200.1	0	0	0	16.6034	26.4039	10.4022	gi|950931876|ref|XP_014508009.1| PREDICTED: mini zinc finger protein 2-like	GO:0009733 response to auxin stimulus | GO:0009739 response to gibberellin stimulus | GO:0009741 response to brassinosteroid stimulus | GO:0009640 photomorphogenesis | GO:0043392 negative regulation of DNA binding | GO:0048509 regulation of meristem development | GO:0009735 response to cytokinin stimulus | GO:0045892 negative regulation of transcription	DNA-dependent | GO:0009737 response to abscisic acid stimulus	-
79.5216	8.12289	4.64155e-21	Psat5g006440.1	0.879381	0.453336	0.914042	185.242	339.828	122.551	gi|48426429|emb|CAA66109.3| specific tissue protein 2	390.571255	-	-
75.2451	8.12205	5.85777e-17	Psat7g128280.2	0	0.906672	1.5234	115.247	185.805	365.702	gi|502143259|ref|XP_004505276.1| PREDICTED: probable sulfate transporter 3.3 isoform X1	-	GO:0009506 plasmodesma | GO:0016021 integral to membrane	GO:0008271 secondary active sulfate transmembrane transporter activity
5.84264	8.11644	0.000800327	Psat0s1450g0040.2	0	0	0	25.068	17.1136	10.4022	gi|502104435|ref|XP_004492539.1| PREDICTED: stress response protein NST1-like	-	GO:0005634 nucleus | GO:0005739 mitochondrion	-
20.7352	8.11061	2.11043e-05	Psat7g126040.1	0	0	0.609362	53.0659	118.328	9.10193	gi|357475297|ref|XP_003607934.1| helix loop helix DNA-binding domain protein	GO:0009790 embryo development	-	GO:0046983 protein dimerization activity
5.7842	8.10222	0.00390909	Psat1g122360.1	0	0	0	5.86004	13.6909	32.5069	-	-	-	-
5.71416	8.0839	0.00422705	Psat5g070440.3	0	0	0	4.55781	21.5143	25.3554	gi|922376032|ref|XP_003602444.2| zinc finger with UFM1-specific peptidase domain protein	-	-	-
12.045	8.08029	7.09771e-08	Psat1g127560.1	0	0.453336	0	22.4635	36.1831	41.2837	gi|922391407|ref|XP_013464117.1| cytochrome P450 family protein	GO:0045487 gibberellin catabolic process | GO:0055114 oxidation-reduction process | GO:0009826 unidimensional cell growth | GO:0007275 multicellular organismal development	GO:0016021 integral to membrane | GO:0005739 mitochondrion | GO:0016023 cytoplasmic membrane-bounded vesicle | GO:0005789 endoplasmic reticulum membrane	GO:0016705 oxidoreductase activity
5.6757	8.07526	0.00204385	Psat2g025240.1	0	0	0	10.4178	10.7571	29.9063	gi|922386192|ref|XP_003594659.2| ankyrin repeat protein	-	-	-
5.60713	8.05645	0.000458376	Psat5g030880.1	0	0	0	14.3245	20.5363	15.6033	-	-	-	-
218.15	8.05298	4.17657e-15	Psat7g184880.1	6.15567	0	0.914042	553.123	606.311	775.289	gi|388511667|gb|AFK43895.1| unknown	-	-	-
10.631	8.01478	5.25398e-07	Psat1g122240.1	0	0	0.304681	41.0203	24.448	29.9063	gi|502132343|ref|XP_004501313.1| PREDICTED: cellulose synthase A catalytic subunit 1	GO:0009833 primary cell wall biogenesis | GO:0043255 regulation of carbohydrate biosynthetic process | GO:0030244 cellulose biosynthetic process | GO:0042538 hyperosmotic salinity response | GO:0009834 secondary cell wall biogenesis | GO:0009809 lignin biosynthetic process	GO:0016021 integral to membrane | GO:0009506 plasmodesma | GO:0005768 endosome | GO:0005802 trans-Golgi network | GO:0005794 Golgi apparatus | GO:0005886 plasma membrane	GO:0008270 zinc ion binding | GO:0016760 cellulose synthase (UDP-forming) activity
157.307	8.00932	5.74828e-18	Psat1g040440.3	0	3.17335	2.43745	436.247	540.301	423.565	gi|443427638|gb|AGC92012.1| SST1-like protein	-	GO:0016021 integral to membrane | GO:0009507 chloroplast	GO:0008271 secondary active sulfate transmembrane transporter activity
5.40459	8.00507	0.00315984	Psat2g005320.2	0	0	0	17.2546	6.35649	25.0303	gi|922357668|ref|XP_003617915.2| neutral/alkaline non-lysosomal ceramidase	GO:0008152 metabolic process	GO:0005794 Golgi apparatus | GO:0009506 plasmodesma | GO:0005774 vacuolar membrane | GO:0005576 extracellular region | GO:0005783 endoplasmic reticulum	GO:0017040 ceramidase activity
5.35652	7.98982	0.00417471	Psat2g020080.1	0	0	0	14.9757	27.3818	5.85124	gi|357493939|ref|XP_003617258.1| DUF296 domain protein	-	-	GO:0003677 DNA binding
5.33452	7.98469	0.00473349	Psat6g092280.2	0	0	0	4.88337	20.0474	23.0799	gi|922401195|ref|XP_013467734.1| fatty acyl-CoA reductase-like protein	GO:0009611 response to wounding | GO:0009556 microsporogenesis | GO:0010584 pollen exine formation | GO:0055114 oxidation-reduction process	GO:0009507 chloroplast	GO:0080019 fatty-acyl-CoA reductase (alcohol-forming) activity | GO:0016628 oxidoreductase activity
18.2876	7.98116	0.0148095	Psat2g087160.1	0	0	0.609362	0	25.9149	135.554	gi|1389640|dbj|BAA12982.1| PNDKN1	GO:0006165 nucleoside diphosphate phosphorylation | GO:0006228 UTP biosynthetic process | GO:0006183 GTP biosynthetic process | GO:0006241 CTP biosynthetic process	-	GO:0004550 nucleoside diphosphate kinase activity | GO:0005524 ATP binding
14.5211	7.97976	0.00190673	Psat6g090600.2	0	0	0	8.13895	21.5143	18.2039	-	-	-	-
40.4678	7.96163	2.91776e-11	Psat5g273280.1	0.293127	0	0.914042	75.5294	70.8993	177.813	gi|502082761|ref|XP_004487266.1| PREDICTED: zinc finger CCCH domain-containing protein 61-like	GO:0006979 response to oxidative stress | GO:0010187 negative regulation of seed germination | GO:0006355 regulation of transcription	DNA-dependent | GO:0042545 cell wall modification	GO:0005618 cell wall | GO:0005737 cytoplasm | GO:0005634 nucleus | GO:0005886 plasma membrane
58.0338	7.96039	4.1785e-11	Psat2g146440.1	0.586254	0	0.304681	48.1826	124.685	72.1653	-	-	-	-
5.98853	7.93554	0.00031669	Psat2g033680.4	0	0	0	6.83671	12.224	27.3058	gi|922360663|ref|XP_013454252.1| ATP-binding protein	844.962485	GO:0048440 carpel development | GO:0006979 response to oxidative stress | GO:0043481 anthocyanin accumulation in tissues in response to UV light | GO:0010048 vernalization response	GO:0009506 plasmodesma | GO:0005886 plasma membrane | GO:0005634 nucleus
5.15309	7.9354	0.0014952	Psat1g134360.1	0	0	0	10.7434	14.1799	21.4545	-	-	-	-
6.90223	7.90919	0.000696739	Psat6g205840.1	0	0	0	11.3945	21.5143	12.6777	gi|922406504|ref|XP_013469780.1| acetyltransferase (GNAT) domain protein	GO:0009737 response to abscisic acid stimulus | GO:0008152 metabolic process	-	GO:0008080 N-acetyltransferase activity
5.04575	7.90451	0.00124346	Psat3g113280.1	0	0	0	11.3945	17.1136	16.9036	gi|388511813|gb|AFK43968.1| unknown	GO:0044375 regulation of peroxisome size | GO:0007623 circadian rhythm | GO:0016559 peroxisome fission	GO:0009506 plasmodesma | GO:0005779 integral to peroxisomal membrane | GO:0009507 chloroplast | GO:0005739 mitochondrion	GO:0042802 identical protein binding
17.1006	7.89346	0.00773989	Psat2g124400.2	0	0	0	0	27.8708	17.2286	gi|502093602|ref|XP_004489993.1| PREDICTED: uncharacterized protein LOC101501755 isoform X2	-	GO:0016023 cytoplasmic membrane-bounded vesicle	-
4.97101	7.88442	0.00417298	Psat0s1718g0040.2	0	0	0	16.2779	6.35649	22.1047	gi|357515015|ref|XP_003627796.1| uridine 5-monophosphate synthase-like protein	GO:0044205 'de novo' UMP biosynthetic process | GO:0006207 'de novo' pyrimidine base biosynthetic process | GO:0046686 response to cadmium ion | GO:0016036 cellular response to phosphate starvation	GO:0005829 cytosol	GO:0004590 orotidine-5'-phosphate decarboxylase activity | GO:0004588 orotate phosphoribosyltransferase activity
4.93672	7.87392	0.00153185	Psat0s126g0040.1	0	0	0	18.2312	11.2461	14.9532	gi|922369387|ref|XP_013456858.1| phosphatidylinositol-4-phosphate 5-kinase family protein	GO:0006457 protein folding | GO:0010256 endomembrane system organization | GO:0009555 pollen development | GO:0046854 phosphatidylinositol phosphorylation | GO:0007033 vacuole organization | GO:0090332 stomatal closure	GO:0005739 mitochondrion	GO:0016788 hydrolase activity
4.92064	7.86883	0.0091573	Psat6g023960.3	0	0	0	27.3469	12.713	4.2259	gi|922397241|ref|XP_013465872.1| DUF1677 family protein	-	GO:0016021 integral to membrane | GO:0005739 mitochondrion | GO:0005886 plasma membrane	-
8.82698	7.86767	0.00265956	Psat4g103800.3	0	0	0	16.2779	24.448	3.57576	gi|922336671|ref|XP_013446325.1| transducin/WD40 repeat protein	GO:0016192 vesicle-mediated transport | GO:0048235 pollen sperm cell differentiation	GO:0005886 plasma membrane | GO:0016021 integral to membrane | GO:0005634 nucleus | GO:0080008 CUL4 RING ubiquitin ligase complex	-
4.897	7.86263	0.0112421	Psat0s3655g0040.2	0	0	0	7.48783	5.37857	31.2066	gi|357466695|ref|XP_003603632.1| LRR receptor-like kinase	GO:0048519 negative regulation of biological process | GO:0009944 polarity specification of adaxial/abaxial axis | GO:0010075 regulation of meristem growth | GO:0010468 regulation of gene expression | GO:0009741 response to brassinosteroid stimulus | GO:0009855 determination of bilateral symmetry | GO:0009733 response to auxin stimulus | GO:0010051 xylem and phloem pattern formation | GO:0007169 …	GO:0016023 cytoplasmic membrane-bounded vesicle | GO:0016021 integral to membrane | GO:0005783 endoplasmic reticulum | GO:0005886 plasma membrane	GO:0005515 protein binding | GO:0004674 protein serine/threonine kinase activity | GO:0005524 ATP binding
8.31668	7.86252	0.00319109	Psat1g080880.1	0	0	0	10.4178	17.1136	16.5785	gi|922334874|ref|XP_013445427.1| Defensin	GO:0006952 defense response	-	-
69.9542	7.85006	5.44687e-11	Psat4g192080.1	0.293127	0	2.13277	95.3884	167.225	323.769	gi|502158094|ref|XP_004511028.1| PREDICTED: two-component response regulator ARR9-like	GO:0009735 response to cytokinin stimulus | GO:0007623 circadian rhythm | GO:0000160 two-component signal transduction system (phosphorelay) | GO:0035556 intracellular signal transduction	-	GO:0000156 two-component response regulator activity
826.614	7.84632	6.81509e-28	Psat5g300880.1	16.4151	2.26668	12.1872	2156.17	2103.02	2922.04	gi|357455153|ref|XP_003597857.1| embryo-specific protein	-	-	-
2005.65	7.8427	6.45549e-61	Psat1g040440.1	13.4838	22.2135	40.5225	4222.48	5334.56	7957.69	gi|443427638|gb|AGC92012.1| SST1-like protein	-	GO:0016021 integral to membrane | GO:0009507 chloroplast	GO:0008271 secondary active sulfate transmembrane transporter activity
4.77465	7.8251	0.00149073	Psat6g173840.3	0	0	0	14.6501	14.6688	13.6529	gi|922404512|ref|XP_013469303.1| leghemoglobin Lb120-1	GO:0015671 oxygen transport | GO:0009399 nitrogen fixation	-	GO:0020037 heme binding | GO:0005344 oxygen transporter activity | GO:0005506 iron ion binding | GO:0019825 oxygen binding
68.9661	7.82258	4.31532e-32	Psat4g045600.2	1.17251	0.906672	0.609362	153.663	207.319	249.003	gi|922371765|ref|XP_013458041.1| transmembrane protein	152.641989	-	-
5.01638	7.81536	2.58389e-05	Psat5g088400.1	0	0	0	15.6268	10.7571	16.2534	gi|28268682|dbj|BAC56909.1| RelA homolog	GO:0009611 response to wounding | GO:0009620 response to fungus | GO:0009414 response to water deprivation | GO:0015969 guanosine tetraphosphate metabolic process | GO:0009733 response to auxin stimulus | GO:0042538 hyperosmotic salinity response | GO:0009753 response to jasmonic acid stimulus | GO:0048765 root hair cell differentiation | GO:0009695 jasmonic acid biosynthetic process | GO:0009738…	GO:0009507 chloroplast | GO:0005886 plasma membrane	GO:0015297 antiporter activity | GO:0008728 GTP diphosphokinase activity
4.73904	7.81444	0.0027461	Psat4g164240.3	0	0	0	19.5335	13.6909	9.427	gi|828328814|ref|XP_012574126.1| PREDICTED: NAC domain-containing protein 69-like isoform X1	GO:0045893 positive regulation of transcription	DNA-dependent | GO:0009819 drought recovery | GO:0010114 response to red light | GO:0010200 response to chitin | GO:0009736 cytokinin mediated signaling pathway | GO:2000377 regulation of reactive oxygen species metabolic process | GO:0009962 regulation of flavonoid biosynthetic process | GO:0009965 leaf morphogenesis | GO:0010224 response to UV-B | GO:0009644 response to high light intensity | G…	incompatible interaction | GO:0010150 leaf senescence | GO:0009555 pollen development | GO:0051302 regulation of cell division | GO:0070417 cellular response to cold
187.91	7.81352	1.55391e-14	Psat3g055480.1	0.586254	0.453336	6.09362	403.366	390.679	843.229	gi|922340283|ref|XP_003625347.2| peptide transporter	GO:0042538 hyperosmotic salinity response | GO:0042742 defense response to bacterium | GO:0080052 response to histidine | GO:0009624 response to nematode | GO:0042939 tripeptide transport | GO:0043201 response to leucine | GO:0009751 response to salicylic acid stimulus | GO:0009611 response to wounding | GO:0009737 response to abscisic acid stimulus | GO:0009753 response to jasmonic acid stimulus…	GO:0016020 membrane	GO:0042936 dipeptide transporter activity | GO:0042937 tripeptide transporter activity
46.8866	7.80226	7.47012e-15	Psat7g128360.1	0.293127	0	1.21872	65.1116	111.483	188.215	gi|922369307|ref|XP_013456818.1| sulfate/bicarbonate/oxalate exchanger and transporter sat-1	-	GO:0009506 plasmodesma | GO:0016021 integral to membrane	GO:0008271 secondary active sulfate transmembrane transporter activity
31.1412	7.79081	3.39535e-07	Psat3g136280.1	0.293127	0	0	27.6724	37.65	16.5785	gi|922344072|ref|XP_013448955.1| enoyl-(acyl carrier) reductase	GO:0055114 oxidation-reduction process	-	GO:0016491 oxidoreductase activity
12.7777	7.78249	0.00170639	Psat0s6365g0040.2	0	0	0	22.4635	0	19.1791	gi|357437941|ref|XP_003589246.1| transcription factor	-	GO:0005634 nucleus	-
61.8202	7.78069	2.6536e-07	Psat2g180040.1	0	0	2.43745	163.43	155.489	235.025	gi|357481861|ref|XP_003611216.1| MATE efflux family protein	GO:0006855 drug transmembrane transport | GO:0003156 regulation of organ formation | GO:0055072 iron ion homeostasis | GO:0009624 response to nematode	GO:0016021 integral to membrane | GO:0017119 Golgi transport complex	GO:0015238 drug transmembrane transporter activity | GO:0015297 antiporter activity
4.61347	7.77446	0.00388318	Psat7g224280.1	0	0	0	11.069	21.0253	9.427	-	-	-	-
9.23618	7.76352	0.00023516	Psat4g135360.1	0	0	0.304681	24.0913	52.3188	3.90083	gi|828334985|ref|XP_012575306.1| PREDICTED: expansin-A12	GO:0009664 plant-type cell wall organization	GO:0005576 extracellular region | GO:0016020 membrane | GO:0016023 cytoplasmic membrane-bounded vesicle | GO:0005618 cell wall	-
1353.92	7.76312	2.30226e-23	Psat7g034920.1	23.7433	3.17335	27.1166	2854.49	3682.85	5267.09	gi|922338051|ref|XP_013447015.1| carboxy-terminal region remorin	-	GO:0005773 vacuole | GO:0009506 plasmodesma | GO:0005886 plasma membrane	-
70.5056	7.76071	2.34741e-08	Psat4g205800.1	1.17251	1.36001	0.304681	262.074	336.405	7.15151	gi|357513291|ref|XP_003626934.1| DUF506 family protein	GO:0006777 Mo-molybdopterin cofactor biosynthetic process	GO:0005634 nucleus | GO:0005739 mitochondrion	-
718.151	7.75446	9.54355e-14	Psat0s2636g0040.1	3.51752	1.81334	23.1557	1769.08	2451.65	1965.04	gi|357506445|ref|XP_003623511.1| wound-induced-like protein	-	-	-
175.28	7.75302	2.61199e-10	Psat3g095320.3	0.586254	4.98669	0	452.525	622.936	70.865	gi|502106611|ref|XP_004492997.1| PREDICTED: glycerophosphodiester phosphodiesterase GDPD1	507.299711	GO:0006071 glycerol metabolic process | GO:0006629 lipid metabolic process | GO:0046686 response to cadmium ion | GO:0030643 cellular phosphate ion homeostasis	GO:0009536 plastid
542.874	7.74011	7.65794e-45	Psat5g060560.1	5.56941	3.17335	12.7966	1819.87	1380.82	1475.16	-	-	-	-
8.66069	7.71631	1.28728e-06	Psat2g142200.12	0	0	0.304681	23.4402	27.8708	26.3306	gi|156447781|gb|ABU63669.1| CYCLOPS	-	-	-
9.77847	7.71227	0.018647	Psat5g000280.2	0	0	0	24.7424	0	14.9532	gi|828312200|ref|XP_012571403.1| PREDICTED: probable ribosome-binding factor A	372.234601	GO:0009113 purine base biosynthetic process | GO:0006364 rRNA processing | GO:0009116 nucleoside metabolic process | GO:0009658 chloroplast organization	GO:0009532 plastid stroma
49.4213	7.71207	7.60971e-25	Psat4g103960.1	0.879381	0	0.914042	139.664	163.802	113.449	gi|357517833|ref|XP_003629205.1| UDP-glucosyltransferase family protein	GO:0008152 metabolic process	-	GO:0016758 transferase activity
4.3958	7.70535	0.00379095	Psat1g126360.1	0	0	0	14.3245	16.1357	9.10193	gi|922391325|ref|XP_013464076.1| hypothetical protein MTR_2g461480	-	-	-
706.97	7.70209	1.18994e-21	Psat5g018120.1	6.74192	16.7734	5.48425	1563	1223.87	3198.68	gi|922376552|ref|XP_003603676.2| MATE efflux family protein	GO:0006855 drug transmembrane transport | GO:0003156 regulation of organ formation | GO:0055072 iron ion homeostasis | GO:0009624 response to nematode	GO:0016021 integral to membrane | GO:0017119 Golgi transport complex | GO:0005886 plasma membrane	GO:0015238 drug transmembrane transporter activity | GO:0015297 antiporter activity
4.97127	7.69322	4.97069e-05	Psat0ss8699g0120.1	0	0	0	13.3479	14.1799	11.7025	gi|502087296|ref|XP_004488490.1| PREDICTED: uncharacterized protein LOC101508707	-	-	-
4.25385	7.65723	0.0395537	Psat3g147440.3	0	0	0	11.3945	25.9149	0.975207	gi|922343445|ref|XP_013448644.1| purple acid phosphatase superfamily protein	GO:0009846 pollen germination | GO:0016311 dephosphorylation | GO:0009845 seed germination	GO:0005576 extracellular region	GO:0046872 metal ion binding | GO:0003993 acid phosphatase activity | GO:0030170 pyridoxal phosphate binding | GO:0004722 protein serine/threonine phosphatase activity
78.1624	7.65659	1.49758e-30	Psat7g170480.1	0.586254	2.26668	0.304681	156.593	173.092	233.399	gi|828331647|ref|XP_012574617.1| PREDICTED: 4-coumarate--CoA ligase-like 6 isoform X2	GO:0009610 response to symbiotic fungus | GO:0009611 response to wounding | GO:0009695 jasmonic acid biosynthetic process | GO:0006914 autophagy	GO:0009507 chloroplast	GO:0004321 fatty-acyl-CoA synthase activity | GO:0016207 4-coumarate-CoA ligase activity | GO:0005524 ATP binding
4.23342	7.65029	0.00781901	Psat3g114800.1	0	0	0	7.16227	20.5363	10.4022	gi|357506983|ref|XP_003623780.1| cytochrome P450 family protein	GO:0055114 oxidation-reduction process	-	GO:0020037 heme binding | GO:0005506 iron ion binding | GO:0070330 aromatase activity
4.19477	7.63908	0.00498442	Psat0s4455g0040.1	0	0	0	13.6734	8.80129	15.2782	gi|145567026|gb|ABP81863.1| LATE BLOOMER 1	GO:2000028 regulation of photoperiodism	flowering	-
84.6252	7.63563	1.25047e-11	Psat7g184960.1	0.586254	0.906672	2.13277	269.887	352.052	105.322	gi|922368417|ref|XP_013456373.1| UPF0496 plant-like protein	-	GO:0016021 integral to membrane | GO:0005777 peroxisome | GO:0009536 plastid	-
4.17663	7.63216	0.007533	Psat3g044680.6	0	0	0	6.83671	12.224	18.5289	gi|922340391|ref|XP_003625602.2| zinc finger	1141.479597	GO:0010260 organ senescence	GO:0005634 nucleus
435.138	7.6291	5.13968e-26	Psat1g013840.1	5.86254	2.26668	10.6638	704.182	1289.88	1774.55	gi|922327501|ref|XP_013443143.1| eukaryotic aspartyl protease family protein	GO:0080167 response to karrikin | GO:0006508 proteolysis	GO:0005576 extracellular region | GO:0016020 membrane | GO:0009505 plant-type cell wall	GO:0004190 aspartic-type endopeptidase activity
4.13873	7.61967	0.016188	Psat6g189320.4	0	0	0	5.20892	7.33441	24.7052	gi|922402927|ref|XP_013468599.1| Nodule Cysteine-Rich (NCR) secreted peptide	GO:0009878 nodule morphogenesis	-	GO:0046872 metal ion binding
4.1264	7.61392	0.0475824	Psat0s3855g0040.1	0	0	0	16.929	19.5584	0.650138	gi|922343187|ref|XP_013448515.1| DUF506 family protein	-	-	-
4.40351	7.61306	0.000179326	Psat1g200200.1	0	0	0	15.3012	14.6688	7.15151	gi|922392932|ref|XP_013464875.1| lysosomal pro-X carboxypeptidase-like protein	GO:0033615 mitochondrial proton-transporting ATP synthase complex assembly | GO:0006508 proteolysis | GO:0019761 glucosinolate biosynthetic process	GO:0005764 lysosome | GO:0005743 mitochondrial inner membrane | GO:0009507 chloroplast	GO:0004185 serine-type carboxypeptidase activity
46.8102	7.61146	3.78623e-07	Psat5g086400.1	0.293127	1.81334	0	38.7414	72.3662	269.807	gi|922375910|ref|XP_003602071.2| two-component response regulator ARR3-like protein	GO:0000160 two-component signal transduction system (phosphorelay) | GO:0035556 intracellular signal transduction | GO:0006355 regulation of transcription	DNA-dependent | GO:0007623 circadian rhythm | GO:0009735 response to cytokinin stimulus	-
8.32607	7.61061	6.83677e-06	Psat7g102560.1	0	0	0.304681	35.4858	22.9811	13.6529	gi|357517819|ref|XP_003629198.1| DUF241 domain protein	-	-	-
17.0831	7.60836	2.49908e-08	Psat6g081400.1	0.293127	0.453336	0	27.3469	54.2746	52.3361	gi|922401697|ref|XP_013467985.1| eukaryotic-type carbonic anhydrase	GO:0010037 response to carbon dioxide | GO:0006730 one-carbon metabolic process	GO:0016023 cytoplasmic membrane-bounded vesicle | GO:0009570 chloroplast stroma | GO:0009535 chloroplast thylakoid membrane | GO:0005739 mitochondrion	GO:0004089 carbonate dehydratase activity | GO:0008270 zinc ion binding
4.10187	7.60709	0.0216904	Psat6g128720.2	0	0	0	6.1856	4.40064	26.3306	gi|922403081|ref|XP_013468676.1| auxin-induced 5NG4-like protein	GO:0043090 amino acid import | GO:0009834 secondary cell wall biogenesis | GO:0090358 positive regulation of tryptophan metabolic process | GO:0080144 amino acid homeostasis | GO:0032973 amino acid export | GO:0009826 unidimensional cell growth | GO:0090355 positive regulation of auxin metabolic process	GO:0009705 plant-type vacuole membrane | GO:0005886 plasma membrane	GO:0034639 L-amino acid efflux transmembrane transporter activity
5.29518	7.59319	0.00104088	Psat1g175320.1	0	0	0	9.11562	18.0915	9.427	-	-	-	-
20.8048	7.58283	0.000197468	Psat4g065680.1	0.586254	0	0	24.7424	28.3597	69.5647	gi|502176592|ref|XP_004515894.1| PREDICTED: subtilisin-like protease SBT5.3	GO:0010102 lateral root morphogenesis | GO:0009733 response to auxin stimulus | GO:0006508 proteolysis | GO:0043086 negative regulation of catalytic activity	GO:0016023 cytoplasmic membrane-bounded vesicle | GO:0005576 extracellular region	GO:0042802 identical protein binding | GO:0004252 serine-type endopeptidase activity
4.92188	7.58251	0.000164509	Psat3g042040.2	0	0	0	4.88337	8.31233	23.0799	-	-	-	-
373.913	7.57156	3.25675e-20	Psat6g092280.1	12.8976	0.906672	2.74213	665.766	1056.64	1480.04	gi|922401195|ref|XP_013467734.1| fatty acyl-CoA reductase-like protein	GO:0009611 response to wounding | GO:0010025 wax biosynthetic process | GO:0009556 microsporogenesis | GO:0010584 pollen exine formation | GO:0055114 oxidation-reduction process	GO:0009507 chloroplast	GO:0080019 fatty-acyl-CoA reductase (alcohol-forming) activity | GO:0016628 oxidoreductase activity
3.97927	7.56306	0.0273398	Psat5g048240.3	0	0	0	26.3702	5.86753	3.57576	gi|922382944|ref|XP_013461695.1| mechanosensitive ion channel-like protein	GO:0034220 ion transmembrane transport | GO:0006970 response to osmotic stress | GO:0010020 chloroplast fission	GO:0009526 plastid envelope | GO:0005886 plasma membrane | GO:0009507 chloroplast	GO:0005216 ion channel activity
3.97603	7.56238	0.0214075	Psat2g128240.1	0	0	0	12.3712	2.93376	20.4793	gi|502094104|ref|XP_004490140.1| PREDICTED: acidic endochitinase-like	GO:0005975 carbohydrate metabolic process	GO:0016023 cytoplasmic membrane-bounded vesicle	GO:0004553 hydrolase activity
77.3211	7.55625	1.45918e-16	Psat4g207920.1	0.293127	0.453336	2.74213	117.526	308.045	251.278	gi|922332068|ref|XP_013444025.1| Defensin-like protein	-	-	-
1210.04	7.54856	1.71167e-18	Psat2g119640.1	20.2258	10.4267	22.2417	5211.2	2551.89	2163.33	gi|357487003|ref|XP_003613789.1| ribonuclease T2 family protein	GO:0009651 response to salt stress | GO:0009718 anthocyanin biosynthetic process | GO:0009611 response to wounding | GO:0016036 cellular response to phosphate starvation	GO:0005618 cell wall | GO:0005576 extracellular region | GO:0005886 plasma membrane	GO:0003723 RNA binding | GO:0033897 ribonuclease T2 activity
4.53849	7.53997	0.00130052	Psat0s1971g0240.7	0	0	0	4.55781	21.0253	9.75207	gi|922345161|ref|XP_013449499.1| NADP-specific glutamate dehydrogenase	GO:0009646 response to absence of light | GO:0055114 oxidation-reduction process | GO:0009651 response to salt stress | GO:0006520 cellular amino acid metabolic process | GO:0051171 regulation of nitrogen compound metabolic process | GO:0046686 response to cadmium ion	GO:0005739 mitochondrion	GO:0005507 copper ion binding | GO:0008270 zinc ion binding | GO:0050897 cobalt ion binding | GO:0004353 glutamate dehydrogenase [NAD(P)+] activity | GO:0005524 ATP binding
3.89036	7.52818	0.0129238	Psat1g216480.2	0	0	0	8.4645	20.0474	6.50138	gi|922385668|ref|XP_003593204.2| alpha/beta-hydrolase superfamily protein	GO:0008152 metabolic process	GO:0005886 plasma membrane	GO:0016787 hydrolase activity
26.3813	7.52705	1.89717e-06	Psat7g235880.1	0.586254	0	0.304681	65.7627	105.127	6.50138	gi|922365923|ref|XP_013455135.1| phosphorus starvation-induced protein	GO:0019375 galactolipid biosynthetic process | GO:0070417 cellular response to cold | GO:0045892 negative regulation of transcription	DNA-dependent | GO:0080040 positive regulation of cellular response to phosphate starvation | GO:0006817 phosphate ion transport	GO:0005634 nucleus
186.282	7.523	1.09655e-11	Psat0s936g0080.5	0	0.906672	7.61702	414.11	706.548	466.474	gi|357454595|ref|XP_003597578.1| calmodulin-binding family protein	GO:0010200 response to chitin | GO:0010197 polar nucleus fusion | GO:0010119 regulation of stomatal movement	GO:0005634 nucleus | GO:0009536 plastid	GO:0005516 calmodulin binding
6.52253	7.5174	0.000302153	Psat4g227400.1	0	0	0	4.55781	4.40064	25.6804	gi|357480691|ref|XP_003610631.1| XYPPX repeat protein	GO:0018298 protein-chromophore linkage | GO:0007186 G-protein coupled receptor signaling pathway | GO:0009554 megasporogenesis	GO:0005886 plasma membrane | GO:0016021 integral to membrane	GO:0004930 G-protein coupled receptor activity | GO:0009881 photoreceptor activity
82.4018	7.51546	1.99411e-11	Psat2g006680.1	1.46563	0	1.82808	137.711	311.468	181.063	gi|922357632|ref|XP_003617851.2| oligopeptide transporter OPT family protein	GO:0055085 transmembrane transport | GO:0006468 protein phosphorylation | GO:0048235 pollen sperm cell differentiation | GO:0006857 oligopeptide transport	GO:0005886 plasma membrane	GO:0004674 protein serine/threonine kinase activity | GO:0005524 ATP binding | GO:0015198 oligopeptide transporter activity
10.6832	7.51526	0.0127319	Psat0s4795g0040.1	0	0	0	9.76673	12.224	12.6777	gi|124359840|gb|ABN06151.1| non-LTR retroelement reverse transcriptase-like	107.918443	GO:0006278 RNA-dependent DNA replication	-
8.12677	7.51098	1.54563e-05	Psat2g067600.1	0	0	0	17.2546	8.80129	8.45179	-	-	-	-
3.83483	7.50783	0.0141793	Psat2g078040.5	0	0	0	4.88337	17.6026	12.0275	gi|357488447|ref|XP_003614511.1| BZIP family transcription factor	GO:0045893 positive regulation of transcription	DNA-dependent | GO:0009410 response to xenobiotic stimulus | GO:0045892 negative regulation of transcription	DNA-dependent | GO:0009909 regulation of flower development | GO:0009863 salicylic acid mediated signaling pathway | GO:0009627 systemic acquired resistance
3.81311	7.50196	0.0236605	Psat6g189320.1	0	0	0	9.11562	3.42272	21.7796	gi|922402927|ref|XP_013468599.1| Nodule Cysteine-Rich (NCR) secreted peptide	GO:0009878 nodule morphogenesis	-	GO:0046872 metal ion binding
888.914	7.50144	2.07419e-48	Psat4g191040.2	14.6563	7.70671	18.5855	2759.43	2173.92	2546.59	gi|922329197|ref|XP_003627779.2| annexin D8	GO:0009414 response to water deprivation | GO:0009409 response to cold | GO:0009408 response to heat | GO:0009651 response to salt stress	GO:0009579 thylakoid | GO:0005634 nucleus | GO:0048046 apoplast	GO:0005509 calcium ion binding | GO:0005544 calcium-dependent phospholipid binding
3.78145	7.4882	0.0176623	Psat1g221320.2	0	0	0	15.9523	14.1799	3.90083	gi|2293112|emb|CAA71598.1| potassium channel	GO:0034765 regulation of ion transmembrane transport | GO:0071805 potassium ion transmembrane transport | GO:0042391 regulation of membrane potential | GO:0009737 response to abscisic acid stimulus	GO:0016021 integral to membrane | GO:0009506 plasmodesma | GO:0009536 plastid	GO:0005249 voltage-gated potassium channel activity | GO:0042802 identical protein binding
124.679	7.48152	8.10155e-47	Psat2g033680.2	2.05189	0.453336	3.35149	379.6	317.824	413.813	gi|922360663|ref|XP_013454252.1| ATP-binding protein	844.962485	GO:0048440 carpel development | GO:0006979 response to oxidative stress | GO:0043481 anthocyanin accumulation in tissues in response to UV light | GO:0010048 vernalization response	GO:0009506 plasmodesma | GO:0005886 plasma membrane | GO:0005634 nucleus
4.31877	7.48113	0.0003518	Psat2g039880.1	0	0	0	7.81339	10.7571	15.2782	gi|20138461|sp|Q9SAZ1.3|LGB4_PEA RecName: Full=Leghemoglobin Lb120-8	GO:0015671 oxygen transport | GO:0009399 nitrogen fixation | GO:0019432 triglyceride biosynthetic process | GO:0006631 fatty acid metabolic process	-	GO:0005344 oxygen transporter activity | GO:0005506 iron ion binding | GO:0020037 heme binding | GO:0019825 oxygen binding
15.3739	7.47536	4.16374e-05	Psat1g173760.3	0	0.906672	0	35.1602	22.9811	79.3168	gi|502079676|ref|XP_004486333.1| PREDICTED: stress-associated endoplasmic reticulum protein 2-like	-	-	-
7.33975	7.47242	1.04731e-05	Psat4g158480.1	0	0.453336	0	18.8824	26.8928	19.8292	gi|922333444|ref|XP_013444713.1| plant/F17O14-7 protein	-	GO:0005886 plasma membrane	-
707.641	7.46404	1.97632e-19	Psat0s2917g0120.1	21.3983	1.36001	11.8825	1736.53	1661.98	2771.21	gi|922381662|ref|XP_013461060.1| formin-like 2 domain protein	GO:0051017 actin filament bundle assembly | GO:0009860 pollen tube growth | GO:0016482 cytoplasmic transport | GO:0045010 actin nucleation	GO:0005618 cell wall | GO:0005730 nucleolus | GO:0005911 cell-cell junction | GO:0005819 spindle | GO:0005576 extracellular region | GO:0009524 phragmoplast | GO:0005886 plasma membrane	GO:0051015 actin filament binding | GO:0005522 profilin binding
5.60273	7.43981	0.00447641	Psat4g205640.1	0	0	0	7.48783	3.91168	21.4545	gi|922332268|ref|XP_013444125.1| Defensin-like protein	-	-	-
3.6337	7.43131	0.0234359	Psat5g006360.2	0	0	0	3.58114	10.2682	18.854	gi|1237086|emb|CAA65541.1| ADP-glucose pyrophosphorylase	GO:0005978 glycogen biosynthetic process | GO:0019252 starch biosynthetic process	GO:0010170 glucose-1-phosphate adenylyltransferase complex | GO:0009507 chloroplast	GO:0008878 glucose-1-phosphate adenylyltransferase activity
3.63414	7.43116	0.0282812	Psat5g298680.5	0	0	0	2.60446	12.224	17.8788	gi|502081001|ref|XP_004486735.1| PREDICTED: uncharacterized protein LOC101507745	-	GO:0005737 cytoplasm	-
3.89194	7.42501	0.0144705	Psat3g159320.1	0	0	0	5.20892	0.977921	26.3306	gi|922343006|ref|XP_013448426.1| SNF2 family amino-terminal protein	GO:0045893 positive regulation of transcription	DNA-dependent | GO:0043687 post-translational protein modification | GO:0031047 gene silencing by RNA	GO:0005730 nucleolus | GO:0009536 plastid
3.61622	7.42471	0.0105028	Psat0s1971g0240.17	0	0	0	9.76673	8.80129	13.978	gi|922345161|ref|XP_013449499.1| NADP-specific glutamate dehydrogenase	GO:0009646 response to absence of light | GO:0055114 oxidation-reduction process | GO:0009651 response to salt stress | GO:0006520 cellular amino acid metabolic process | GO:0051171 regulation of nitrogen compound metabolic process | GO:0046686 response to cadmium ion	GO:0005739 mitochondrion	GO:0005507 copper ion binding | GO:0008270 zinc ion binding | GO:0050897 cobalt ion binding | GO:0004353 glutamate dehydrogenase [NAD(P)+] activity | GO:0005524 ATP binding
13.7675	7.41774	2.11379e-06	Psat1g066920.1	0.293127	0	0.304681	16.6034	41.0727	54.6116	gi|922350497|ref|XP_013451084.1| polygalacturonase QRT3-like protein	GO:0071577 zinc ion transmembrane transport | GO:0010584 pollen exine formation | GO:0009556 microsporogenesis | GO:0009860 pollen tube growth | GO:0009827 plant-type cell wall modification	GO:0016021 integral to membrane | GO:0005739 mitochondrion | GO:0005576 extracellular region | GO:0005886 plasma membrane	GO:0005385 zinc ion transmembrane transporter activity | GO:0004650 polygalacturonase activity
612.462	7.41199	3.58852e-37	Psat5g112200.1	19.3464	3.62669	6.09362	1290.84	1675.67	2054.11	gi|922375622|ref|XP_003601371.2| ribonuclease 3-like protein	GO:0006397 mRNA processing | GO:0008033 tRNA processing | GO:0006200 ATP catabolic process | GO:0006364 rRNA processing | GO:0016075 rRNA catabolic process	GO:0005737 cytoplasm	GO:0004525 ribonuclease III activity | GO:0008026 ATP-dependent helicase activity | GO:0046872 metal ion binding | GO:0003677 DNA binding | GO:0005524 ATP binding | GO:0019843 rRNA binding
18.1367	7.39975	0.000105746	Psat0s3815g0040.1	0	0	0.914042	24.0913	25.4259	112.799	gi|922367543|ref|XP_013455938.1| serine carboxypeptidase-like protein	GO:0006508 proteolysis	GO:0005773 vacuole | GO:0005576 extracellular region | GO:0005829 cytosol	GO:0004185 serine-type carboxypeptidase activity
3.48999	7.37303	0.0123433	Psat4g127040.3	0	0	0	8.13895	10.2682	13.0028	gi|357516799|ref|XP_003628688.1| thermosensitive gluconokinase	372.681837	GO:0046177 D-gluconate catabolic process | GO:0016310 phosphorylation	GO:0005737 cytoplasm
3.47295	7.36537	0.0121422	Psat4g062720.5	0	0	0	9.76673	12.713	8.77686	gi|502176276|ref|XP_004515837.1| PREDICTED: uncharacterized protein LOC101493304	-	-	GO:0008270 zinc ion binding | GO:0003676 nucleic acid binding
43.6626	7.36296	1.77886e-14	Psat5g085960.1	0.879381	0.906672	0.609362	100.272	62.098	228.198	gi|357463547|ref|XP_003602055.1| NRAMP metal ion transporter 6	GO:0055071 manganese ion homeostasis | GO:0070574 cadmium ion transmembrane transport | GO:0055072 iron ion homeostasis | GO:0034755 iron ion transmembrane transport | GO:0071421 manganese ion transmembrane transport	GO:0016021 integral to membrane	GO:0005381 iron ion transmembrane transporter activity | GO:0015086 cadmium ion transmembrane transporter activity | GO:0005384 manganese ion transmembrane transporter activity
3.41769	7.34326	0.0129884	Psat6g105320.6	0	0	0	11.3945	8.31233	11.0523	gi|37725011|gb|AAO23972.1| cryptochrome 2B	GO:0010118 stomatal movement | GO:0006281 DNA repair | GO:0009414 response to water deprivation | GO:0009638 phototropism | GO:0010075 regulation of meristem growth | GO:0009911 positive regulation of flower development | GO:0010617 circadian regulation of calcium ion oscillation | GO:0006338 chromatin remodeling	GO:0005773 vacuole	GO:0003913 DNA photolyase activity | GO:0042803 protein homodimerization activity
3.41816	7.34274	0.0126044	Psat3g097080.12	0	0	0	8.79006	11.2461	10.7273	gi|388497886|gb|AFK37009.1| unknown	GO:0042991 transcription factor import into nucleus | GO:0006855 drug transmembrane transport | GO:0051238 sequestering of metal ion | GO:0015691 cadmium ion transport | GO:0009611 response to wounding	GO:0016021 integral to membrane | GO:0005774 vacuolar membrane | GO:0009507 chloroplast | GO:0005886 plasma membrane	GO:0015238 drug transmembrane transporter activity | GO:0015297 antiporter activity
6.66576	7.33893	0.00124401	Psat7g118320.1	0	0	0.304681	11.069	7.33441	41.2837	gi|922369480|ref|XP_013456904.1| peroxidase family protein	GO:0006979 response to oxidative stress | GO:0009651 response to salt stress | GO:0055114 oxidation-reduction process	GO:0009505 plant-type cell wall | GO:0005829 cytosol	GO:0046872 metal ion binding | GO:0020037 heme binding | GO:0004601 peroxidase activity
70.6541	7.32311	2.14293e-16	Psat6g147040.1	0.293127	0.453336	3.04681	155.291	213.187	258.105	gi|357441469|ref|XP_003591012.1| EF-hand protein	-	-	GO:0005509 calcium ion binding
3.32663	7.30509	0.0259687	Psat3g093400.2	0	0	0	14.9757	3.91168	11.0523	gi|502106849|ref|XP_004493076.1| PREDICTED: alpha-mannosidase	GO:0010048 vernalization response | GO:0007155 cell adhesion | GO:0045010 actin nucleation | GO:0006013 mannose metabolic process | GO:0007020 microtubule nucleation | GO:0010090 trichome morphogenesis | GO:0048765 root hair cell differentiation | GO:0019344 cysteine biosynthetic process | GO:0071555 cell wall organization	GO:0005774 vacuolar membrane | GO:0048046 apoplast | GO:0009505 plant-type cell wall | GO:0009507 chloroplast | GO:0005829 cytosol	GO:0030246 carbohydrate binding | GO:0008270 zinc ion binding | GO:0004559 alpha-mannosidase activity
3.27357	7.28076	0.0158959	Psat7g137600.1	0	0	0	11.7201	9.29025	8.45179	gi|357447759|ref|XP_003594155.1| plastid lipid-associated protein	GO:0009409 response to cold | GO:0010205 photoinhibition | GO:0009737 response to abscisic acid stimulus	GO:0031977 thylakoid lumen | GO:0009509 chromoplast | GO:0009535 chloroplast thylakoid membrane | GO:0009570 chloroplast stroma | GO:0005634 nucleus | GO:0010319 stromule	GO:0005198 structural molecule activity
3.27478	7.28039	0.023513	Psat0s2215g0280.7	0	0	0	11.7201	13.2019	4.55096	gi|502157997|ref|XP_004510986.1| PREDICTED: cellulose synthase A catalytic subunit 3	GO:0009833 primary cell wall biogenesis | GO:0043255 regulation of carbohydrate biosynthetic process | GO:0030244 cellulose biosynthetic process | GO:0009834 secondary cell wall biogenesis | GO:0009809 lignin biosynthetic process	GO:0016021 integral to membrane | GO:0009506 plasmodesma | GO:0005768 endosome | GO:0005802 trans-Golgi network | GO:0005794 Golgi apparatus | GO:0005886 plasma membrane	GO:0008270 zinc ion binding | GO:0016760 cellulose synthase (UDP-forming) activity
3.27437	7.27992	0.0188352	Psat3g114400.1	0	0	0	7.48783	14.1799	7.80165	-	-	-	-
16.9982	7.27777	3.54695e-07	Psat7g160520.4	0	0	0.914042	42.9736	71.3882	37.708	gi|922369141|ref|XP_013456735.1| glycoside hydrolase family 1 protein	GO:0009789 positive regulation of abscisic acid mediated signaling pathway | GO:0009687 abscisic acid metabolic process | GO:0010119 regulation of stomatal movement | GO:0009414 response to water deprivation | GO:0009651 response to salt stress | GO:0050832 defense response to fungus | GO:0009625 response to insect | GO:0030104 water homeostasis | GO:0005975 carbohydrate metabolic process | GO:00…	GO:0048046 apoplast | GO:0009505 plant-type cell wall | GO:0005773 vacuole | GO:0009507 chloroplast | GO:0005777 peroxisome | GO:0009506 plasmodesma | GO:0010168 ER body | GO:0005634 nucleus	GO:0051993 abscisic acid glucose ester beta-glucosidase activity | GO:0080079 cellobiose glucosidase activity | GO:0046872 metal ion binding | GO:0033907 beta-D-fucosidase activity | GO:0004565 beta-galactosidase activity | GO:0042802 identical protein binding | GO:0042973 glucan endo-1
7.76436	7.26842	0.00216874	Psat6g112800.1	0	0	0.304681	8.13895	44.9844	3.90083	gi|123562|sp|P19244.1|HSP41_PEA RecName: Full=22.7 kDa class IV heat shock protein; Flags: Precursor	-	-	-
3.79695	7.2632	0.0036819	Psat7g107560.1	0	0	0	11.069	15.1578	2.92562	gi|502142455|ref|XP_004504966.1| PREDICTED: uncharacterized protein LOC101503226	-	GO:0016023 cytoplasmic membrane-bounded vesicle	-
16.1886	7.24351	4.99228e-06	Psat4g004280.1	0	0	0	8.4645	12.224	8.12672	gi|922364328|ref|XP_003610481.2| hypothetical protein MTR_4g132690	GO:0022904 respiratory electron transport chain	GO:0016020 membrane	-
55.7197	7.24248	3.22941e-06	Psat4g140000.4	0.293127	0	2.43745	125.991	194.606	105.647	gi|922334880|ref|XP_013445430.1| UNE1-like protein	GO:0009567 double fertilization forming a zygote and endosperm	GO:0005774 vacuolar membrane	-
24.1939	7.24237	1.44062e-07	Psat7g030920.1	0	0.906672	0.609362	25.068	66.0097	125.152	gi|357455153|ref|XP_003597857.1| embryo-specific protein	-	-	-
3.16551	7.232	0.0203044	Psat3g001440.1	0	0	0	11.7201	10.2682	6.50138	gi|571484302|ref|XP_006589520.1| PREDICTED: pentatricopeptide repeat-containing protein At5g52850	131.621922	-	-
3.44392	7.23144	0.000421375	Psat4g081320.1	0	0	0	8.79006	10.2682	9.427	gi|357476509|ref|XP_003608540.1| galactosyl transferase GMA12/MNN10 family protein	GO:0008152 metabolic process	GO:0005802 trans-Golgi network | GO:0016021 integral to membrane | GO:0000139 Golgi membrane | GO:0005768 endosome	GO:0016758 transferase activity
13.0154	7.22833	0.00512932	Psat3g104880.1	0	0	0.304681	21.4868	21.5143	12.3526	-	-	-	-
90.2111	7.21771	8.92867e-20	Psat4g075800.1	0.879381	2.72002	1.82808	264.678	162.824	356.926	gi|922370850|ref|XP_013457587.1| hypothetical protein MTR_4g099310	-	-	-
5.80239	7.21718	9.47288e-06	Psat1g077720.1	0	0	0	10.7434	8.31233	9.10193	gi|502090870|ref|XP_004489367.1| PREDICTED: uncharacterized protein LOC101506571	-	GO:0005634 nucleus | GO:0005773 vacuole	-
19.0223	7.15967	0.0019873	Psat7g253400.2	0	0	0	11.069	0	15.9284	gi|922364967|ref|XP_013454734.1| amino-terminal acetyltransferase	1904.463296	GO:0009793 embryo development ending in seed dormancy | GO:0008152 metabolic process | GO:0010228 vegetative to reproductive phase transition of meristem	GO:0009506 plasmodesma | GO:0016020 membrane | GO:0005634 nucleus | GO:0005829 cytosol
39.9554	7.15848	0.0136703	Psat7g006320.3	0	0	0	22.4635	0	4.55096	gi|922372853|ref|XP_013458583.1| DUF566 family protein	GO:0009658 chloroplast organization	GO:0005777 peroxisome | GO:0048046 apoplast | GO:0005634 nucleus	-
3.0021	7.15526	0.0266018	Psat1g126440.1	0	0	0	5.53448	10.7571	10.7273	-	-	-	-
7.62355	7.14941	0.00161072	Psat0s2411g0040.1	0	0	0	12.6968	4.40064	9.75207	gi|357505609|ref|XP_003623093.1| F-box protein interaction domain protein	GO:0006355 regulation of transcription	DNA-dependent	GO:0005634 nucleus
850.529	7.14007	6.22074e-08	Psat5g125120.1	2.63814	0.453336	49.3583	1957.58	1539.74	3919.03	gi|357461023|ref|XP_003600793.1| peptide/nitrate transporter	GO:0042939 tripeptide transport | GO:0006355 regulation of transcription	DNA-dependent | GO:0015996 chlorophyll catabolic process | GO:0015824 proline transport | GO:0042938 dipeptide transport | GO:0009624 response to nematode	GO:0016021 integral to membrane | GO:0009506 plasmodesma | GO:0005634 nucleus | GO:0005886 plasma membrane
8.70977	7.13787	0.0207935	Psat4g141680.1	0	0	0	13.0223	13.6909	0	gi|502158442|ref|XP_004511153.1| PREDICTED: ABSCISIC ACID-INSENSITIVE 5-like protein 2	GO:0006355 regulation of transcription	DNA-dependent | GO:0009737 response to abscisic acid stimulus	GO:0005634 nucleus
7.56981	7.128	6.19885e-05	Psat3g090680.1	0.293127	0	0	14.9757	30.3156	6.50138	gi|325301623|gb|ADZ05700.1| flowering locus T a2	-	-	-
7.56981	7.128	6.19885e-05	Psat3g090680.2	0.293127	0	0	14.9757	30.3156	6.50138	gi|325301623|gb|ADZ05700.1| flowering locus T a2	-	-	-
16.5769	7.11239	8.99974e-10	Psat2g134240.1	0.293127	0.906672	0	57.6237	32.2714	55.5868	gi|357485323|ref|XP_003612949.1| white-brown-complex ABC transporter family protein	GO:0006200 ATP catabolic process | GO:0015979 photosynthesis	GO:0005739 mitochondrion | GO:0009538 photosystem I reaction center	GO:0005524 ATP binding | GO:0016887 ATPase activity
2.87635	7.09353	0.031536	Psat7g208480.4	0	0	0	10.4178	10.2682	5.2011	gi|729842|sp|Q03943.1|IM30_PEA RecName: Full=Membrane-associated 30 kDa protein	615.083458	GO:0016050 vesicle organization | GO:0010027 thylakoid membrane organization	GO:0009941 chloroplast envelope | GO:0009508 plastid chromosome | GO:0009570 chloroplast stroma | GO:0009534 chloroplast thylakoid
144.258	7.07836	4.76001e-31	Psat5g301440.1	4.69003	0.453336	3.96085	354.207	456.689	473.3	gi|922394308|ref|XP_013465558.1| embryo-specific protein	GO:0055114 oxidation-reduction process	-	GO:0004601 peroxidase activity
2.83804	7.07522	0.0412242	Psat0s425g0280.1	0	0	0	4.55781	6.35649	14.6281	gi|357471401|ref|XP_003605985.1| IQ calmodulin-binding motif protein	-	-	-
22.5065	7.0739	1.78128e-07	Psat2g068600.1	0	0	0.914042	19.2079	44.0064	69.2397	gi|727463694|ref|XP_010513677.1| PREDICTED: uncharacterized protein LOC104789724	-	-	-
3.11902	7.07312	0.00154186	Psat1g028360.3	0	0	0	6.1856	12.224	7.15151	-	-	-	-
314.432	7.07183	4.82166e-05	Psat3g134480.2	19.0532	0	1.5234	837.335	946.139	998.286	gi|11602747|emb|CAC18556.1| early nodulin ENOD18	GO:0009409 response to cold	GO:0009506 plasmodesma | GO:0005737 cytoplasm | GO:0005886 plasma membrane	-
46.4862	7.07108	0.00589997	Psat3g028480.2	1.17251	0	0	41.0203	42.0506	80.6171	gi|922346606|ref|XP_013450217.1| BEL1-related homeotic protein	GO:0009862 systemic acquired resistance	salicylic acid mediated signaling pathway | GO:0010363 regulation of plant-type hypersensitive response | GO:0009651 response to salt stress | GO:0006612 protein targeting to membrane | GO:0009743 response to carbohydrate stimulus | GO:0009610 response to symbiotic fungus | GO:0009733 response to auxin stimulus | GO:0048513 organ development | GO:0006355 regulation of transcription	DNA-dependent | GO:0010197 polar nucleus fusion | GO:0000303 response to superoxide | GO:0010201 response to continuous far red light stimulus by the high-irradiance response system | GO:0019344 cysteine biosynthetic process | GO:0009963 positive regulation of flavonoid biosynthetic process | GO:0009737 response to abscisic acid stimulus | GO:0009873 ethylene mediated signaling pathway
87.1194	7.07063	6.40865e-29	Psat1g173760.1	2.93127	0.906672	0.304681	165.383	230.789	181.388	gi|502079676|ref|XP_004486333.1| PREDICTED: stress-associated endoplasmic reticulum protein 2-like	GO:0055085 transmembrane transport | GO:0006979 response to oxidative stress	GO:0016021 integral to membrane | GO:0005783 endoplasmic reticulum	GO:0022857 transmembrane transporter activity
2.80398	7.05639	0.0324716	Psat6g223360.1	0	0	0	7.81339	11.2461	6.17631	gi|502119960|ref|XP_004496799.1| PREDICTED: agamous-like MADS-box protein AGL62	GO:0006355 regulation of transcription	DNA-dependent	GO:0005634 nucleus
5.59369	7.05589	0.0090379	Psat1g171880.2	0	0	0	10.4178	12.224	2.60055	gi|922386064|ref|XP_003594343.2| RNA polymerase II	6.69E-101	359.712008	GO:0006351 transcription
54.9239	7.04443	6.4593e-25	Psat4g224240.1	1.17251	0.906672	1.5234	171.243	213.187	100.771	gi|922331704|ref|XP_013443843.1| patatin-like phospholipase	GO:0071456 cellular response to hypoxia | GO:0009626 plant-type hypersensitive response | GO:0010311 lateral root formation | GO:0046686 response to cadmium ion | GO:0051607 defense response to virus | GO:0009737 response to abscisic acid stimulus | GO:0031408 oxylipin biosynthetic process	GO:0009507 chloroplast | GO:0016020 membrane	GO:0045735 nutrient reservoir activity | GO:0004620 phospholipase activity
2.74767	7.02892	0.0411799	Psat1g028360.1	0	0	0	6.83671	4.88961	13.0028	-	-	-	-
24.4599	7.01722	0.000110977	Psat2g108120.1	0	0	0	2.60446	9.29025	12.6777	-	-	-	-
5.3488	7.01485	0.000172417	Psat5g016640.1	0	0.453336	0	19.5335	12.224	15.9284	gi|357485243|ref|XP_003612909.1| basic helix loop helix (bHLH) family transcription factor	GO:0045893 positive regulation of transcription	DNA-dependent | GO:2000068 regulation of defense response to insect | GO:0009753 response to jasmonic acid stimulus | GO:0009718 anthocyanin biosynthetic process | GO:0009269 response to desiccation | GO:0009611 response to wounding | GO:0009963 positive regulation of flavonoid biosynthetic process | GO:0010200 response to chitin | GO:0043619 regulation of transcription from RNA polymerase II pro…	-
85.3913	7.00154	0.000743695	Psat3g048920.1	0	0	0.609362	55.0193	26.4039	1.95041	-	-	-	-
35.7515	6.99468	8.74038e-05	Psat6g037520.5	0	0	2.43745	58.926	124.196	136.204	gi|922396726|ref|XP_013465670.1| casein kinase	GO:0046777 protein autophosphorylation	GO:0005737 cytoplasm | GO:0009506 plasmodesma | GO:0005886 plasma membrane | GO:0005634 nucleus	GO:0005524 ATP binding | GO:0004674 protein serine/threonine kinase activity
18.3103	6.98996	5.40508e-06	Psat4g153760.2	0	0	1.21872	34.5091	63.0759	65.989	gi|922333798|ref|XP_013444890.1| potassium efflux antiporter	GO:0006813 potassium ion transport | GO:0006378 mRNA polyadenylation | GO:0006298 mismatch repair	GO:0016021 integral to membrane | GO:0009941 chloroplast envelope | GO:0005849 mRNA cleavage factor complex	GO:0003729 mRNA binding | GO:0030983 mismatched DNA binding | GO:0005524 ATP binding | GO:0015386 potassium:hydrogen antiporter activity
207.543	6.95873	2.2395e-17	Psat4g153760.1	2.34502	2.72002	9.14042	567.773	558.882	655.014	gi|922333798|ref|XP_013444890.1| potassium efflux antiporter	GO:0006813 potassium ion transport | GO:0006378 mRNA polyadenylation | GO:0006298 mismatch repair	GO:0016021 integral to membrane | GO:0009941 chloroplast envelope | GO:0005849 mRNA cleavage factor complex	GO:0003729 mRNA binding | GO:0030983 mismatched DNA binding | GO:0005524 ATP binding | GO:0015386 potassium:hydrogen antiporter activity
148.353	6.95398	2.81339e-13	Psat7g137520.1	1.75876	0.453336	6.09362	651.116	307.067	93.9449	gi|357474361|ref|XP_003607465.1| DUF506 family protein	-	GO:0005634 nucleus | GO:0009507 chloroplast	-
42.6002	6.94961	0.0392416	Psat4g127600.2	0	0	0	8.79006	14.6688	0	gi|502154805|ref|XP_004509843.1| PREDICTED: AP-1 complex subunit gamma-2-like isoform X1	GO:0016192 vesicle-mediated transport | GO:0006886 intracellular protein transport	GO:0005794 Golgi apparatus | GO:0005829 cytosol | GO:0030131 clathrin adaptor complex	GO:0030276 clathrin binding | GO:0008565 protein transporter activity
8.99785	6.9452	1.37362e-05	Psat4g159680.1	0.586254	0	0	21.1613	25.4259	33.8072	gi|828338836|ref|XP_012567601.1| PREDICTED: mitogen-activated protein kinase kinase kinase 7 isoform X1	GO:0000160 two-component signal transduction system (phosphorelay) | GO:0006468 protein phosphorylation | GO:0007229 integrin-mediated signaling pathway | GO:0018298 protein-chromophore linkage | GO:0006355 regulation of transcription	DNA-dependent | GO:0009584 detection of visible light | GO:0023014 signal transduction via phosphorylation event | GO:0030968 endoplasmic reticulum unfolded protein response	-
2.86411	6.94105	0.00380714	Psat2g009480.1	0	0	0	4.55781	6.35649	12.3526	gi|922365212|ref|XP_013454829.1| PPR containing plant-like protein	-	-	-
44.3056	6.93881	0.000468879	Psat1g218280.1	0	0	1.21872	65.4371	61.609	28.6061	gi|357445733|ref|XP_003593144.1| UDP-glucosyltransferase family protein	GO:0008152 metabolic process	GO:0016021 integral to membrane	GO:0016758 transferase activity
5.00498	6.92257	0.00029366	Psat0s4355g0120.1	0.293127	0	0	12.0456	13.2019	19.5041	gi|357507241|ref|XP_003623909.1| exosome complex exonuclease RRP46	GO:0090305 nucleic acid phosphodiester bond hydrolysis	-	GO:0004527 exonuclease activity
52.7244	6.91924	1.79908e-05	Psat7g160520.1	1.17251	0	1.82808	106.457	103.171	164.16	gi|922369141|ref|XP_013456735.1| glycoside hydrolase family 1 protein	GO:0030245 cellulose catabolic process	GO:0009505 plant-type cell wall | GO:0009507 chloroplast | GO:0048046 apoplast	GO:0080079 cellobiose glucosidase activity | GO:0046872 metal ion binding | GO:0033907 beta-D-fucosidase activity | GO:0042973 glucan endo-1
4.98818	6.91846	0.000386443	Psat3g145840.1	0	0	0.304681	18.2312	9.77921	16.5785	gi|357505247|ref|XP_003622912.1| transmembrane protein	721.972733	-	-
126.911	6.91756	3.86859e-12	Psat1g184800.1	1.17251	0.906672	6.09362	362.671	355.963	285.085	gi|357447641|ref|XP_003594096.1| armadillo/beta-catenin-like repeat protein	-	-	-
2.53132	6.91023	0.0449476	Psat0s10948g0040.1	0	0	0	7.16227	5.86753	9.75207	gi|571469844|ref|XP_006584844.1| PREDICTED: probable ADP-ribosylation factor GTPase-activating protein AGD14	GO:0032312 regulation of ARF GTPase activity | GO:0043547 positive regulation of GTPase activity	-	GO:0008060 ARF GTPase activator activity | GO:0008270 zinc ion binding
2.51344	6.89949	0.0464847	Psat2g094960.1	0	0	0	5.53448	7.33441	9.75207	-	-	-	-
2.49624	6.88873	0.0467993	Psat1g185960.3	0	0	0	6.1856	9.77921	6.50138	gi|121344|sp|P08281.2|GLNA2_PEA RecName: Full=Glutamine synthetase leaf isozyme	1029.223496	GO:0009651 response to salt stress | GO:0006542 glutamine biosynthetic process | GO:0046686 response to cadmium ion	GO:0009941 chloroplast envelope | GO:0009535 chloroplast thylakoid membrane | GO:0009570 chloroplast stroma | GO:0022626 cytosolic ribosome | GO:0048046 apoplast
4.89978	6.88837	0.00108601	Psat6g107800.1	0.293127	0	0	11.069	23.9591	8.77686	gi|502122410|ref|XP_004497732.1| PREDICTED: probable indole-3-pyruvate monooxygenase YUCCA3	GO:0009684 indoleacetic acid biosynthetic process | GO:0055114 oxidation-reduction process | GO:0009414 response to water deprivation | GO:0009742 brassinosteroid mediated signaling pathway	GO:0005634 nucleus	GO:0050660 flavin adenine dinucleotide binding | GO:0050661 NADP binding | GO:0004499 flavin-containing monooxygenase activity
271.334	6.86981	2.74404e-35	Psat5g257200.1	5.56941	6.3467	8.53106	1343.9	575.507	475.576	gi|357453053|ref|XP_003596803.1| alpha/beta hydrolase family protein	GO:0019375 galactolipid biosynthetic process | GO:0045892 negative regulation of transcription	DNA-dependent | GO:0016036 cellular response to phosphate starvation	GO:0009506 plasmodesma | GO:0009505 plant-type cell wall | GO:0016023 cytoplasmic membrane-bounded vesicle | GO:0009507 chloroplast | GO:0005773 vacuole | GO:0016020 membrane | GO:0005783 endoplasmic reticulum | GO:0005634 nucleus
56.3379	6.8697	0.023373	Psat6g238640.3	0	0	0	1.62779	0	20.4793	gi|502121480|ref|XP_004497336.1| PREDICTED: fructose-bisphosphate aldolase-lysine N-methyltransferase	363.737127	GO:0032259 methylation	-
15.8343	6.86794	0.000127563	Psat7g160520.3	0	1.36001	0	32.2302	66.0097	42.9091	gi|922369141|ref|XP_013456735.1| glycoside hydrolase family 1 protein	GO:0009789 positive regulation of abscisic acid mediated signaling pathway | GO:0009687 abscisic acid metabolic process | GO:0010119 regulation of stomatal movement | GO:0009414 response to water deprivation | GO:0009651 response to salt stress | GO:0050832 defense response to fungus | GO:0009625 response to insect | GO:0030104 water homeostasis | GO:0005975 carbohydrate metabolic process | GO:00…	GO:0048046 apoplast | GO:0009505 plant-type cell wall | GO:0005773 vacuole | GO:0009507 chloroplast | GO:0005777 peroxisome | GO:0009506 plasmodesma | GO:0010168 ER body | GO:0005634 nucleus	GO:0051993 abscisic acid glucose ester beta-glucosidase activity | GO:0080079 cellobiose glucosidase activity | GO:0046872 metal ion binding | GO:0033907 beta-D-fucosidase activity | GO:0004565 beta-galactosidase activity | GO:0042802 identical protein binding | GO:0042973 glucan endo-1
5.1139	6.85761	0.00286041	Psat6g096520.1	0	0	0	0.976673	6.35649	14.6281	gi|828307643|ref|XP_012570544.1| PREDICTED: pentatricopeptide repeat-containing protein At5g39710	GO:0009793 embryo development ending in seed dormancy | GO:0009749 response to glucose stimulus | GO:0050832 defense response to fungus | GO:0008152 metabolic process | GO:0009651 response to salt stress | GO:0009737 response to abscisic acid stimulus	GO:0016020 membrane | GO:0005739 mitochondrion	GO:0016758 transferase activity
27.247	6.83916	0.000470814	Psat7g128280.1	2.05189	0	0	50.1359	38.6279	154.408	gi|922369307|ref|XP_013456818.1| sulfate/bicarbonate/oxalate exchanger and transporter sat-1	-	GO:0009506 plasmodesma | GO:0016021 integral to membrane	GO:0008271 secondary active sulfate transmembrane transporter activity
42.7295	6.81407	5.63864e-22	Psat5g014440.1	0.586254	0.906672	1.5234	97.9929	106.104	136.854	gi|922383963|ref|XP_013462202.1| ATRAD3-like protein	GO:0032259 methylation	GO:0005802 trans-Golgi network | GO:0005794 Golgi apparatus | GO:0005768 endosome	GO:0008168 methyltransferase activity
3.20717	6.81121	0.00781053	Psat4g145480.1	0	0	0	5.53448	12.224	3.57576	-	-	-	-
4.62898	6.80593	0.000732931	Psat2g170520.1	0	0	0.304681	12.0456	19.5584	9.75207	gi|922355538|ref|XP_003611609.2| acyl-CoA N-acyltransferase (NAT) superfamily protein	GO:0009826 unidimensional cell growth | GO:0009734 auxin mediated signaling pathway | GO:0008152 metabolic process | GO:0009640 photomorphogenesis | GO:0009723 response to ethylene stimulus	-	GO:0008080 N-acetyltransferase activity
12.5809	6.79049	0.0422437	Psat0s1971g0240.8	0	0	0	4.88337	12.224	3.90083	gi|922345161|ref|XP_013449499.1| NADP-specific glutamate dehydrogenase	GO:0009646 response to absence of light | GO:0055114 oxidation-reduction process | GO:0009651 response to salt stress | GO:0006520 cellular amino acid metabolic process | GO:0051171 regulation of nitrogen compound metabolic process | GO:0046686 response to cadmium ion	GO:0005739 mitochondrion	GO:0005507 copper ion binding | GO:0008270 zinc ion binding | GO:0050897 cobalt ion binding | GO:0004353 glutamate dehydrogenase [NAD(P)+] activity | GO:0005524 ATP binding
35.8854	6.7871	1.73589e-06	Psat2g036480.1	0.293127	0.906672	1.21872	40.0436	212.209	13.0028	gi|169101|gb|AAA33671.1| 17.9 kDa heat shock protein (hsp17.9)	359.712008	GO:0006950 response to stress	-
4.63708	6.77312	9.86811e-05	Psat6g178560.3	0	0	0	9.44118	5.37857	5.85124	gi|828324497|ref|XP_004507682.2| PREDICTED: uncharacterized protein LOC101497783	GO:0005975 carbohydrate metabolic process | GO:0090305 nucleic acid phosphodiester bond hydrolysis	GO:0009536 plastid	GO:0004527 exonuclease activity | GO:0004553 hydrolase activity
4.50018	6.76914	0.00231933	Psat5g254600.1	0	0	0.304681	22.1379	6.35649	11.7025	gi|357444735|ref|XP_003592645.1| S1/P1 nuclease family protein	GO:0090305 nucleic acid phosphodiester bond hydrolysis | GO:0006308 DNA catabolic process	-	GO:0004519 endonuclease activity | GO:0003676 nucleic acid binding
5.07579	6.76629	9.81117e-05	Psat3g073880.1	0	0.453336	0	13.6734	15.1578	11.3774	-	-	-	-
10.5237	6.76449	2.87633e-05	Psat4g091480.1	0	0	0	6.51116	4.88961	9.10193	gi|922336469|ref|XP_013446224.1| aldo/keto reductase family oxidoreductase	GO:0009414 response to water deprivation | GO:0009409 response to cold | GO:0046686 response to cadmium ion | GO:0009651 response to salt stress | GO:0055114 oxidation-reduction process	GO:0009507 chloroplast | GO:0005829 cytosol	GO:0070401 NADP+ binding | GO:0008106 alcohol dehydrogenase (NADP+) activity | GO:0016229 steroid dehydrogenase activity
3.9519	6.75786	0.00620527	Psat7g114480.1	0	0	0	5.53448	6.84545	8.12672	gi|922369706|ref|XP_013457017.1| RALF	GO:0007267 cell-cell signaling	GO:0009506 plasmodesma | GO:0009505 plant-type cell wall | GO:0048046 apoplast	GO:0004871 signal transducer activity
2.53896	6.7475	0.0043626	Psat3g044160.1	0	0	0	5.86004	5.37857	9.10193	gi|502111100|ref|XP_004493956.1| PREDICTED: uncharacterized protein LOC101489279	-	GO:0005576 extracellular region	-
2.52228	6.73191	0.00677413	Psat6g054880.1	0	0	0	4.23225	10.7571	5.2011	gi|282925|pir||S26688 legumin K - garden pea	-	-	GO:0045735 nutrient reservoir activity
493.146	6.72172	3.87944e-18	Psat5g262960.1	25.2089	2.72002	12.4919	975.697	1269.34	2054.76	gi|502083357|ref|XP_004487434.1| PREDICTED: uncharacterized protein LOC101515047	-	-	-
4.63268	6.71983	0.000300979	Psat3g180880.1	0.293127	0	0	7.48783	12.224	19.1791	gi|502102549|ref|XP_004492111.1| PREDICTED: THO complex subunit 4B-like	-	GO:0005730 nucleolus	GO:0003676 nucleic acid binding | GO:0000166 nucleotide binding
27.1265	6.70428	0.000426195	Psat7g006320.2	0	0	0	6.83671	10.7571	2.27548	gi|922372853|ref|XP_013458583.1| DUF566 family protein	GO:0009658 chloroplast organization	GO:0005777 peroxisome | GO:0048046 apoplast | GO:0005634 nucleus	-
6.01166	6.69059	8.62793e-05	Psat5g072160.1	0.293127	0	0	7.81339	19.0695	11.3774	-	-	-	-
32.296	6.67912	1.25825e-07	Psat0s6425g0040.1	2.34502	0	0.304681	62.8327	58.1863	164.485	gi|922335224|ref|XP_013445602.1| transmembrane amino acid transporter family protein	GO:0006508 proteolysis | GO:0043086 negative regulation of catalytic activity	GO:0009505 plant-type cell wall | GO:0005774 vacuolar membrane | GO:0016021 integral to membrane | GO:0009507 chloroplast	GO:0042802 identical protein binding | GO:0004252 serine-type endopeptidase activity
8.5257	6.67909	5.46145e-06	Psat0s1641g0040.1	0	0.453336	0.304681	15.3012	23.4701	32.1818	gi|487524357|sp|B0M3E8.2|UGE1_PEA RecName: Full=Bifunctional UDP-glucose 4-epimerase and UDP-xylose 4-epimerase 1; AltName: Full=UDP-D-xylose 4-epimerase; AltName: Full=UDP-L-arabinose 4-epimerase; AltName: Full=UDP-galactose 4-epimerase 1; AltName: Full=UDP-glucose 4-epimerase 1; Short=PsUGE1	GO:0033358 UDP-L-arabinose biosynthetic process | GO:0006012 galactose metabolic process | GO:0045227 capsule polysaccharide biosynthetic process | GO:0009555 pollen development	GO:0005829 cytosol | GO:0005886 plasma membrane	GO:0050373 UDP-arabinose 4-epimerase activity | GO:0046983 protein dimerization activity | GO:0003978 UDP-glucose 4-epimerase activity | GO:0050662 coenzyme binding
41.6672	6.66566	0.00198677	Psat6g229680.2	2.93127	0	0	91.1562	81.1674	131.978	gi|502120890|ref|XP_004497117.1| PREDICTED: GDT1-like protein 5	GO:0080167 response to karrikin	GO:0016020 membrane	GO:0005509 calcium ion binding
36.3598	6.65406	1.47486e-10	Psat2g126640.1	2.05189	0	0.914042	55.6704	72.3662	188.215	gi|357487215|ref|XP_003613895.1| emp24/gp25L/p24 family protein	GO:0006810 transport	GO:0016021 integral to membrane | GO:0005739 mitochondrion	-
91.2579	6.65254	7.19371e-12	Psat2g105720.2	4.10378	0	2.43745	283.561	242.524	154.733	gi|357485923|ref|XP_003613249.1| potassium transporter-like protein	GO:0071805 potassium ion transmembrane transport	GO:0016021 integral to membrane	GO:0015079 potassium ion transmembrane transporter activity
103.95	6.6483	7.60484e-06	Psat3g004560.1	0	0	1.21872	44.927	48.4071	36.0826	-	-	-	-
98.4682	6.6452	1.42532e-08	Psat7g245480.1	4.10378	0	0	82.3661	213.676	131.978	gi|357468871|ref|XP_003604720.1| glycoside hydrolase family 1 protein	GO:0080167 response to karrikin | GO:0005975 carbohydrate metabolic process | GO:0046283 anthocyanin metabolic process	GO:0005576 extracellular region | GO:0005777 peroxisome | GO:0005773 vacuole	GO:0004553 hydrolase activity
80.8745	6.63209	2.26272e-05	Psat1g196040.2	0	5.89337	1.5234	334.999	323.692	61.7631	gi|922388016|ref|XP_013462591.1| LRR receptor-like kinase	GO:0006468 protein phosphorylation | GO:0009626 plant-type hypersensitive response | GO:0010359 regulation of anion channel activity | GO:0010204 defense response signaling pathway	resistance gene-independent | GO:0002764 immune response-regulating signaling pathway | GO:0016045 detection of bacterium	GO:0016021 integral to membrane | GO:0009507 chloroplast
14.3612	6.62728	3.06009e-07	Psat5g071200.1	0.293127	0	0.914042	27.3469	31.7824	68.9146	gi|502136684|ref|XP_004502786.1| PREDICTED: uncharacterized protein LOC101494813	-	-	-
7.14977	6.61981	0.00103747	Psat0s4463g0120.1	0	0	0	6.83671	10.2682	1.62534	gi|502113957|ref|XP_004494815.1| PREDICTED: histone-lysine N-methyltransferase ATX3-like	GO:0009294 DNA mediated transformation | GO:0006355 regulation of transcription	DNA-dependent | GO:0032259 methylation	GO:0009506 plasmodesma | GO:0005634 nucleus
7.98726	6.61658	0.00419433	Psat7g071640.4	0	0	0	2.60446	15.1578	0.975207	gi|502140688|ref|XP_004504301.1| PREDICTED: uncharacterized protein LOC101499907	-	GO:0005634 nucleus | GO:0009507 chloroplast	-
12.5324	6.61473	9.44822e-05	Psat5g284000.2	0	0	0	6.83671	5.86753	5.85124	gi|124359622|gb|ABN06006.1| Trp repressor/replication initiator	-	GO:0005739 mitochondrion | GO:0005886 plasma membrane	-
11.2622	6.6073	4.25171e-07	Psat3g123520.1	0	0.453336	0.609362	32.2302	45.9623	22.1047	gi|357506343|ref|XP_003623460.1| CASP-like protein	-	GO:0016021 integral to membrane | GO:0005634 nucleus | GO:0005886 plasma membrane	-
4.03065	6.6067	0.000852029	Psat0s1084g0040.1	0	0	0.304681	11.3945	12.224	12.3526	gi|124365566|gb|ABN09800.1| YT521-B-like protein	-	GO:0005634 nucleus | GO:0005829 cytosol	-
85.6286	6.60116	3.29139e-33	Psat3g125640.1	4.10378	0.453336	2.13277	206.078	217.098	265.906	gi|357506069|ref|XP_003623323.1| helix loop helix DNA-binding domain protein	GO:0000278 mitotic cell cycle | GO:0043247 telomere maintenance in response to DNA damage | GO:0009150 purine ribonucleotide metabolic process | GO:0010332 response to gamma radiation | GO:0007131 reciprocal meiotic recombination | GO:0045492 xylan biosynthetic process | GO:0045132 meiotic chromosome segregation | GO:0042138 meiotic DNA double-strand break formation | GO:0006355 regulation of tra…	DNA-dependent | GO:0006396 RNA processing | GO:0006790 sulfur compound metabolic process | GO:0032204 regulation of telomere maintenance | GO:0010413 glucuronoxylan metabolic process | GO:0007062 sister chromatid cohesion	GO:0005634 nucleus
25.1379	6.59111	3.03036e-07	Psat3g192160.1	0.293127	0.453336	0.914042	56.9726	45.9623	58.5124	gi|922375562|ref|XP_003601240.2| histidine kinase-	322.591465	GO:0031935 regulation of chromatin silencing | GO:0006200 ATP catabolic process	GO:0009941 chloroplast envelope | GO:0016020 membrane | GO:0009506 plasmodesma
2.84478	6.57194	0.0180323	Psat0s791g0040.1	0	0	0	1.95335	10.2682	5.85124	gi|357482459|ref|XP_003611516.1| hypothetical protein MTR_5g014810	-	-	-
78.8191	6.57099	0.0127319	Psat6g177080.6	0	0	6.70298	119.154	224.922	297.113	gi|828304538|ref|XP_004496178.2| PREDICTED: transcriptional activator DEMETER-like	GO:0000737 DNA catabolic process	endonucleolytic | GO:0031936 negative regulation of chromatin silencing | GO:0009793 embryo development ending in seed dormancy | GO:0006306 DNA methylation | GO:0006284 base-excision repair | GO:0006349 regulation of gene expression by genetic imprinting | GO:0080111 DNA demethylation	GO:0043078 polar nucleus
457.885	6.57051	1.11477e-22	Psat5g107080.1	26.0883	5.44003	10.3591	956.163	904.577	2150.98	gi|922375612|ref|XP_003601359.2| cysteine-rich receptor-kinase-like protein	GO:0006979 response to oxidative stress | GO:0006468 protein phosphorylation | GO:0009816 defense response to bacterium	incompatible interaction	GO:0005739 mitochondrion
61.879	6.56925	0.000502365	Psat6g180000.3	0	0	0	9.76673	2.93376	5.2011	gi|922405129|ref|XP_013469446.1| glycerol-3-phosphate dehydrogenase	1028.77626	GO:0006007 glucose catabolic process | GO:0006127 glycerophosphate shuttle | GO:0019563 glycerol catabolic process | GO:0006072 glycerol-3-phosphate metabolic process | GO:0015824 proline transport | GO:0019761 glucosinolate biosynthetic process	GO:0009331 glycerol-3-phosphate dehydrogenase complex | GO:0005743 mitochondrial inner membrane
4.18371	6.5612	0.000608515	Psat0s5928g0040.1	0	0	0.304681	17.5801	10.7571	6.50138	gi|920687604|gb|KOM31587.1| hypothetical protein LR48_Vigan01g114200	GO:0045893 positive regulation of transcription	DNA-dependent | GO:0006886 intracellular protein transport | GO:0080167 response to karrikin | GO:0048578 positive regulation of long-day photoperiodism	flowering | GO:0090391 granum assembly
189.388	6.56029	1.86039e-10	Psat1g155520.1	2.05189	0.906672	14.32	715.576	485.049	445.994	gi|922389544|ref|XP_013463195.1| DUF581 family protein	-	-	-
4.09235	6.5227	0.000573755	Psat1g204840.1	0.293127	0	0	7.16227	17.1136	9.75207	gi|734399489|gb|KHN30886.1| Putative ribonuclease H protein	168.742466	-	-
2.529	6.51054	0.00942327	Psat3g083120.1	0	0	0	6.83671	3.91168	6.50138	gi|357450181|ref|XP_003595367.1| DnaJ heat shock family protein	GO:0006457 protein folding | GO:0031204 posttranslational protein targeting to membrane	translocation | GO:0030968 endoplasmic reticulum unfolded protein response	GO:0005829 cytosol | GO:0030176 integral to endoplasmic reticulum membrane | GO:0005739 mitochondrion | GO:0016023 cytoplasmic membrane-bounded vesicle | GO:0009507 chloroplast | GO:0005794 Golgi apparatus | GO:0005886 plasma membrane
3.77958	6.51029	0.0191866	Psat7g114760.1	0.293127	0	0	6.1856	24.937	2.60055	gi|357498815|ref|XP_003619696.1| 17.6 kDa class I heat shock protein	GO:0006950 response to stress	-	-
34.0446	6.48771	2.20296e-19	Psat4g150720.1	1.46563	0.453336	1.21872	68.3671	110.016	117.35	gi|922334004|ref|XP_013444993.1| D-isomer specific 2-hydroxyacid dehydrogenase domain protein	GO:0055114 oxidation-reduction process	-	GO:0051287 NAD binding | GO:0016616 oxidoreductase activity
7.12089	6.48494	0.00780754	Psat3g099960.1	0	0	0.304681	15.3012	9.29025	8.45179	-	-	-	-
22.5147	6.47043	0.000384051	Psat0s713g0080.1	0	0	1.82808	43.2992	28.3597	95.8953	gi|922340904|ref|XP_013447440.1| late nodulin	-	-	-
29.4841	6.46302	5.63495e-08	Psat3g110200.1	0.293127	0	2.13277	79.4361	88.0129	57.2121	gi|357507279|ref|XP_003623928.1| AT hook motif DNA-binding family protein	GO:0010089 xylem development	GO:0005634 nucleus	GO:0003677 DNA binding
4.17326	6.44605	0.000468525	Psat3g178680.1	0	0	0.304681	9.76673	13.6909	8.77686	gi|922333912|ref|XP_013444947.1| heat shock cognate 70 kDa protein	GO:0009615 response to virus | GO:0042742 defense response to bacterium | GO:0009409 response to cold | GO:0010187 negative regulation of seed germination | GO:0009408 response to heat | GO:0046686 response to cadmium ion | GO:0050832 defense response to fungus | GO:0090332 stomatal closure	GO:0005618 cell wall | GO:0005730 nucleolus | GO:0009506 plasmodesma | GO:0005774 vacuolar membrane | GO:0009507 chloroplast | GO:0022626 cytosolic ribosome | GO:0005794 Golgi apparatus | GO:0005886 plasma membrane | GO:0048046 apoplast	GO:0002020 protease binding | GO:0005524 ATP binding
224.908	6.43116	0.000334489	Psat7g184920.1	20.5189	0.906672	0.304681	360.067	284.086	1238.51	gi|922368419|ref|XP_013456374.1| Lipid transfer protein	-	-	-
13.7753	6.41558	0.00580413	Psat7g114360.1	0	0	1.21872	13.3479	87.5239	6.82645	gi|25809052|gb|AAN74634.1| heat shock protein	GO:0006950 response to stress	-	-
3.54008	6.4123	0.00265196	Psat5g056800.1	0	0.453336	0	10.0923	8.31233	13.0028	gi|828291183|ref|XP_004488175.2| PREDICTED: uncharacterized protein LOC101495594	-	-	-
6.48624	6.3821	2.83043e-05	Psat0s2187g0080.1	0.293127	0.453336	0	21.8124	21.5143	14.303	-	-	-	-
4.54258	6.38108	0.0212882	Psat0s2870g0040.4	0	0	0	2.93002	4.40064	8.45179	gi|922351573|ref|XP_013451603.1| potassium transporter-like protein	GO:0071805 potassium ion transmembrane transport | GO:0009932 cell tip growth	GO:0005774 vacuolar membrane | GO:0016021 integral to membrane	GO:0015079 potassium ion transmembrane transporter activity
11.9436	6.37431	0.00014383	Psat6g105320.5	0	0	1.21872	31.9047	32.7604	41.6088	gi|37725011|gb|AAO23972.1| cryptochrome 2B	GO:0010118 stomatal movement | GO:0006281 DNA repair | GO:0009414 response to water deprivation | GO:0009638 phototropism | GO:0010075 regulation of meristem growth | GO:0009911 positive regulation of flower development | GO:0010617 circadian regulation of calcium ion oscillation | GO:0006338 chromatin remodeling	GO:0005773 vacuole	GO:0003913 DNA photolyase activity | GO:0042803 protein homodimerization activity
42.8353	6.36514	0.00490773	Psat1g078400.2	0	0	4.57021	71.6227	66.4986	242.826	gi|502090799|ref|XP_004489344.1| PREDICTED: protein NRT1/ PTR FAMILY 5.8-like	GO:0009624 response to nematode | GO:0006857 oligopeptide transport	GO:0016023 cytoplasmic membrane-bounded vesicle | GO:0005886 plasma membrane | GO:0005774 vacuolar membrane | GO:0016021 integral to membrane	GO:0015171 amino acid transmembrane transporter activity
12.5402	6.36448	0.0202587	Psat6g176520.5	0	0	0	0.976673	5.86753	8.77686	gi|356573139|ref|XP_003554721.1| PREDICTED: peroxisome biogenesis protein 12-like	GO:0048598 embryonic morphogenesis | GO:0016558 protein import into peroxisome matrix | GO:0006513 protein monoubiquitination | GO:0006635 fatty acid beta-oxidation	GO:0005779 integral to peroxisomal membrane	GO:0008270 zinc ion binding | GO:0008022 protein C-terminus binding | GO:0004842 ubiquitin-protein ligase activity
15.6381	6.36323	0.0028577	Psat7g125720.4	0	1.81334	0	40.0436	23.4701	75.416	gi|357475325|ref|XP_003607948.1| PLC-like phosphodiesterase superfamily protein	GO:0006629 lipid metabolic process | GO:0006468 protein phosphorylation	GO:0009506 plasmodesma | GO:0005886 plasma membrane	GO:0008081 phosphoric diester hydrolase activity | GO:0005524 ATP binding | GO:0004674 protein serine/threonine kinase activity
31.4733	6.35821	0.00139761	Psat6g233280.2	0	0	3.35149	87.575	78.2337	114.099	gi|357444875|ref|XP_003592715.1| oligosaccharyltransferase subunit STT3	GO:0034976 response to endoplasmic reticulum stress | GO:0009651 response to salt stress | GO:0006364 rRNA processing | GO:0009627 systemic acquired resistance | GO:0006486 protein glycosylation | GO:0047484 regulation of response to osmotic stress	GO:0016021 integral to membrane | GO:0009507 chloroplast | GO:0005789 endoplasmic reticulum membrane | GO:0005886 plasma membrane	GO:0004579 dolichyl-diphosphooligosaccharide-protein glycotransferase activity
62.4376	6.3318	0.000177016	Psat4g091600.4	3.51752	2.72002	0	188.824	184.338	127.427	gi|922336895|ref|XP_013446437.1| phototropic-responsive NPH3 family protein	-	GO:0005886 plasma membrane	-
11.0429	6.32533	1.12529e-07	Psat3g138240.1	0.293127	0.906672	0	23.4402	36.1831	25.0303	gi|922339827|ref|XP_003624174.2| WRKY family transcription factor	GO:0045893 positive regulation of transcription	DNA-dependent | GO:0009409 response to cold | GO:0009611 response to wounding | GO:0031347 regulation of defense response | GO:0009961 response to 1-aminocyclopropane-1-carboxylic acid | GO:0009846 pollen germination	-
9.27911	6.3252	0.000128678	Psat4g113400.3	0	0	0	4.23225	6.84545	4.2259	gi|502154077|ref|XP_004509575.1| PREDICTED: ASC1-like protein	GO:0042761 very long-chain fatty acid biosynthetic process	GO:0005794 Golgi apparatus | GO:0005886 plasma membrane | GO:0016021 integral to membrane	GO:0050291 sphingosine N-acyltransferase activity
3.30811	6.31774	0.00424232	Psat3g071320.1	0	0	0.304681	10.4178	12.224	6.82645	gi|922406314|ref|XP_013469734.1| eukaryotic translation initiation factor 2c	GO:0006413 translational initiation | GO:0035019 somatic stem cell maintenance | GO:0031047 gene silencing by RNA | GO:0010586 miRNA metabolic process | GO:0048366 leaf development	GO:0005737 cytoplasm	GO:0003743 translation initiation factor activity | GO:0035198 miRNA binding
2.55436	6.30614	0.00388582	Psat0s4394g0040.1	0	0	0	2.60446	3.91168	8.45179	gi|656991449|gb|AID21608.1| At4g21420p-like protein	-	-	-
33.2341	6.30389	4.68302e-12	Psat3g062240.1	1.46563	0.906672	1.21872	40.6947	86.0571	161.234	gi|502109766|ref|XP_004493722.1| PREDICTED: BI1-like protein	GO:0009826 unidimensional cell growth | GO:0009742 brassinosteroid mediated signaling pathway	GO:0016021 integral to membrane | GO:0005739 mitochondrion	-
42.2546	6.30202	3.35051e-15	Psat6g208400.1	1.75876	1.81334	1.21872	156.268	166.247	52.9862	gi|357444265|ref|XP_003592410.1| linoleate 9S-lipoxygenase-like protein	GO:0034440 lipid oxidation | GO:0010311 lateral root formation | GO:0031408 oxylipin biosynthetic process	GO:0009507 chloroplast	GO:0016165 lipoxygenase activity | GO:0005506 iron ion binding
75.4647	6.28763	0.0006607	Psat3g193960.1	5.56941	0	0	253.61	177.493	11.0523	gi|922324767|ref|XP_013441776.1| transmembrane protein	204.521303	GO:0080143 regulation of amino acid export	-
3.7929	6.27667	0.00509218	Psat6g147840.1	0	0.453336	0	12.3712	13.6909	2.60055	gi|502117314|ref|XP_004495777.1| PREDICTED: late embryogenesis abundant protein D-34 isoform X2	-	-	-
210.087	6.27403	4.98336e-09	Psat0s2363g0040.1	17.2945	1.36001	2.74213	429.085	773.047	468.424	gi|502132592|ref|XP_004501436.1| PREDICTED: mechanosensitive ion channel protein 10	GO:0000041 transition metal ion transport | GO:0006820 anion transport | GO:0009750 response to fructose stimulus | GO:0050982 detection of mechanical stimulus | GO:0009749 response to glucose stimulus | GO:0009744 response to sucrose stimulus | GO:0034220 ion transmembrane transport | GO:0080167 response to karrikin	GO:0009506 plasmodesma | GO:0009536 plastid | GO:0005774 vacuolar membrane | GO:0016023 cytoplasmic membrane-bounded vesicle | GO:0005634 nucleus | GO:0005886 plasma membrane	GO:0008381 mechanically-gated ion channel activity
33.0246	6.26455	3.78096e-07	Psat7g096520.1	2.05189	0.453336	0.609362	42.6481	39.1168	164.16	gi|922370127|ref|XP_013457227.1| vacuolar iron transporter-like protein	GO:0071369 cellular response to ethylene stimulus | GO:0055072 iron ion homeostasis | GO:0071281 cellular response to iron ion | GO:0006811 ion transport | GO:0071732 cellular response to nitric oxide	GO:0005774 vacuolar membrane | GO:0016021 integral to membrane	-
2.22201	6.25563	0.0153946	Psat5g105480.1	0	0	0	4.23225	5.37857	4.87603	gi|922375696|ref|XP_003601496.2| transmembrane protein	1059.188272	GO:0043401 steroid hormone mediated signaling pathway | GO:0006355 regulation of transcription	DNA-dependent | GO:0010228 vegetative to reproductive phase transition of meristem
22.5595	6.21217	0.00468824	Psat7g245080.1	2.63814	0	0	36.1369	36.1831	128.077	gi|922365222|ref|XP_013454834.1| rhodanese/cell cycle control phosphatase superfamily protein	-	GO:0009534 chloroplast thylakoid | GO:0009941 chloroplast envelope	-
19.1503	6.198	0.0017177	Psat7g123000.2	0	0	0	9.44118	2.4448	1.95041	gi|502143062|ref|XP_004505202.1| PREDICTED: cyclin-dependent kinase inhibitor 4	-	-	-
1.81519	6.19211	0.0350786	Psat0s1078g0040.1	0	0	0	2.93002	2.4448	8.45179	gi|357461597|ref|XP_003601080.1| flavonol synthase/flavanone 3-hydroxylase	GO:0080167 response to karrikin | GO:0009416 response to light stimulus | GO:0055114 oxidation-reduction process | GO:0009733 response to auxin stimulus	-	GO:0005506 iron ion binding | GO:0016706 oxidoreductase activity
19.3553	6.19106	1.99926e-13	Psat2g179840.1	0.586254	0.453336	0.914042	45.9036	50.3629	50.3857	gi|357481897|ref|XP_003611234.1| hypothetical protein MTR_5g011750	-	-	-
35.7978	6.17307	0.000803218	Psat5g291280.1	0	0	4.26553	100.272	127.13	85.4931	gi|493730|emb|CAA55318.1| lipoxygenase	GO:0031408 oxylipin biosynthetic process | GO:0055114 oxidation-reduction process	GO:0005737 cytoplasm	GO:0016165 lipoxygenase activity | GO:0005506 iron ion binding
3.83519	6.16537	0.00190673	Psat0s4055g0040.1	0	0.453336	0	5.86004	11.2461	9.427	-	-	-	-
30.634	6.15078	4.05076e-14	Psat7g125720.3	1.75876	0	1.82808	69.3438	92.9025	109.873	gi|922369424|ref|XP_013456876.1| PLC-like phosphodiesterase superfamily protein	GO:0006629 lipid metabolic process | GO:0006468 protein phosphorylation	GO:0009506 plasmodesma | GO:0016023 cytoplasmic membrane-bounded vesicle | GO:0005886 plasma membrane	GO:0004674 protein serine/threonine kinase activity | GO:0005524 ATP binding | GO:0008081 phosphoric diester hydrolase activity
43.1587	6.14489	0.0225092	Psat0s1805g0040.2	0	0	0	6.1856	0	7.15151	gi|357499743|ref|XP_003620160.1| DUF789 family protein	GO:0006468 protein phosphorylation	-	GO:0005524 ATP binding | GO:0004674 protein serine/threonine kinase activity
7.61204	6.13711	0.0453873	Psat1g141080.2	0	0	0	0	4.88961	8.45179	gi|502085921|ref|XP_004488050.1| PREDICTED: perakine reductase-like	GO:0046686 response to cadmium ion | GO:0009820 alkaloid metabolic process | GO:0055114 oxidation-reduction process	GO:0005829 cytosol	GO:0016491 oxidoreductase activity
8.61158	6.13429	4.82166e-05	Psat5g180080.1	0.293127	0.906672	0	22.4635	15.1578	38.6832	gi|828311105|ref|XP_004500072.2| PREDICTED: uncharacterized protein LOC101513388	-	GO:0009506 plasmodesma | GO:0005634 nucleus	GO:0003676 nucleic acid binding | GO:0008270 zinc ion binding
9.00783	6.12586	0.000684411	Psat3g004720.1	0	0	0	4.23225	6.84545	2.27548	gi|502113840|ref|XP_004494776.1| PREDICTED: uncharacterized protein LOC101496947	-	GO:0016020 membrane	-
5.68937	6.12188	0.000962674	Psat5g006520.1	0.586254	0	0	10.4178	24.937	9.75207	gi|129245|sp|P17771.1|OSP4_PEA RecName: Full=Organ-specific protein P4	-	-	-
25.0519	6.12042	3.92444e-05	Psat5g197640.1	0	0	0	3.90669	4.40064	4.87603	-	-	-	-
12.4078	6.08986	8.99948e-08	Psat1g216480.1	0.586254	0	0.914042	23.4402	35.6941	51.0358	gi|502077225|ref|XP_004485585.1| PREDICTED: monoacylglycerol lipase ABHD6	GO:0008152 metabolic process	GO:0005886 plasma membrane	GO:0016787 hydrolase activity
12.6759	6.08982	2.70529e-05	Psat5g068480.1	0	0.453336	0.914042	28.6491	39.6058	24.3802	gi|703126746|ref|XP_010103658.1| hypothetical protein L484_011251	-	-	-
2.93241	6.08949	0.00858651	Psat6g153520.1	0	0	0	8.13895	2.4448	2.27548	gi|502183109|ref|XP_004517064.1| PREDICTED: uncharacterized protein LOC101515662	-	-	-
2.81752	6.0853	0.00819386	Psat0s4914g0040.1	0.293127	0	0	6.51116	8.80129	9.75207	gi|502115108|ref|XP_004495126.1| PREDICTED: flowering locus K homology domain-like	GO:0006505 GPI anchor metabolic process | GO:0006886 intracellular protein transport	GO:0005739 mitochondrion	GO:0016788 hydrolase activity
265.756	6.08403	5.3484e-10	Psat4g191600.1	19.3464	0.453336	14.0153	721.762	696.769	892.314	gi|922329183|ref|XP_003627698.2| MATE efflux family protein	GO:0071281 cellular response to iron ion | GO:0006855 drug transmembrane transport | GO:0071369 cellular response to ethylene stimulus | GO:0006879 cellular iron ion homeostasis | GO:0071732 cellular response to nitric oxide | GO:0015746 citrate transport	GO:0016021 integral to membrane	GO:0015238 drug transmembrane transporter activity | GO:0015137 citrate transmembrane transporter activity | GO:0015297 antiporter activity
2.02334	6.06344	0.0273237	Psat6g181320.3	0	0	0	3.25558	5.86753	3.57576	gi|922405076|ref|XP_013469433.1| C2H2 zinc finger protein	737.625974	GO:0010075 regulation of meristem growth | GO:0048364 root development | GO:0045604 regulation of epidermal cell differentiation | GO:0051302 regulation of cell division	GO:0005634 nucleus
6.34186	6.04197	0.000172076	Psat1g198360.1	0.586254	0	0	16.2779	8.80129	17.8788	gi|922385852|ref|XP_003593772.2| papain family cysteine protease	GO:0010951 negative regulation of endopeptidase activity	-	GO:0004869 cysteine-type endopeptidase inhibitor activity | GO:0008234 cysteine-type peptidase activity
1.65294	6.02856	0.0414561	Psat4g191360.1	0	0	0	1.95335	3.91168	6.50138	-	-	-	-
8.15265	6.0212	0.00054317	Psat1g000440.3	0	0	0	5.20892	2.4448	4.55096	gi|357455473|ref|XP_003598017.1| PPR containing plant-like protein	GO:0031425 chloroplast RNA processing	GO:0005739 mitochondrion | GO:0009507 chloroplast	-
92.9264	6.02102	1.68747e-12	Psat5g070520.1	3.81065	3.17335	4.26553	318.396	304.622	110.523	gi|502136692|ref|XP_004502790.1| PREDICTED: uncharacterized protein LOC101496002	GO:0045893 positive regulation of transcription	DNA-dependent | GO:0009658 chloroplast organization | GO:0031347 regulation of defense response	GO:0005634 nucleus
74.8469	5.99596	2.29277e-07	Psat3g066840.2	3.51752	0	6.70298	181.01	288.976	193.416	gi|922345509|ref|XP_013449670.1| indole-3-acetic acid-amido synthetase	GO:0010112 regulation of systemic acquired resistance | GO:0009733 response to auxin stimulus | GO:0009416 response to light stimulus | GO:0034052 positive regulation of plant-type hypersensitive response | GO:0008152 metabolic process | GO:0044419 interspecies interaction between organisms	GO:0005829 cytosol	GO:0010279 indole-3-acetic acid amido synthetase activity
578.498	5.99333	1.61209e-111	Psat1g197760.1	24.6227	25.3868	29.554	1781.45	1956.33	1337.33	gi|922387976|ref|XP_013462571.1| RmlC-type cupin	GO:0009061 anaerobic respiration	GO:0005739 mitochondrion | GO:0005634 nucleus	GO:0047800 cysteamine dioxygenase activity
10.0432	5.98694	0.000902001	Psat7g114720.1	0	0.453336	0.914042	14.6501	66.0097	5.85124	gi|25809052|gb|AAN74634.1| heat shock protein	GO:0006950 response to stress	-	-
2.91522	5.9793	0.00186814	Psat7g114280.1	0	0.453336	0	7.16227	7.33441	8.77686	-	-	-	-
72.5524	5.96975	1.63193e-07	Psat2g036360.1	1.17251	2.26668	2.43745	50.4615	297.288	18.854	gi|169101|gb|AAA33671.1| 17.9 kDa heat shock protein (hsp17.9)	350.767299	GO:0006950 response to stress	-
10.4011	5.95787	1.78776e-06	Psat5g210200.2	0.586254	0.906672	0	40.6947	28.8487	17.5537	gi|357458199|ref|XP_003599380.1| S-adenosyl-methionine-sterol-C-methyltransferase	GO:0006694 steroid biosynthetic process | GO:0009793 embryo development ending in seed dormancy | GO:0032259 methylation	GO:0009505 plant-type cell wall | GO:0005773 vacuole | GO:0009506 plasmodesma | GO:0005783 endoplasmic reticulum	GO:0003838 sterol 24-C-methyltransferase activity
1.85938	5.95369	0.0433674	Psat5g095360.1	0	0	0	4.23225	1.95584	5.52617	gi|357463027|ref|XP_003601795.1| ELMO/CED-12 family protein	GO:0006909 phagocytosis	GO:0005856 cytoskeleton | GO:0005737 cytoplasm	-
2.58352	5.94832	0.048882	Psat5g095120.1	0	0.453336	0	12.6968	8.80129	1.30028	-	-	-	-
26.784	5.93504	0.00805484	Psat3g095320.5	3.81065	0	0	93.7606	105.127	38.3581	gi|502106611|ref|XP_004492997.1| PREDICTED: glycerophosphodiester phosphodiesterase GDPD1	507.299711	GO:0006071 glycerol metabolic process | GO:0006629 lipid metabolic process | GO:0046686 response to cadmium ion | GO:0030643 cellular phosphate ion homeostasis	GO:0009536 plastid
309.287	5.92771	1.8982e-45	Psat3g176880.1	12.8976	13.6001	17.3668	690.834	751.043	1232.01	gi|922351871|ref|XP_013451752.1| ABC transporter-like family-protein	GO:0055085 transmembrane transport | GO:0006200 ATP catabolic process	GO:0016021 integral to membrane | GO:0005774 vacuolar membrane	GO:0042626 ATPase activity
35.5596	5.92029	2.49129e-05	Psat6g175960.1	0	0.906672	0	14.9757	13.6909	14.6281	-	-	-	-
160.464	5.87598	7.59924e-06	Psat5g089000.1	18.467	0.453336	4.57021	240.913	127.619	1020.07	gi|357463439|ref|XP_003602001.1| sulfate/bicarbonate/oxalate exchanger and transporter sat-1	-	GO:0016021 integral to membrane	GO:0008271 secondary active sulfate transmembrane transporter activity
7.98117	5.86425	0.00282314	Psat0s4067g0040.1	0.586254	0.453336	0	30.928	25.9149	2.92562	gi|920692290|gb|KOM35515.1| hypothetical protein LR48_Vigan02g166500	GO:0090333 regulation of stomatal closure | GO:0010252 auxin homeostasis | GO:0009819 drought recovery | GO:0001558 regulation of cell growth | GO:0008283 cell proliferation | GO:0042742 defense response to bacterium | GO:0031117 positive regulation of microtubule depolymerization | GO:0048527 lateral root development | GO:0009790 embryo development | GO:0046686 response to cadmium ion | GO:00487…	GO:0005774 vacuolar membrane | GO:0048046 apoplast | GO:0009507 chloroplast | GO:0005794 Golgi apparatus | GO:0005829 cytosol | GO:0009579 thylakoid | GO:0090406 pollen tube | GO:0009506 plasmodesma | GO:0005886 plasma membrane | GO:0005634 nucleus	GO:0008017 microtubule binding
2.73343	5.86345	0.00939259	Psat1g149600.4	0	0	0	1.62779	4.88961	4.55096	gi|357449259|ref|XP_003594906.1| hypothetical protein MTR_2g036070	-	-	-
5.61274	5.85951	0.00261168	Psat5g052960.1	0	0	0	3.58114	1.46688	5.85124	-	-	-	-
17.2247	5.85728	2.03438e-06	Psat4g007480.1	1.75876	0.453336	0.304681	18.2312	40.0948	91.6694	gi|502149917|ref|XP_004507710.1| PREDICTED: alpha/beta hydrolase domain-containing protein 17C	GO:0008284 positive regulation of cell proliferation	GO:0005634 nucleus | GO:0005886 plasma membrane	-
16.9711	5.84525	2.77585e-09	Psat6g178560.2	1.75876	0.453336	0.304681	35.1602	54.2746	60.7879	gi|828324497|ref|XP_004507682.2| PREDICTED: uncharacterized protein LOC101497783	GO:0005975 carbohydrate metabolic process | GO:0090305 nucleic acid phosphodiester bond hydrolysis	GO:0009536 plastid	GO:0004527 exonuclease activity | GO:0004553 hydrolase activity
2.40115	5.84219	0.0167922	Psat6g001560.1	0	0.453336	0	7.48783	5.86753	7.80165	gi|922336199|ref|XP_013446089.1| transmembrane protein	-	-	-
5.24046	5.84081	0.0335379	Psat0s2154g0120.1	0	0	0	3.58114	6.35649	0.975207	gi|502173302|ref|XP_004515297.1| PREDICTED: uridine kinase-like protein 1	161.586698	GO:2000904 regulation of starch metabolic process | GO:0006207 'de novo' pyrimidine base biosynthetic process | GO:0016310 phosphorylation | GO:0044206 UMP salvage | GO:0044211 CTP salvage | GO:2001006 regulation of cellulose biosynthetic process	GO:0005829 cytosol
115.896	5.83899	1.07761e-06	Psat3g088040.1	13.777	1.36001	2.43745	239.611	135.442	639.41	gi|357508729|ref|XP_003624653.1| GRF zinc finger protein	-	-	GO:0008270 zinc ion binding
917.208	5.8238	1.25762e-05	Psat3g095320.1	103.474	25.3868	12.1872	2927.74	4254.93	811.372	gi|922339919|ref|XP_003624448.2| glycerophosphoryl diester phosphodiesterase family protein	GO:0006071 glycerol metabolic process | GO:0006629 lipid metabolic process | GO:0046686 response to cadmium ion | GO:0030643 cellular phosphate ion homeostasis	GO:0009536 plastid	GO:0047395 glycerophosphoinositol glycerophosphodiesterase activity | GO:0008889 glycerophosphodiester phosphodiesterase activity
445.708	5.8162	6.86787e-66	Psat2g142200.4	31.6577	22.6668	15.5387	1429.2	1175.95	1336.36	gi|156447781|gb|ABU63669.1| CYCLOPS	-	-	-
8.3626	5.7874	0.0420955	Psat2g101480.1	0	0	0	9.44118	0.977921	0	gi|922356460|ref|XP_003614503.2| plasma-membrane choline transporter family protein	-	GO:0016021 integral to membrane | GO:0009507 chloroplast | GO:0005886 plasma membrane	-
2.57328	5.77959	0.00840945	Psat5g131440.1	0.293127	0	0	5.53448	11.2461	3.57576	gi|502132614|ref|XP_004501447.1| PREDICTED: (S)-coclaurine N-methyltransferase-like isoform X2	GO:0008610 lipid biosynthetic process | GO:0032259 methylation	GO:0005886 plasma membrane | GO:0005774 vacuolar membrane	GO:0030794 (S)-coclaurine-N-methyltransferase activity
4.11021	5.77689	0.00140878	Psat5g112160.1	0	0	0	3.25558	3.91168	3.25069	gi|828311201|ref|XP_012571238.1| PREDICTED: uncharacterized protein LOC101508674	-	-	-
710.573	5.7727	2.84157e-20	Psat1g024040.1	36.0546	39.8936	33.2102	3544.02	1697.67	722.953	gi|950948103|ref|XP_014494865.1| PREDICTED: SPX domain-containing protein 1-like	GO:0019375 galactolipid biosynthetic process | GO:0045892 negative regulation of transcription	DNA-dependent | GO:0080040 positive regulation of cellular response to phosphate starvation | GO:0006817 phosphate ion transport	GO:0005634 nucleus
418.479	5.76827	4.69459e-14	Psat2g063880.1	33.1233	11.7867	19.4996	1546.4	1608.19	366.678	gi|502095528|ref|XP_004490475.1| PREDICTED: uncharacterized protein LOC101512371	-	GO:0009941 chloroplast envelope	-
17.1189	5.76727	0.000169923	Psat1g125720.1	0.293127	0	0.304681	9.76673	20.5363	5.85124	gi|502158081|ref|XP_004511023.1| PREDICTED: probable ADP-ribosylation factor GTPase-activating protein AGD11	GO:0032312 regulation of ARF GTPase activity | GO:0009555 pollen development | GO:0043547 positive regulation of GTPase activity	GO:0005773 vacuole	GO:0008270 zinc ion binding | GO:0005543 phospholipid binding | GO:0008060 ARF GTPase activator activity
188.082	5.76015	5.06527e-19	Psat4g001560.1	14.3632	4.53336	10.3591	307.652	608.756	684.92	gi|357521645|ref|XP_003631111.1| tubulin	GO:0007017 microtubule-based process | GO:0009651 response to salt stress | GO:0006184 GTP catabolic process | GO:0009826 unidimensional cell growth | GO:0051258 protein polymerization | GO:0009416 response to light stimulus | GO:0046686 response to cadmium ion | GO:0009409 response to cold	GO:0005774 vacuolar membrane | GO:0048046 apoplast | GO:0005618 cell wall | GO:0005794 Golgi apparatus | GO:0005829 cytosol | GO:0005874 microtubule | GO:0009570 chloroplast stroma | GO:0009506 plasmodesma | GO:0005886 plasma membrane	GO:0005525 GTP binding | GO:0003924 GTPase activity | GO:0005200 structural constituent of cytoskeleton
6.88318	5.75053	0.000234489	Psat6g021600.1	0	0.453336	0.304681	7.48783	22.0032	8.12672	-	-	-	-
821.848	5.74104	6.12499e-65	Psat0s1478g0160.1	42.5034	47.1469	42.3506	2950.53	1895.7	2206.24	gi|357466615|ref|XP_003603592.1| 2-on-2 hemoglobin	GO:0015671 oxygen transport | GO:0001666 response to hypoxia	-	GO:0020037 heme binding | GO:0005344 oxygen transporter activity | GO:0005506 iron ion binding | GO:0019825 oxygen binding
553.606	5.73156	1.30917e-29	Psat4g048880.1	25.2089	40.3469	19.4996	1560.4	1849.74	1090.28	gi|502151977|ref|XP_004508704.1| PREDICTED: uncharacterized protein LOC101495381	-	GO:0005774 vacuolar membrane	GO:0005516 calmodulin binding
26.8302	5.72667	5.99655e-12	Psat5g176000.1	2.05189	1.36001	0.304681	57.6237	78.7226	60.1377	gi|502128874|ref|XP_004500109.1| PREDICTED: EH domain-containing protein 1-like	GO:0032456 endocytic recycling | GO:0042538 hyperosmotic salinity response | GO:0006184 GTP catabolic process | GO:0006897 endocytosis	GO:0009506 plasmodesma | GO:0005768 endosome | GO:0005886 plasma membrane	GO:0005509 calcium ion binding | GO:0003924 GTPase activity | GO:0005525 GTP binding
2.01337	5.72323	0.0237348	Psat0s4173g0040.1	0	0	0	1.95335	6.84545	1.30028	-	-	-	-
91	5.72321	1.88298e-16	Psat7g255440.1	3.51752	2.26668	7.00766	272.817	199.007	213.57	gi|502147848|ref|XP_004506939.1| PREDICTED: uncharacterized protein LOC101492119	-	-	-
96.2427	5.70572	0.00700806	Psat3g194960.3	0	11.3334	0	295.932	150.6	137.504	gi|922338883|ref|XP_003621088.2| phosphoglycerate mutase-like protein	GO:0016311 dephosphorylation | GO:0051567 histone H3-K9 methylation | GO:0016310 phosphorylation	GO:0005737 cytoplasm | GO:0005886 plasma membrane	GO:0046872 metal ion binding | GO:0003993 acid phosphatase activity | GO:0005524 ATP binding | GO:0016301 kinase activity
4.69459	5.68657	0.0155228	Psat0s2058g0040.1	0	0.906672	0	18.8824	11.7351	10.7273	gi|502105563|ref|XP_004492836.1| PREDICTED: probable tyrosine-protein phosphatase At1g05000	GO:0035335 peptidyl-tyrosine dephosphorylation | GO:0043407 negative regulation of MAP kinase activity	GO:0005737 cytoplasm | GO:0005634 nucleus	GO:0004725 protein tyrosine phosphatase activity
73.3059	5.67009	8.77471e-07	Psat6g147000.1	0.879381	2.72002	8.53106	170.918	199.496	249.653	gi|502117333|ref|XP_004495784.1| PREDICTED: zeta-carotene desaturase	1286.383887	GO:0016117 carotenoid biosynthetic process | GO:0055114 oxidation-reduction process	GO:0009941 chloroplast envelope | GO:0009509 chromoplast
766.165	5.64454	2.98146e-09	Psat4g191080.1	73.2817	4.98669	51.7957	2115.8	2104.98	2298.24	gi|922334186|ref|XP_013445083.1| annexin D8	GO:0009414 response to water deprivation | GO:0009409 response to cold | GO:0009408 response to heat | GO:0009651 response to salt stress	GO:0009579 thylakoid | GO:0005634 nucleus | GO:0048046 apoplast	GO:0005509 calcium ion binding | GO:0005544 calcium-dependent phospholipid binding
4.25788	5.6438	0.000785285	Psat0s1894g0040.1	0.293127	0	0.304681	8.79006	7.33441	16.5785	-	-	-	-
26.0954	5.63601	2.69533e-06	Psat1g149880.2	2.34502	0	2.13277	40.6947	61.609	128.077	gi|1657382|emb|CAA70317.1| cholinephosphate cytidylyltransferase	GO:0009058 biosynthetic process	-	GO:0016779 nucleotidyltransferase activity
23.0367	5.63445	2.93674e-05	Psat4g113760.2	0	1.36001	2.74213	46.2292	55.2525	101.747	gi|922336381|ref|XP_013446180.1| transmembrane protein	750.148567	-	GO:0016020 membrane | GO:0016023 cytoplasmic membrane-bounded vesicle
125.267	5.63011	5.33254e-12	Psat1g197760.2	1.46563	6.80004	6.09362	324.256	201.941	177.163	gi|922387976|ref|XP_013462571.1| RmlC-type cupin	GO:0009061 anaerobic respiration	GO:0005739 mitochondrion | GO:0005634 nucleus	GO:0047800 cysteamine dioxygenase activity
6.84067	5.62925	0.00926016	Psat1g039840.2	0	0	0	4.23225	0.488961	4.55096	gi|502163817|ref|XP_004512959.1| PREDICTED: probable ADP-ribosylation factor GTPase-activating protein AGD14 isoform X2	GO:0009615 response to virus | GO:0006913 nucleocytoplasmic transport | GO:0046777 protein autophosphorylation | GO:0032312 regulation of ARF GTPase activity | GO:0043547 positive regulation of GTPase activity	GO:0005829 cytosol | GO:0005886 plasma membrane | GO:0005634 nucleus	GO:0008270 zinc ion binding | GO:0005525 GTP binding | GO:0004674 protein serine/threonine kinase activity | GO:0003677 DNA binding | GO:0003924 GTPase activity | GO:0008060 ARF GTPase activator activity
2.67096	5.62694	0.0124272	Psat4g077720.1	0.293127	0	0	9.44118	5.86753	2.92562	-	-	-	-
5.21466	5.62306	0.0107666	Psat4g032520.1	0.879381	0	0	8.79006	15.1578	22.1047	gi|4651202|dbj|BAA77206.1| copper amine oxidase	GO:0055114 oxidation-reduction process | GO:0009308 amine metabolic process	GO:0005618 cell wall	GO:0052593 tryptamine:oxygen oxidoreductase (deaminating) activity | GO:0005507 copper ion binding | GO:0052595 aliphatic-amine oxidase activity | GO:0052596 phenethylamine:oxygen oxidoreductase (deaminating) activity | GO:0048038 quinone binding | GO:0052594 aminoacetone:oxygen oxidoreductase(deaminating) activity | GO:0008131 primary amine oxidase activity
10.4075	5.62109	0.0224852	Psat7g256480.1	0.293127	0	0.304681	13.3479	13.6909	4.55096	gi|357468187|ref|XP_003604378.1| LURP-one-like protein	-	GO:0005737 cytoplasm	-
37.6048	5.61907	5.73948e-08	Psat1g075840.1	2.93127	3.17335	0.609362	121.433	172.603	32.1818	gi|922350164|ref|XP_013450937.1| P21-Rho-binding domain protein	-	-	-
23.0898	5.61509	7.37705e-13	Psat2g140040.1	1.75876	0.906672	0.609362	65.1116	51.3409	46.8099	-	-	-	-
5.39795	5.61344	0.000169923	Psat3g134920.1	0.293127	0	0.609362	11.3945	14.1799	22.1047	gi|922344254|ref|XP_013449046.1| Ctr family copper transporter	GO:0048364 root development | GO:0048235 pollen sperm cell differentiation | GO:0015678 high-affinity copper ion transport	GO:0016021 integral to membrane | GO:0046658 anchored to plasma membrane	GO:0015089 high affinity copper ion transmembrane transporter activity
31.9515	5.59852	0.0396416	Psat3g106200.3	0	0	0	4.55781	0	4.55096	gi|502105393|ref|XP_004492795.1| PREDICTED: C-terminal binding protein AN	GO:0008360 regulation of cell shape | GO:2000039 regulation of trichome morphogenesis | GO:0007155 cell adhesion | GO:0010482 regulation of epidermal cell division | GO:0051567 histone H3-K9 methylation | GO:0048444 floral organ morphogenesis | GO:0045010 actin nucleation | GO:0031129 inductive cell-cell signaling | GO:0051225 spindle assembly | GO:0006342 chromatin silencing | GO:0009965 leaf mo…	GO:0005802 trans-Golgi network | GO:0005829 cytosol	GO:0048037 cofactor binding | GO:0016616 oxidoreductase activity
159.255	5.5895	2.6395e-36	Psat3g105000.1	7.03505	7.70671	13.406	314.163	476.248	572.121	gi|922339807|ref|XP_003624116.2| UDP-glucose:sterol glucosyltransferase	GO:0030259 lipid glycosylation	-	GO:0016906 sterol 3-beta-glucosyltransferase activity
35.7939	5.58876	0.00994583	Psat0s4347g0040.2	0	0	6.3983	72.5994	63.5649	174.562	gi|312982414|gb|ADR30068.1| albumin-1A	GO:0009405 pathogenesis	-	GO:0045735 nutrient reservoir activity
36.8538	5.57831	1.35506e-11	Psat4g016920.1	1.17251	1.81334	2.13277	59.5771	104.638	79.3168	gi|922372554|ref|XP_013458434.1| EEIG1/EHBP1 protein amino-terminal domain protein	GO:0016998 cell wall macromolecule catabolic process	-	-
6.01893	5.56343	0.00204986	Psat0s1426g0040.1	0	0	0.914042	16.929	10.2682	18.5289	-	-	-	-
8.17696	5.55901	0.0101295	Psat3g084200.1	1.46563	0	0	18.5568	34.7162	18.854	gi|357509005|ref|XP_003624791.1| Sec14p-like phosphatidylinositol transfer family protein	GO:0006810 transport | GO:0031348 negative regulation of defense response	GO:0005794 Golgi apparatus	GO:0005215 transporter activity
2714.82	5.55746	1.70529e-21	Psat4g147120.1	261.469	112.881	104.506	7331.24	7423.4	7807.18	gi|922334186|ref|XP_013445083.1| annexin D8	GO:0009414 response to water deprivation | GO:0009409 response to cold | GO:0009408 response to heat | GO:0009651 response to salt stress	GO:0009579 thylakoid | GO:0005634 nucleus | GO:0048046 apoplast	GO:0005509 calcium ion binding | GO:0005544 calcium-dependent phospholipid binding
62.8438	5.55431	0.0473747	Psat1g007080.4	0	0	0	3.58114	5.37857	0	gi|922394070|ref|XP_013465440.1| cyclin-like protein	-	GO:0005886 plasma membrane	-
1.86772	5.54152	0.0147814	Psat5g301800.1	0	0	0	3.90669	1.95584	2.92562	gi|502080785|ref|XP_004486676.1| PREDICTED: rhomboid-like protease 3	GO:0006508 proteolysis	GO:0005794 Golgi apparatus | GO:0009506 plasmodesma | GO:0005886 plasma membrane | GO:0016021 integral to membrane	GO:0004252 serine-type endopeptidase activity
427.712	5.51875	1.40291e-37	Psat1g134840.1	29.0196	14.0534	34.7336	1112.43	939.293	1538.88	gi|357450079|ref|XP_003595316.1| adipocyte plasma membrane-associated-like protein	GO:0009058 biosynthetic process	GO:0016023 cytoplasmic membrane-bounded vesicle | GO:0005783 endoplasmic reticulum	GO:0016844 strictosidine synthase activity
51.2445	5.50764	5.48948e-05	Psat5g008600.3	5.86254	4.08002	0	130.549	127.619	193.091	gi|922376644|ref|XP_003603883.2| ARID/bright DNA-binding domain protein	GO:0009630 gravitropism | GO:0045893 positive regulation of transcription	DNA-dependent | GO:0006346 methylation-dependent chromatin silencing | GO:0016246 RNA interference | GO:0009560 embryo sac egg cell differentiation | GO:0043687 post-translational protein modification	GO:0005634 nucleus
14.5507	5.4923	0.0477227	Psat3g005320.2	1.46563	0	0	21.8124	13.6909	32.5069	gi|502110494|ref|XP_004493893.1| PREDICTED: glycine-rich RNA-binding protein 6	283.68198	GO:0009631 cold acclimation	GO:0005634 nucleus | GO:0005829 cytosol | GO:0009536 plastid
1331.76	5.48695	4.18689e-16	Psat2g053680.1	46.0209	29.9202	177.02	3347.71	4217.28	3793.55	gi|922356896|ref|XP_003615846.2| cytochrome P450 family 71 protein	GO:0009759 indole glucosinolate biosynthetic process | GO:0000162 tryptophan biosynthetic process | GO:0010114 response to red light | GO:0052544 defense response by callose deposition in cell wall | GO:0009625 response to insect | GO:0009684 indoleacetic acid biosynthetic process | GO:0009641 shade avoidance | GO:0055114 oxidation-reduction process | GO:0009682 induced systemic resistance	GO:0005783 endoplasmic reticulum | GO:0005886 plasma membrane | GO:0005739 mitochondrion	GO:0020037 heme binding | GO:0005506 iron ion binding | GO:0016709 oxidoreductase activity
49.8805	5.48601	5.09863e-09	Psat3g107680.1	6.44879	0.906672	2.13277	78.785	117.839	237.3	gi|357507413|ref|XP_003623995.1| O-acyltransferase WSD1-like protein	GO:0045017 glycerolipid biosynthetic process	-	GO:0004144 diacylglycerol O-acyltransferase activity
58.2291	5.47973	0.00715597	Psat1g037640.1	0	0	0	0.976673	2.93376	4.55096	gi|502176867|ref|XP_004515957.1| PREDICTED: uncharacterized protein LOC101509068	-	GO:0009506 plasmodesma	-
38.7602	5.47631	0.0281923	Psat0s4284g0040.2	0	0	7.61702	105.155	83.6123	152.457	gi|2833383|sp|Q43092.1|SSG1_PEA RecName: Full=Granule-bound starch synthase 1	1393.720398	GO:0009250 glucan biosynthetic process	-
20.9195	5.46964	2.43711e-07	Psat5g275960.1	2.34502	0.906672	0.304681	30.2769	66.4986	63.3884	gi|922393709|ref|XP_013465261.1| frigida-LIKE protein	GO:0032259 methylation	-	GO:0008168 methyltransferase activity
35.7788	5.46012	0.00559072	Psat5g126240.1	0	0	0	2.2789	4.88961	1.30028	gi|357461189|ref|XP_003600876.1| light-harvesting complex I chlorophyll A/B-binding protein	GO:0009765 photosynthesis	light harvesting | GO:0009637 response to blue light | GO:0010218 response to far red light | GO:0010114 response to red light	GO:0010287 plastoglobule | GO:0009941 chloroplast envelope | GO:0009534 chloroplast thylakoid | GO:0009522 photosystem I
2423.15	5.45533	1.91734e-48	Psat4g111640.1	187.894	159.574	126.443	7832.27	6432.76	6528.03	gi|357517335|ref|XP_003628956.1| CTP synthase-like protein	GO:0006541 glutamine metabolic process | GO:0044210 'de novo' CTP biosynthetic process | GO:0046686 response to cadmium ion	GO:0005829 cytosol	GO:0003883 CTP synthase activity | GO:0005524 ATP binding
19.7773	5.44579	0.000280247	Psat2g175800.1	0.879381	0	1.5234	31.9047	52.8077	24.3802	gi|357482209|ref|XP_003611390.1| NADP-specific glutamate dehydrogenase	GO:0009646 response to absence of light | GO:0055114 oxidation-reduction process | GO:0009651 response to salt stress | GO:0006520 cellular amino acid metabolic process | GO:0051171 regulation of nitrogen compound metabolic process | GO:0046686 response to cadmium ion	GO:0005739 mitochondrion | GO:0005774 vacuolar membrane	GO:0005507 copper ion binding | GO:0008270 zinc ion binding | GO:0050897 cobalt ion binding | GO:0004353 glutamate dehydrogenase [NAD(P)+] activity | GO:0005524 ATP binding | GO:0004352 glutamate dehydrogenase (NAD+) activity
32.88	5.4314	0.000580942	Psat2g036520.1	0.293127	0.453336	3.65617	21.8124	165.269	5.85124	gi|169101|gb|AAA33671.1| 17.9 kDa heat shock protein (hsp17.9)	349.872828	GO:0006950 response to stress	-
133.108	5.42772	1.26956e-11	Psat0s1807g0080.1	5.56941	1.36001	1.82808	125.014	148.644	111.499	gi|356576101|ref|XP_003556172.1| PREDICTED: polyadenylate-binding protein 3-like	GO:0009651 response to salt stress | GO:0060211 regulation of nuclear-transcribed mRNA poly(A) tail shortening | GO:0006446 regulation of translational initiation | GO:0046686 response to cadmium ion	GO:0005829 cytosol	GO:0003723 RNA binding | GO:0000166 nucleotide binding
5.97507	5.42466	0.0289282	Psat5g034840.3	1.17251	0	0	19.859	26.8928	5.85124	gi|828313084|ref|XP_012571547.1| PREDICTED: LOW QUALITY PROTEIN: probable protein phosphatase 2C 59	GO:0006470 protein dephosphorylation | GO:0042742 defense response to bacterium | GO:0009860 pollen tube growth | GO:0044419 interspecies interaction between organisms | GO:0009827 plant-type cell wall modification	GO:0016023 cytoplasmic membrane-bounded vesicle | GO:0005886 plasma membrane | GO:0048046 apoplast	GO:0046872 metal ion binding | GO:0004722 protein serine/threonine phosphatase activity
58.7982	5.42241	0.000296973	Psat0s4284g0040.3	0	6.3467	5.78893	115.899	122.24	278.909	gi|2833383|sp|Q43092.1|SSG1_PEA RecName: Full=Granule-bound starch synthase 1	1206.328739	GO:0009250 glucan biosynthetic process	-
22.8115	5.41955	0.000141565	Psat4g057800.1	0.293127	0	3.35149	89.5284	44.0064	26.9807	-	-	-	-
545.608	5.41315	0.000264439	Psat5g224000.1	97.025	0.906672	8.22638	1143.03	877.195	2509.21	gi|922377218|ref|XP_013458943.1| nodulin MtN21/EamA-like transporter family protein	-	GO:0005739 mitochondrion | GO:0016020 membrane	-
35.9957	5.41101	0.000408878	Psat0s4667g0040.1	0.586254	3.17335	3.04681	64.786	219.543	3.25069	gi|922349666|ref|XP_013450719.1| class I glutamine amidotransferase	GO:0006541 glutamine metabolic process | GO:2000032 regulation of secondary shoot formation	-	GO:0016787 hydrolase activity
204.46	5.40324	2.06954e-55	Psat0s2889g0080.1	12.3113	9.97339	16.7574	608.142	646.406	412.512	gi|502150230|ref|XP_004507852.1| PREDICTED: uncharacterized protein LOC101495164	-	-	-
170.159	5.39852	1.44997e-34	Psat6g114320.1	10.8457	7.70671	14.9294	436.899	339.828	647.862	gi|357485923|ref|XP_003613249.1| potassium transporter-like protein	GO:0071805 potassium ion transmembrane transport	GO:0016021 integral to membrane | GO:0005739 mitochondrion	GO:0015079 potassium ion transmembrane transporter activity
16.1271	5.3957	2.63759e-08	Psat2g025400.1	0.879381	0.906672	1.21872	28.3235	34.7162	64.0386	gi|357493279|ref|XP_003616928.1| ankyrin repeat protein	GO:0006508 proteolysis	GO:0005773 vacuole | GO:0005576 extracellular region | GO:0005829 cytosol	GO:0004185 serine-type carboxypeptidase activity
17.6021	5.3955	3.23263e-07	Psat7g183560.1	0.586254	0.906672	0	20.1846	18.0915	19.8292	gi|357521165|ref|XP_003630871.1| hypothetical protein MTR_8g104390	-	-	-
224.323	5.3838	4.76656e-21	Psat6g057200.1	20.5189	5.44003	19.4996	793.059	631.248	491.829	gi|922402803|ref|XP_013468537.1| transcriptional regulator superman protein	-	-	GO:0003676 nucleic acid binding | GO:0046872 metal ion binding
3.64595	5.37786	0.00942642	Psat5g284400.1	0	0	0.609362	4.55781	12.224	10.4022	gi|225434968|ref|XP_002283939.1| PREDICTED: actin	GO:0048767 root hair elongation	GO:0005829 cytosol | GO:0005618 cell wall | GO:0005856 cytoskeleton | GO:0005739 mitochondrion | GO:0009506 plasmodesma | GO:0009941 chloroplast envelope | GO:0009570 chloroplast stroma | GO:0005634 nucleus | GO:0005886 plasma membrane | GO:0048046 apoplast	GO:0005524 ATP binding
2.27329	5.35545	0.0437743	Psat0s4583g0040.1	0.293127	0	0	6.83671	7.33441	0.975207	gi|82400106|gb|ABB72792.1| dehydration responsive element binding protein	GO:0045893 positive regulation of transcription	DNA-dependent | GO:0009414 response to water deprivation | GO:0009631 cold acclimation	GO:0005634 nucleus
846.087	5.34984	6.2344e-65	Psat3g121480.1	55.1079	52.1336	68.8579	2331.32	2853.08	2006.65	gi|828298541|ref|XP_012569043.1| PREDICTED: protein LURP-one-related 10-like	GO:0009684 indoleacetic acid biosynthetic process | GO:0009751 response to salicylic acid stimulus | GO:0006569 tryptophan catabolic process | GO:0030003 cellular cation homeostasis | GO:0070838 divalent metal ion transport | GO:0006995 cellular response to nitrogen starvation | GO:0050832 defense response to fungus	GO:0009507 chloroplast	-
87.5084	5.34739	4.17657e-15	Psat6g069440.1	2.34502	4.08002	1.82808	82.6917	166.247	79.3168	gi|502121761|ref|XP_004497433.1| PREDICTED: uncharacterized protein LOC101507812	-	GO:0005634 nucleus | GO:0005739 mitochondrion	-
72.5685	5.33387	2.78487e-30	Psat4g103880.1	5.56941	6.3467	3.04681	204.776	244.48	146.281	gi|357517829|ref|XP_003629203.1| DUF241 domain protein	-	-	-
2.97835	5.32416	0.00306857	Psat3g131840.1	0.293127	0	0.304681	7.16227	10.2682	8.77686	gi|922344136|ref|XP_013448987.1| DUF674 family protein	-	-	-
5.55401	5.31796	0.0333204	Psat7g245480.2	1.17251	0	0	6.51116	15.6467	26.6556	gi|357468871|ref|XP_003604720.1| glycoside hydrolase family 1 protein	GO:0005975 carbohydrate metabolic process | GO:0046283 anthocyanin metabolic process | GO:0080167 response to karrikin	GO:0005773 vacuole | GO:0005777 peroxisome | GO:0016023 cytoplasmic membrane-bounded vesicle | GO:0005576 extracellular region	GO:0008422 beta-glucosidase activity
22.4269	5.31318	2.20529e-06	Psat6g181200.1	2.34502	0	2.43745	42.3225	60.1421	94.595	gi|357443127|ref|XP_003591841.1| CHUP1-like protein	GO:0045893 positive regulation of transcription	DNA-dependent | GO:0035304 regulation of protein dephosphorylation | GO:0010207 photosystem II assembly | GO:0009902 chloroplast relocation | GO:0042793 transcription from plastid promoter | GO:0006364 rRNA processing | GO:0010027 thylakoid membrane organization	GO:0009707 chloroplast outer membrane | GO:0005634 nucleus
11.6007	5.31235	7.59098e-05	Psat5g289080.1	0	1.36001	1.21872	14.9757	53.7857	30.5565	gi|922387068|ref|XP_003597478.2| AMP-binding enzyme	GO:0055114 oxidation-reduction process | GO:0006979 response to oxidative stress	GO:0016020 membrane	GO:0020037 heme binding | GO:0031177 phosphopantetheine binding | GO:0004096 catalase activity | GO:0016740 transferase activity | GO:0016874 ligase activity
56.0345	5.30614	1.28894e-11	Psat5g117160.1	1.75876	1.36001	7.9217	142.269	134.464	167.736	gi|922381488|ref|XP_013460973.1| KDEL-tailed cysteine endopeptidase CEP1	GO:0006508 proteolysis	GO:0005788 endoplasmic reticulum lumen | GO:0016023 cytoplasmic membrane-bounded vesicle	GO:0008234 cysteine-type peptidase activity
4.11819	5.29876	0.00747918	Psat7g235960.1	0	0	0	2.60446	2.93376	1.95041	gi|922365909|ref|XP_013455128.1| receptor-like kinase	GO:0006468 protein phosphorylation	-	GO:0005524 ATP binding | GO:0004674 protein serine/threonine kinase activity
4.27891	5.29365	0.00511569	Psat6g150360.1	0.293127	0	0.609362	22.4635	10.2682	4.87603	gi|920692290|gb|KOM35515.1| hypothetical protein LR48_Vigan02g166500	GO:0090333 regulation of stomatal closure | GO:0010252 auxin homeostasis | GO:0009819 drought recovery | GO:0001558 regulation of cell growth | GO:0008283 cell proliferation | GO:0042742 defense response to bacterium | GO:0031117 positive regulation of microtubule depolymerization | GO:0048527 lateral root development | GO:0009790 embryo development | GO:0046686 response to cadmium ion | GO:00487…	GO:0005774 vacuolar membrane | GO:0048046 apoplast | GO:0009507 chloroplast | GO:0005794 Golgi apparatus | GO:0005829 cytosol | GO:0009579 thylakoid | GO:0090406 pollen tube | GO:0009506 plasmodesma | GO:0005886 plasma membrane | GO:0005634 nucleus	GO:0008017 microtubule binding
12.4219	5.28756	0.0244468	Psat2g142200.10	0	0	2.74213	28.3235	41.0727	39.6584	gi|156447781|gb|ABU63669.1| CYCLOPS	-	-	-
2.31712	5.28018	0.0251634	Psat4g116160.1	0	0	0	2.2789	1.46688	3.57576	gi|593703883|ref|XP_007152344.1| hypothetical protein PHAVU_004G122100g	GO:0006260 DNA replication	-	GO:0003677 DNA binding | GO:0003723 RNA binding | GO:0046983 protein dimerization activity | GO:0005524 ATP binding
16.1977	5.26595	0.00132198	Psat4g035200.2	1.46563	0	2.13277	64.4604	68.9434	8.77686	gi|357478345|ref|XP_003609458.1| monogalactosyldiacylglycerol synthase	GO:0016036 cellular response to phosphate starvation | GO:0009735 response to cytokinin stimulus | GO:0019375 galactolipid biosynthetic process | GO:0045017 glycerolipid biosynthetic process | GO:0009414 response to water deprivation | GO:0030912 response to deep water | GO:0009651 response to salt stress | GO:0030259 lipid glycosylation | GO:0045892 negative regulation of transcription	DNA-dependent | GO:0006631 fatty acid metabolic process | GO:0009416 response to light stimulus | GO:0009409 response to cold | GO:0009739 response to gibberellin stimulus	GO:0009707 chloroplast outer membrane | GO:0009535 chloroplast thylakoid membrane | GO:0005739 mitochondrion
5.00855	5.26321	0.0265942	Psat3g102640.2	0	0	0.914042	24.4168	9.29025	2.92562	gi|267120|sp|P29450.1|TRXF_PEA RecName: Full=Thioredoxin F-type	238.511198	GO:0045454 cell redox homeostasis | GO:0006662 glycerol ether metabolic process | GO:0006109 regulation of carbohydrate metabolic process | GO:0043085 positive regulation of catalytic activity | GO:0043086 negative regulation of catalytic activity | GO:0022900 electron transport chain	GO:0009534 chloroplast thylakoid | GO:0005829 cytosol
37.7238	5.25892	0.0305269	Psat5g082440.4	0	0	2.74213	77.4828	11.7351	17.5537	gi|922382257|ref|XP_013461356.1| F-box SKP2A-like protein	GO:0071365 cellular response to auxin stimulus | GO:0010286 heat acclimation | GO:0010311 lateral root formation | GO:0016567 protein ubiquitination | GO:0051781 positive regulation of cell division | GO:0031146 SCF-dependent proteasomal ubiquitin-dependent protein catabolic process	GO:0019005 SCF ubiquitin ligase complex | GO:0005634 nucleus	GO:0004842 ubiquitin-protein ligase activity
18.6534	5.25699	0.000847503	Psat5g012840.1	0	0.906672	0	9.76673	7.82337	10.4022	-	-	-	-
484.68	5.2514	9.44106e-09	Psat0s3920g0080.1	80.3168	8.16005	19.1949	1362.46	1294.28	1454.36	gi|357489357|ref|XP_003614966.1| sulfate/bicarbonate/oxalate exchanger and transporter sat-1	-	GO:0016021 integral to membrane	GO:0008271 secondary active sulfate transmembrane transporter activity
23.7416	5.24946	0.000123801	Psat2g083400.1	0	0.906672	0.304681	13.6734	12.224	14.9532	gi|1168896|sp|P46278.1|CCNB2_MEDSV RecName: Full=G2/mitotic-specific cyclin-2; AltName: Full=B-like cyclin; AltName: Full=CycMs2	GO:0010440 stomatal lineage progression | GO:0006260 DNA replication | GO:0000079 regulation of cyclin-dependent protein kinase activity | GO:0051567 histone H3-K9 methylation | GO:0016567 protein ubiquitination | GO:0007067 mitosis | GO:0008283 cell proliferation | GO:0006306 DNA methylation	GO:0000151 ubiquitin ligase complex | GO:0005634 nucleus	GO:0004842 ubiquitin-protein ligase activity | GO:0019901 protein kinase binding | GO:0016538 cyclin-dependent protein kinase regulator activity
15.3894	5.24681	0.0071077	Psat7g259000.3	0	0	0	3.90669	1.95584	1.30028	gi|922364691|ref|XP_013454609.1| defective in cullin neddylation protein	376.25972	-	GO:0005634 nucleus
3.2929	5.23988	0.00153289	Psat1g186880.1	0	0.453336	0.304681	6.83671	9.77921	9.75207	-	-	-	-
693.268	5.23804	1.70887e-13	Psat0s974g0280.1	29.0196	86.1338	42.6553	3128.61	2220.86	594.551	gi|357498339|ref|XP_003619458.1| zinc finger	500.143944	-	-
1236.74	5.23685	1.78896e-15	Psat3g081520.1	134.545	72.9871	69.1625	5299.1	3904.35	1235.59	gi|357509215|ref|XP_003624896.1| peptide/nitrate transporter	GO:0006810 transport	GO:0016020 membrane	GO:0005215 transporter activity
10.6797	5.23656	0.000174671	Psat3g064360.2	0	0.453336	0.609362	6.1856	10.7571	21.7796	gi|502109531|ref|XP_004493667.1| PREDICTED: uncharacterized protein LOC101504457	-	-	-
173.983	5.23652	2.71897e-22	Psat6g027680.1	11.4319	19.9468	6.3983	405.319	388.235	614.38	gi|357437007|ref|XP_003588779.1| Lipid transfer protein	GO:0006865 amino acid transport | GO:0019684 photosynthesis	light reaction | GO:0000038 very long chain fatty acid metabolic process | GO:0009697 salicylic acid biosynthetic process | GO:0010363 regulation of plant-type hypersensitive response | GO:0006869 lipid transport | GO:0009651 response to salt stress | GO:0015706 nitrate transport | GO:0006612 protein targeting to membrane | GO:0050832 defense response to fungus | GO:0042742 defense response to ba…	GO:0009505 plant-type cell wall | GO:0005576 extracellular region | GO:0009506 plasmodesma | GO:0009535 chloroplast thylakoid membrane
58.3348	5.23588	7.1514e-05	Psat5g161760.1	7.32817	0	6.09362	187.847	108.549	215.196	gi|502129218|ref|XP_004500227.1| PREDICTED: protein NRT1/ PTR FAMILY 8.2-like	GO:0042939 tripeptide transport | GO:0015996 chlorophyll catabolic process | GO:0009860 pollen tube growth | GO:0015824 proline transport | GO:0042938 dipeptide transport	GO:0016021 integral to membrane | GO:0009506 plasmodesma | GO:0005886 plasma membrane	GO:0042937 tripeptide transporter activity | GO:0042936 dipeptide transporter activity
16.5258	5.22669	0.03853	Psat6g125000.1	3.81065	0	0	28.6491	80.1895	36.0826	gi|502121797|ref|XP_004497445.1| PREDICTED: ecotropic viral integration site 5 protein homolog isoform X1	GO:0032851 positive regulation of Rab GTPase activity	GO:0005829 cytosol | GO:0009507 chloroplast | GO:0005634 nucleus	GO:0005097 Rab GTPase activator activity
452.621	5.22113	2.53749e-15	Psat2g056920.4	16.4151	26.7468	62.7642	912.864	1438.03	1604.21	gi|114261|sp|P19252.3|ASNS2_PEA RecName: Full=Asparagine synthetase	1017.595374	GO:0070981 L-asparagine biosynthetic process | GO:0009750 response to fructose stimulus | GO:0043617 cellular response to sucrose starvation | GO:0009749 response to glucose stimulus | GO:0009744 response to sucrose stimulus	-
279.295	5.21816	1.03437e-18	Psat1g179080.1	17.2945	17.2268	25.2885	851.659	393.613	983.658	gi|922388678|ref|XP_013462869.1| fungal proteinase A	1062.31892	GO:0006629 lipid metabolic process | GO:0046686 response to cadmium ion | GO:0006508 proteolysis | GO:0009651 response to salt stress	GO:0009506 plasmodesma | GO:0016023 cytoplasmic membrane-bounded vesicle | GO:0005576 extracellular region | GO:0005829 cytosol
6.98389	5.21349	0.00155654	Psat3g166640.1	1.17251	0.453336	0	19.5335	31.2935	10.4022	gi|922369490|ref|XP_013456909.1| SWI3	1.21E-152	531.450426	GO:0045697 regulation of synergid differentiation | GO:0009553 embryo sac development | GO:0006355 regulation of transcription
37.1583	5.20716	7.79432e-23	Psat7g002040.2	2.93127	3.17335	2.74213	78.785	140.821	105.972	gi|92870996|gb|ABE80157.1| Protein of unknown function DUF1295	GO:0006629 lipid metabolic process | GO:0055114 oxidation-reduction process | GO:0010224 response to UV-B | GO:0000413 protein peptidyl-prolyl isomerization | GO:0009813 flavonoid biosynthetic process | GO:0006457 protein folding | GO:0009627 systemic acquired resistance | GO:0009744 response to sucrose stimulus | GO:0031347 regulation of defense response	GO:0016021 integral to membrane | GO:0005739 mitochondrion | GO:0009506 plasmodesma | GO:0005774 vacuolar membrane | GO:0016023 cytoplasmic membrane-bounded vesicle | GO:0009507 chloroplast | GO:0005794 Golgi apparatus | GO:0005783 endoplasmic reticulum | GO:0005886 plasma membrane	GO:0016627 oxidoreductase activity
61.5664	5.2039	2.04801e-06	Psat3g155320.1	9.67319	0.906672	1.82808	205.427	202.919	55.5868	gi|217072958|gb|ACJ84839.1| unknown	GO:0010440 stomatal lineage progression | GO:0000079 regulation of cyclin-dependent protein kinase activity	-	GO:0004693 cyclin-dependent protein kinase activity | GO:0019901 protein kinase binding
29.898	5.19965	1.64334e-05	Psat6g128360.2	0.879381	1.36001	0	6.51116	51.8298	20.1543	gi|357440971|ref|XP_003590763.1| sieve element occlusion protein	-	-	-
12.4185	5.19761	0.0367671	Psat2g033680.3	0	0	0.609362	14.9757	8.80129	0	gi|922360663|ref|XP_013454252.1| ATP-binding protein	1042.193324	GO:0048440 carpel development | GO:0006979 response to oxidative stress | GO:0043481 anthocyanin accumulation in tissues in response to UV light | GO:0010048 vernalization response	GO:0009506 plasmodesma | GO:0005886 plasma membrane | GO:0005634 nucleus
46.8933	5.19695	2.17095e-11	Psat4g203600.1	0.586254	1.36001	0.304681	32.8813	21.0253	21.4545	gi|922345805|ref|XP_013449817.1| Defensin-like protein	GO:0006952 defense response	-	-
23.153	5.19544	2.68329e-17	Psat2g142200.11	0.879381	2.72002	2.13277	74.2272	64.0538	64.3636	gi|156447781|gb|ABU63669.1| CYCLOPS	-	-	-
15.0178	5.19504	0.001514	Psat5g076200.1	0.293127	0	0	5.53448	4.40064	3.57576	gi|357463977|ref|XP_003602270.1| RWP-RK domain protein	GO:0051302 regulation of cell division | GO:0006355 regulation of transcription	DNA-dependent | GO:0009790 embryo development	GO:0005634 nucleus
2.61524	5.1748	0.0393686	Psat1g098960.2	0.586254	0	0	8.79006	7.33441	6.82645	-	-	-	-
8.83446	5.17395	1.49733e-06	Psat5g276000.1	0.586254	0.906672	0.304681	12.3712	19.5584	30.2314	gi|922393699|ref|XP_013465256.1| frigida-LIKE protein	GO:0032259 methylation	-	GO:0008168 methyltransferase activity
3.1983	5.17344	0.0269519	Psat5g297280.1	0.293127	0.453336	0	2.2789	2.4448	20.8044	gi|357454851|ref|XP_003597706.1| F-box and wd40 domain protein	844.962485	-	GO:0009536 plastid
324.47	5.17321	3.62644e-14	Psat6g014400.1	31.9508	14.5067	26.5072	1108.85	594.087	937.173	gi|357437677|ref|XP_003589114.1| gibberellin-regulated family protein	GO:2000377 regulation of reactive oxygen species metabolic process | GO:0009741 response to brassinosteroid stimulus | GO:0009739 response to gibberellin stimulus | GO:0009651 response to salt stress | GO:0009737 response to abscisic acid stimulus	GO:0009505 plant-type cell wall | GO:0005886 plasma membrane	-
40.1267	5.17124	1.36894e-05	Psat7g115480.1	2.93127	3.17335	2.13277	38.7414	238.613	18.854	gi|123555|sp|P19243.1|HSP11_PEA RecName: Full=18.1 kDa class I heat shock protein; AltName: Full=HSP 18.1	GO:0006950 response to stress	-	-
84.7691	5.16152	1.43763e-47	Psat3g129800.1	5.56941	4.98669	6.09362	169.616	238.613	192.441	gi|502104086|ref|XP_004492434.1| PREDICTED: uncharacterized protein LOC101510339	GO:0015996 chlorophyll catabolic process	GO:0005634 nucleus | GO:0005829 cytosol	GO:0008270 zinc ion binding
7.09095	5.13954	6.91328e-05	Psat0s3437g0040.1	0.293127	0	1.21872	15.6268	17.1136	24.0551	gi|922375680|ref|XP_003601478.2| receptor-like protein	GO:0016310 phosphorylation	-	GO:0016301 kinase activity
4.38756	5.13524	0.00948688	Psat4g134800.1	0.586254	0.453336	0	5.86004	3.42272	26.6556	gi|922335224|ref|XP_013445602.1| transmembrane amino acid transporter family protein	GO:0006508 proteolysis | GO:0043086 negative regulation of catalytic activity | GO:0015824 proline transport	GO:0016021 integral to membrane | GO:0009505 plant-type cell wall | GO:0005774 vacuolar membrane | GO:0009507 chloroplast | GO:0005886 plasma membrane	GO:0042802 identical protein binding | GO:0015171 amino acid transmembrane transporter activity | GO:0004252 serine-type endopeptidase activity
94.6206	5.13059	0.00176017	Psat1g075840.2	0	0	0	1.30223	2.4448	2.92562	gi|922350164|ref|XP_013450937.1| P21-Rho-binding domain protein	-	-	-
1295.5	5.1305	5.83609e-23	Psat6g037520.1	116.078	44.8803	151.426	3566.81	4023.17	3369.66	gi|922396726|ref|XP_013465670.1| casein kinase	GO:0046777 protein autophosphorylation	GO:0005737 cytoplasm | GO:0009506 plasmodesma | GO:0005886 plasma membrane | GO:0005634 nucleus	GO:0005524 ATP binding | GO:0004674 protein serine/threonine kinase activity
41.8489	5.12485	0.000252495	Psat3g104360.1	1.17251	6.80004	1.5234	52.4148	261.105	12.3526	gi|657945503|ref|XP_008380194.1| PREDICTED: heat shock protein 83-like	GO:0006457 protein folding | GO:0009816 defense response to bacterium	incompatible interaction	-
467.143	5.12167	1.50144e-07	Psat5g006360.1	9.67319	13.1467	88.3574	1077.92	1619.93	1178.37	gi|1237086|emb|CAA65541.1| ADP-glucose pyrophosphorylase	GO:0005978 glycogen biosynthetic process | GO:0019252 starch biosynthetic process	GO:0010170 glucose-1-phosphate adenylyltransferase complex | GO:0009507 chloroplast	GO:0008878 glucose-1-phosphate adenylyltransferase activity
330.108	5.11741	4.82294e-24	Psat1g074400.1	22.2776	23.5735	34.7336	1435.38	852.747	512.309	gi|922350218|ref|XP_013450964.1| NAC domain class transcription factor	GO:0006355 regulation of transcription	DNA-dependent	-
18.1326	5.11533	6.73872e-09	Psat0s1916g0040.1	0.879381	3.17335	0.304681	50.1359	37.161	52.9862	gi|502132630|ref|XP_004501455.1| PREDICTED: U-box domain-containing protein 35 isoform X1	GO:0046777 protein autophosphorylation | GO:0010053 root epidermal cell differentiation | GO:0009860 pollen tube growth | GO:0006950 response to stress	-	GO:0004674 protein serine/threonine kinase activity | GO:0005524 ATP binding
48.5459	5.115	0.00533928	Psat2g093080.2	8.50068	0	1.82808	108.085	120.284	132.953	gi|300521743|gb|ADK26060.1| Ca2+/H+-exchanging protein	GO:0006814 sodium ion transport | GO:0009733 response to auxin stimulus | GO:0030026 cellular manganese ion homeostasis | GO:0070588 calcium ion transmembrane transport | GO:0048364 root development | GO:0006882 cellular zinc ion homeostasis | GO:0055062 phosphate ion homeostasis | GO:0006874 cellular calcium ion homeostasis | GO:0032259 methylation | GO:0006793 phosphorus metabolic process | GO:…	GO:0016021 integral to membrane | GO:0009705 plant-type vacuole membrane	GO:0015369 calcium:hydrogen antiporter activity | GO:0008168 methyltransferase activity
26.2764	5.11295	0.00395679	Psat1g175160.2	0	4.08002	0	54.6937	45.4733	34.4573	gi|357447935|ref|XP_003594243.1| inositol monophosphatase family protein	GO:0010264 myo-inositol hexakisphosphate biosynthetic process | GO:0016311 dephosphorylation | GO:0009409 response to cold | GO:0019243 methylglyoxal catabolic process to D-lactate | GO:0006021 inositol biosynthetic process | GO:0046854 phosphatidylinositol phosphorylation | GO:0019853 L-ascorbic acid biosynthetic process | GO:0019761 glucosinolate biosynthetic process | GO:0080167 response to ka…	GO:0005829 cytosol | GO:0005886 plasma membrane	GO:0010347 L-galactose-1-phosphate phosphatase activity | GO:0052833 inositol monophosphate 4-phosphatase activity | GO:0008441 3'(2')
12.2563	5.10344	0.000192231	Psat2g142200.7	1.17251	0	1.82808	48.1826	44.4954	14.6281	gi|156447781|gb|ABU63669.1| CYCLOPS	-	-	-
134.624	5.09264	5.72478e-27	Psat6g212040.2	13.4838	9.52005	8.22638	347.045	497.762	224.623	gi|922407107|ref|XP_013469928.1| cysteine-rich receptor-kinase-like protein	GO:0006468 protein phosphorylation | GO:0009737 response to abscisic acid stimulus	GO:0005773 vacuole | GO:0005886 plasma membrane	GO:0005524 ATP binding | GO:0004674 protein serine/threonine kinase activity
3.62181	5.09243	0.0174045	Psat6g107240.1	0	0	0	2.60446	2.93376	0.975207	gi|357439665|ref|XP_003590110.1| DUF810 family protein	GO:0009860 pollen tube growth	GO:0005739 mitochondrion	-
8.81858	5.08967	0.0100284	Psat1g088640.1	0	0	2.13277	34.5091	24.937	15.2782	gi|922351375|ref|XP_013451504.1| transmembrane protein	111.496327	-	-
463.683	5.08902	2.38079e-45	Psat4g075040.1	30.4852	34.9069	44.7881	1664.25	863.015	1224.21	gi|922370878|ref|XP_013457601.1| glycerol-3-phosphate transporter	GO:0055062 phosphate ion homeostasis | GO:0055085 transmembrane transport | GO:0008643 carbohydrate transport	GO:0005774 vacuolar membrane | GO:0016021 integral to membrane | GO:0005739 mitochondrion	GO:0005351 sugar:hydrogen symporter activity
82.7966	5.07029	0.000173904	Psat5g008600.1	0	5.89337	14.32	227.239	208.297	243.802	gi|922376644|ref|XP_003603883.2| ARID/bright DNA-binding domain protein	GO:0009630 gravitropism | GO:0045893 positive regulation of transcription	DNA-dependent | GO:0006346 methylation-dependent chromatin silencing | GO:0016246 RNA interference | GO:0009560 embryo sac egg cell differentiation | GO:0043687 post-translational protein modification	GO:0005634 nucleus
76.3484	5.05588	1.40835e-57	Psat1g040000.2	6.15567	5.44003	8.22638	212.915	217.098	237.3	gi|357500415|ref|XP_003620496.1| serinc-domain serine and sphingolipid biosynthesis protein	GO:0009793 embryo development ending in seed dormancy	GO:0016020 membrane	-
1.94756	5.05229	0.0343753	Psat7g113600.1	0	0	0.304681	4.23225	2.4448	5.52617	gi|955370865|ref|XP_014623255.1| PREDICTED: uncharacterized protein LOC102666781	GO:0006278 RNA-dependent DNA replication | GO:0015074 DNA integration	GO:0005634 nucleus	GO:0003964 RNA-directed DNA polymerase activity | GO:0003723 RNA binding
22.185	5.04828	5.92984e-05	Psat6g181200.2	0	2.72002	2.13277	35.8114	54.2746	66.6391	gi|357443127|ref|XP_003591841.1| CHUP1-like protein	GO:0045893 positive regulation of transcription	DNA-dependent | GO:0035304 regulation of protein dephosphorylation | GO:0010207 photosystem II assembly | GO:0009902 chloroplast relocation | GO:0042793 transcription from plastid promoter | GO:0006364 rRNA processing | GO:0010027 thylakoid membrane organization	GO:0009707 chloroplast outer membrane | GO:0005634 nucleus
286.095	5.04346	1.30668e-15	Psat6g012280.1	17.0014	24.4801	27.7259	1219.21	648.362	413.163	gi|828309174|ref|XP_012570808.1| PREDICTED: phosphatidate phosphatase PAH2	GO:0006629 lipid metabolic process | GO:0016036 cellular response to phosphate starvation	GO:0016020 membrane | GO:0005634 nucleus | GO:0048046 apoplast	GO:0008195 phosphatidate phosphatase activity
76.1323	5.03403	1.59027e-07	Psat7g101520.1	9.67319	4.08002	4.87489	208.357	314.402	91.0193	gi|922363464|ref|XP_003608377.2| class I glutamine amidotransferase	GO:0009684 indoleacetic acid biosynthetic process | GO:0006952 defense response | GO:0006541 glutamine metabolic process | GO:0019760 glucosinolate metabolic process | GO:0006749 glutathione metabolic process | GO:0006508 proteolysis | GO:0006569 tryptophan catabolic process	GO:0005829 cytosol	GO:0016740 transferase activity | GO:0034722 gamma-glutamyl-peptidase activity
6.22116	5.03034	1.36672e-05	Psat0ss1494g0040.1	0.879381	0.453336	0.304681	20.8357	12.713	20.8044	gi|502113085|ref|XP_004494537.1| PREDICTED: uncharacterized protein LOC101508207	-	-	-
3.08189	5.02959	0.0294297	Psat0s2561g0240.1	0	0	0	0.976673	1.95584	3.25069	gi|502161732|ref|XP_004512266.1| PREDICTED: uncharacterized protein LOC101497483	-	-	-
49.7624	5.02549	0.00746002	Psat2g036960.1	2.63814	0	8.22638	122.735	4.88961	228.848	gi|357492475|ref|XP_003616526.1| RHO guanyl-nucleotide exchange factor	GO:0032319 regulation of Rho GTPase activity	GO:0005829 cytosol | GO:0005634 nucleus | GO:0005886 plasma membrane	GO:0005089 Rho guanyl-nucleotide exchange factor activity
344.216	5.01608	8.21601e-11	Psat2g005160.1	17.8807	6.3467	58.194	773.851	922.669	980.083	gi|1237082|emb|CAA65540.1| ADP-glucose pyrophosphorylase	GO:0048573 photoperiodism	flowering | GO:0019252 starch biosynthetic process | GO:0005978 glycogen biosynthetic process	GO:0030931 heterotetrameric ADPG pyrophosphorylase complex | GO:0009570 chloroplast stroma | GO:0048046 apoplast
613.435	5.01119	9.17681e-51	Psat6g135800.1	55.6941	46.2403	57.28	2218.35	1730.43	1193.65	gi|922399455|ref|XP_013466877.1| transmembrane protein	371.787366	-	-
6.90702	5.01079	0.0152671	Psat1g197040.1	0	0.453336	0	3.25558	7.82337	0.975207	gi|922387982|ref|XP_013462574.1| LRR receptor-like kinase	GO:0006468 protein phosphorylation | GO:0007169 transmembrane receptor protein tyrosine kinase signaling pathway | GO:0048765 root hair cell differentiation	GO:0016021 integral to membrane | GO:0005739 mitochondrion | GO:0009507 chloroplast	GO:0004674 protein serine/threonine kinase activity | GO:0005524 ATP binding
19.7373	5.00962	0.00876769	Psat5g004120.1	0	0	0	1.95335	2.93376	1.30028	gi|357467315|ref|XP_003603942.1| SNF1-related kinase regulatory subunit gamma 1	GO:0016310 phosphorylation | GO:0031047 gene silencing by RNA	-	GO:0030554 adenyl nucleotide binding | GO:0016301 kinase activity | GO:0008270 zinc ion binding
45.6339	5.00944	7.96705e-19	Psat2g024840.1	1.75876	4.53336	2.13277	60.5538	86.546	113.124	gi|922360739|ref|XP_013454290.1| ankyrin repeat protein	-	-	-
97.1729	5.00401	3.44328e-11	Psat6g036560.1	7.03505	6.80004	9.74978	383.182	308.045	67.2893	gi|922325429|ref|XP_013442107.1| OPT family oligopeptide transporter	GO:0015688 iron chelate transport | GO:0009624 response to nematode | GO:0010043 response to zinc ion | GO:0055085 transmembrane transport | GO:0010039 response to iron ion | GO:0048316 seed development	GO:0005886 plasma membrane | GO:0016021 integral to membrane	GO:0051980 iron-nicotianamine transmembrane transporter activity
137.751	4.99708	4.72578e-37	Psat2g161480.1	6.44879	10.8801	11.5779	297.56	342.272	277.609	gi|357483303|ref|XP_003611938.1| UDP-glucosyltransferase family protein	GO:0009684 indoleacetic acid biosynthetic process | GO:0015706 nitrate transport | GO:0009808 lignin metabolic process | GO:0006569 tryptophan catabolic process | GO:0010167 response to nitrate	-	GO:0047209 coniferyl-alcohol glucosyltransferase activity
126.597	4.99629	1.77272e-07	Psat3g076200.1	3.2244	23.5735	4.57021	487.034	339.339	163.51	gi|357509555|ref|XP_003625066.1| hypothetical protein MTR_7g090570	-	-	-
34.3335	4.99299	0.00017127	Psat4g170600.1	2.93127	2.26668	2.74213	18.2312	191.673	43.8843	gi|922334652|ref|XP_013445316.1| organic cation/carnitine transporter	GO:0071472 cellular response to salt stress | GO:0055085 transmembrane transport | GO:0042631 cellular response to water deprivation | GO:0070417 cellular response to cold	GO:0009705 plant-type vacuole membrane | GO:0016021 integral to membrane	GO:0022857 transmembrane transporter activity
10.0031	4.98906	0.0347193	Psat3g024720.1	0.293127	0	0	5.20892	3.91168	2.60055	gi|922346848|ref|XP_013450336.1| flavin-binding monooxygenase-like protein	GO:0022603 regulation of anatomical structure morphogenesis | GO:0055114 oxidation-reduction process	GO:0016023 cytoplasmic membrane-bounded vesicle | GO:0016020 membrane	GO:0050660 flavin adenine dinucleotide binding | GO:0050661 NADP binding | GO:0004499 flavin-containing monooxygenase activity
2.17273	4.98889	0.0301119	Psat1g180800.1	0	0	0.304681	4.23225	3.91168	3.57576	gi|922350671|ref|XP_013451171.1| glycosyltransferase Quasimodo protein	64.536603	GO:0008152 metabolic process	-
1.61456	4.98849	0.0444249	Psat7g247320.1	0	0	0.304681	1.95335	3.91168	5.85124	gi|357468577|ref|XP_003604573.1| gamma interferon inducible lysosomal thiol reductase	GO:0042590 antigen processing and presentation of exogenous peptide antigen via MHC class I | GO:0019886 antigen processing and presentation of exogenous peptide antigen via MHC class II | GO:0048147 negative regulation of fibroblast proliferation | GO:0050821 protein stabilization	GO:0030054 cell junction | GO:0016023 cytoplasmic membrane-bounded vesicle | GO:0005886 plasma membrane | GO:0005764 lysosome | GO:0005576 extracellular region	GO:0016667 oxidoreductase activity
31.8414	4.98299	0.016968	Psat7g111360.1	0	0	8.22638	31.2535	149.133	81.9174	gi|922369866|ref|XP_013457097.1| serine carboxypeptidase-like protein	GO:0006508 proteolysis	GO:0005576 extracellular region	GO:0004185 serine-type carboxypeptidase activity
327.087	4.97883	0.000263253	Psat3g007960.1	50.4178	0.453336	37.1711	607.491	935.87	1237.86	gi|357512263|ref|XP_003626420.1| IQ calmodulin-binding motif protein	-	GO:0005886 plasma membrane	-
35.971	4.96819	1.22084e-12	Psat4g027480.1	2.63814	2.26668	3.65617	75.855	46.9402	147.256	gi|922364006|ref|XP_003609674.2| 50S ribosome-binding GTPase	GO:0048519 negative regulation of biological process | GO:0009887 organ morphogenesis | GO:0010051 xylem and phloem pattern formation | GO:0048439 flower morphogenesis | GO:0007165 signal transduction | GO:0009855 determination of bilateral symmetry | GO:0008152 metabolic process | GO:0045036 protein targeting to chloroplast	GO:0005829 cytosol | GO:0009707 chloroplast outer membrane	GO:0004888 transmembrane signaling receptor activity | GO:0016817 hydrolase activity
4.99833	4.95079	0.0123527	Psat1g170720.1	0	0	0	2.60446	1.95584	1.30028	gi|502079951|ref|XP_004486416.1| PREDICTED: ferric reduction oxidase 7	1547.569397	GO:0009416 response to light stimulus | GO:0009767 photosynthetic electron transport chain	GO:0016021 integral to membrane
33.9104	4.94366	2.89477e-10	Psat6g118360.1	1.17251	0.453336	3.04681	62.5071	45.4733	41.6088	gi|502179076|ref|XP_004516368.1| PREDICTED: probable inactive purple acid phosphatase 16	GO:0006470 protein dephosphorylation | GO:0048481 ovule development	GO:0008287 protein serine/threonine phosphatase complex | GO:0005576 extracellular region | GO:0016020 membrane	GO:0003993 acid phosphatase activity | GO:0004722 protein serine/threonine phosphatase activity
18.3471	4.94205	0.00371574	Psat7g162280.1	0	0.453336	0	4.88337	2.4448	3.90083	gi|357474773|ref|XP_003607672.1| F-box/RNI/FBD-like domain protein	-	-	-
1049.03	4.9286	2.8165e-23	Psat2g105720.1	101.715	77.5204	104.201	2566.05	2043.86	4026.95	gi|357485923|ref|XP_003613249.1| potassium transporter-like protein	GO:0071805 potassium ion transmembrane transport	GO:0016021 integral to membrane	GO:0015079 potassium ion transmembrane transporter activity
30.574	4.91984	7.27292e-09	Psat7g026680.2	5.27628	2.72002	0.609362	89.2028	76.7668	95.5702	gi|922338401|ref|XP_013447190.1| long-chain fatty acyl CoA ligase	GO:0009805 coumarin biosynthetic process | GO:0006633 fatty acid biosynthetic process | GO:0009611 response to wounding | GO:0002213 defense response to insect | GO:0001676 long-chain fatty acid metabolic process	GO:0005829 cytosol | GO:0009536 plastid | GO:0005783 endoplasmic reticulum | GO:0005794 Golgi apparatus | GO:0005634 nucleus | GO:0005886 plasma membrane	GO:0004467 long-chain fatty acid-CoA ligase activity
18.6919	4.91429	4.96057e-10	Psat4g057840.1	2.05189	1.81334	1.5234	46.8803	84.1012	31.8567	gi|357477359|ref|XP_003608965.1| kinesin light chain	GO:0031347 regulation of defense response | GO:0008152 metabolic process | GO:0009860 pollen tube growth	GO:0005886 plasma membrane	GO:0016787 hydrolase activity
39.851	4.90366	0.000179247	Psat6g072880.1	8.79381	0	2.13277	97.6673	167.225	67.2893	gi|922402042|ref|XP_013468157.1| SAUR-like auxin-responsive family protein	-	-	-
6.44379	4.89326	0.00589757	Psat1g172520.1	0.293127	0	1.5234	24.4168	23.9591	7.80165	gi|124484377|dbj|BAF46299.1| extensin like protein	GO:0050832 defense response to fungus | GO:0006508 proteolysis	GO:0016023 cytoplasmic membrane-bounded vesicle	GO:0008233 peptidase activity
759.649	4.88044	0.000165539	Psat4g091600.1	166.496	7.25337	31.3821	2299.41	2078.08	1669.55	gi|922336895|ref|XP_013446437.1| phototropic-responsive NPH3 family protein	-	GO:0005886 plasma membrane	-
137.485	4.8755	2.44621e-22	Psat3g005360.1	11.4319	8.16005	18.2808	350.951	368.187	400.81	gi|502113830|ref|XP_004494773.1| PREDICTED: protein ABIL1-like isoform X1	GO:0048364 root development | GO:0010090 trichome morphogenesis | GO:0045010 actin nucleation	GO:0015630 microtubule cytoskeleton | GO:0031209 SCAR complex	GO:0005515 protein binding
9.29652	4.86927	0.000268507	Psat7g063520.2	0.879381	0	1.5234	11.069	32.7604	29.9063	-	-	-	-
37.91	4.86571	0.0310368	Psat0s4089g0040.1	0	0	0	0	1.95584	3.57576	gi|922399227|ref|XP_013466763.1| B3 DNA-binding domain protein	GO:0010048 vernalization response | GO:0009909 regulation of flower development | GO:0006355 regulation of transcription	DNA-dependent	GO:0005654 nucleoplasm
47.064	4.85975	3.48611e-06	Psat7g092960.1	2.63814	1.36001	6.3983	110.69	59.1642	135.554	gi|922370273|ref|XP_013457300.1| FAD-binding berberine family protein	GO:0006979 response to oxidative stress | GO:0010363 regulation of plant-type hypersensitive response | GO:0055114 oxidation-reduction process | GO:0009611 response to wounding | GO:0002679 respiratory burst involved in defense response | GO:0010200 response to chitin | GO:0006612 protein targeting to membrane | GO:0043069 negative regulation of programmed cell death | GO:0030968 endoplasmic reti…	GO:0005829 cytosol | GO:0005739 mitochondrion | GO:0009506 plasmodesma | GO:0009505 plant-type cell wall | GO:0009507 chloroplast | GO:0005773 vacuole | GO:0005794 Golgi apparatus | GO:0005886 plasma membrane | GO:0048046 apoplast	GO:0009055 electron carrier activity | GO:0050660 flavin adenine dinucleotide binding | GO:0008762 UDP-N-acetylmuramate dehydrogenase activity
87.4709	4.85491	0.00391042	Psat7g063520.3	7.91443	0	18.2808	130.549	183.849	446.645	gi|922376042|ref|XP_003602468.2| transmembrane protein	136.988748	-	-
108.293	4.85234	0.000693736	Psat4g085880.1	0	13.6001	11.2732	189.475	257.682	268.507	gi|922370548|ref|XP_013457437.1| chromosome-associated kinesin KIF4A-like protein	GO:0010215 cellulose microfibril organization | GO:0007018 microtubule-based movement | GO:0008152 metabolic process	GO:0005874 microtubule | GO:0009506 plasmodesma | GO:0005871 kinesin complex | GO:0005737 cytoplasm	GO:0003777 microtubule motor activity | GO:0008017 microtubule binding | GO:0005524 ATP binding
256.683	4.84663	1.5549e-16	Psat2g173920.1	28.7264	23.1201	12.1872	536.845	699.703	604.953	gi|357482385|ref|XP_003611478.1| hypothetical protein MTR_5g014370	-	-	-
315.319	4.83854	3.00796e-05	Psat2g093080.1	42.2103	37.1735	10.6638	1019.65	877.195	678.419	gi|922370169|ref|XP_013457248.1| nodulin MtN21/EamA-like transporter family protein	GO:0006814 sodium ion transport | GO:0009733 response to auxin stimulus | GO:0030026 cellular manganese ion homeostasis | GO:0070588 calcium ion transmembrane transport | GO:0048364 root development | GO:0006882 cellular zinc ion homeostasis | GO:0055062 phosphate ion homeostasis | GO:0006874 cellular calcium ion homeostasis | GO:0006793 phosphorus metabolic process | GO:0010351 lithium ion trans…	GO:0016021 integral to membrane | GO:0009705 plant-type vacuole membrane	GO:0015369 calcium:hydrogen antiporter activity
5.74952	4.83695	0.0283378	Psat3g011920.1	0.586254	0.453336	0.609362	2.93002	44.0064	0.650138	gi|922340641|ref|XP_003626194.2| F-box protein	GO:0009793 embryo development ending in seed dormancy	GO:0005737 cytoplasm | GO:0005634 nucleus	-
3.44163	4.83589	0.00186148	Psat7g176120.1	0.293127	0.453336	0	6.51116	7.33441	5.85124	gi|357450969|ref|XP_003595761.1| ubiquinone biosynthesis monooxygenase COQ6-like protein	GO:0019243 methylglyoxal catabolic process to D-lactate | GO:0006744 ubiquinone biosynthetic process | GO:0055114 oxidation-reduction process	GO:0005739 mitochondrion	GO:0050660 flavin adenine dinucleotide binding | GO:0016709 oxidoreductase activity
18.7338	4.82853	0.0350707	Psat5g070480.1	4.98316	0	0.304681	68.3671	79.7006	4.2259	gi|922376034|ref|XP_003602445.2| ABC transporter B family protein	GO:0009793 embryo development ending in seed dormancy | GO:0043481 anthocyanin accumulation in tissues in response to UV light | GO:0048765 root hair cell differentiation | GO:0048443 stamen development | GO:0006200 ATP catabolic process | GO:0060919 auxin influx | GO:0010090 trichome morphogenesis | GO:0010315 auxin efflux | GO:0010048 vernalization response | GO:0009637 response to blue light |…	GO:0009506 plasmodesma | GO:0016023 cytoplasmic membrane-bounded vesicle | GO:0005739 mitochondrion | GO:0043190 ATP-binding cassette (ABC) transporter complex	GO:0010329 auxin efflux transmembrane transporter activity | GO:0005524 ATP binding | GO:0005516 calmodulin binding | GO:0042626 ATPase activity
3.43431	4.82796	0.00158987	Psat3g099800.1	0.586254	0	0.304681	12.6968	7.33441	7.47658	gi|357507963|ref|XP_003624270.1| cyclin p4	GO:0000079 regulation of cyclin-dependent protein kinase activity	-	GO:0016301 kinase activity | GO:0019901 protein kinase binding
835.197	4.80503	5.56492e-12	Psat5g303760.1	36.0546	165.468	49.9676	2828.77	2641.36	1546.35	gi|502080665|ref|XP_004486636.1| PREDICTED: probable serine/threonine-protein kinase fhkB	GO:0006357 regulation of transcription from RNA polymerase II promoter	GO:0005634 nucleus	GO:0000981 sequence-specific DNA binding RNA polymerase II transcription factor activity | GO:0008270 zinc ion binding
8.76637	4.79176	0.00650731	Psat1g013720.6	1.46563	0.453336	0.609362	27.998	42.0506	1.30028	gi|922391639|ref|XP_013464232.1| DCD (development and cell death) domain protein	-	GO:0005634 nucleus	-
3.88567	4.78671	0.0251022	Psat5g105920.1	0	0	0.914042	5.20892	9.29025	12.0275	gi|922375680|ref|XP_003601478.2| receptor-like protein	GO:0016310 phosphorylation	-	GO:0016301 kinase activity
29.7006	4.782	2.24863e-10	Psat1g167520.1	3.2244	0.453336	3.65617	95.3884	61.609	52.3361	gi|357448505|ref|XP_003594528.1| transmembrane protein	173.662056	-	GO:0005739 mitochondrion
229.008	4.77536	2.94855e-20	Psat3g066840.1	36.934	14.9601	18.2808	818.127	493.85	618.606	gi|922345509|ref|XP_013449670.1| indole-3-acetic acid-amido synthetase	GO:0010112 regulation of systemic acquired resistance | GO:0009733 response to auxin stimulus | GO:0009416 response to light stimulus | GO:0034052 positive regulation of plant-type hypersensitive response | GO:0008152 metabolic process | GO:0044419 interspecies interaction between organisms	GO:0005829 cytosol	GO:0010279 indole-3-acetic acid amido synthetase activity
10.9581	4.75959	0.00041092	Psat3g105000.2	1.75876	1.81334	0	25.3935	33.2493	36.4077	gi|922339807|ref|XP_003624116.2| UDP-glucose:sterol glucosyltransferase	GO:0030259 lipid glycosylation	-	GO:0016906 sterol 3-beta-glucosyltransferase activity
21.2557	4.75627	0.00610422	Psat1g179760.3	4.98316	1.81334	0	73.2505	87.5239	23.73	gi|356531939|ref|XP_003534533.1| PREDICTED: putative lactoylglutathione lyase isoform X2	GO:0009651 response to salt stress | GO:0019243 methylglyoxal catabolic process to D-lactate | GO:0006094 gluconeogenesis | GO:0046686 response to cadmium ion | GO:0006096 glycolysis | GO:0019344 cysteine biosynthetic process	GO:0005829 cytosol | GO:0005777 peroxisome | GO:0005739 mitochondrion | GO:0009941 chloroplast envelope | GO:0005773 vacuole | GO:0005886 plasma membrane	GO:0046872 metal ion binding | GO:0004462 lactoylglutathione lyase activity
37.4795	4.75238	0.006022	Psat6g233400.3	0	0	5.17957	34.1836	80.1895	27.6309	gi|502121195|ref|XP_004497219.1| PREDICTED: lysine-specific demethylase JMJ25-like isoform X1	GO:0009908 flower development | GO:0033169 histone H3-K9 demethylation | GO:0032776 DNA methylation on cytosine | GO:0070919 production of siRNA involved in chromatin silencing by small RNA | GO:0006487 protein N-linked glycosylation | GO:0009555 pollen development | GO:0048366 leaf development	GO:0005634 nucleus	GO:0008270 zinc ion binding | GO:0008168 methyltransferase activity | GO:0032454 histone demethylase activity (H3-K9 specific) | GO:0003700 sequence-specific DNA binding transcription factor activity | GO:0031490 chromatin DNA binding
5.37955	4.74041	0.000646072	Psat2g155160.1	1.17251	0.453336	0	12.6968	18.5805	13.0028	gi|922379149|ref|XP_013459812.1| organelle transcript processing protein	129.385745	GO:0006278 RNA-dependent DNA replication	-
11.0489	4.73096	0.00906864	Psat5g093480.1	0	0	0.609362	1.62779	8.80129	7.15151	gi|388508622|gb|AFK42377.1| unknown	GO:0010167 response to nitrate	GO:0009506 plasmodesma | GO:0005634 nucleus | GO:0005886 plasma membrane	-
2.62216	4.71901	0.0360459	Psat2g056680.1	0	0	0	0.976673	2.4448	1.62534	gi|356544002|ref|XP_003540445.1| PREDICTED: uncharacterized protein LOC100782082	-	GO:0005576 extracellular region	-
180.341	4.71447	4.48627e-08	Psat4g103800.1	19.9326	1.36001	24.3745	381.228	452.288	373.504	gi|922336671|ref|XP_013446325.1| transducin/WD40 repeat protein	GO:0016192 vesicle-mediated transport | GO:0048235 pollen sperm cell differentiation	GO:0005886 plasma membrane | GO:0016021 integral to membrane | GO:0005634 nucleus | GO:0080008 CUL4 RING ubiquitin ligase complex	-
64.7405	4.70898	6.49887e-19	Psat3g045280.1	7.32817	5.89337	5.48425	196.637	200.474	93.6198	gi|357510687|ref|XP_003625632.1| senescence regulator	-	GO:0005739 mitochondrion	-
498.335	4.70407	1.02153e-15	Psat3g206560.1	42.5034	29.9202	81.3498	1430.18	939.293	1645.5	gi|502090117|ref|XP_004489126.1| PREDICTED: heparan-alpha-glucosaminide N-acetyltransferase-like	-	GO:0005634 nucleus | GO:0005739 mitochondrion | GO:0016020 membrane	-
71.8474	4.70219	0.000452845	Psat2g187480.3	3.51752	11.3334	9.14042	451.223	153.534	17.8788	gi|357481217|ref|XP_003610894.1| transmembrane protein	245.21973	GO:0006468 protein phosphorylation	GO:0005739 mitochondrion
55.8647	4.69016	0.00915315	Psat5g082560.2	0	3.17335	15.5387	173.848	155.489	154.733	gi|922382293|ref|XP_013461374.1| bidirectional sugar transporter	GO:0010208 pollen wall assembly | GO:0034219 carbohydrate transmembrane transport	GO:0005887 integral to plasma membrane | GO:0005783 endoplasmic reticulum	GO:0051119 sugar transmembrane transporter activity
196.874	4.68838	1.39085e-09	Psat5g206880.1	19.6395	14.0534	21.3277	497.127	799.45	124.826	gi|357457727|ref|XP_003599144.1| transmembrane protein	88.240082	-	-
75.5943	4.68018	0.000662114	Psat7g017960.1	0.293127	20.8535	3.35149	155.291	110.505	355.95	gi|357448715|ref|XP_003594633.1| polygalacturonase plant-like protein	GO:0005975 carbohydrate metabolic process	GO:0005576 extracellular region	GO:0004650 polygalacturonase activity
10.9124	4.67066	0.000106915	Psat7g213120.1	0.293127	0.453336	0.609362	15.6268	14.6688	4.2259	gi|388504166|gb|AFK40149.1| unknown	GO:0006952 defense response | GO:0034219 carbohydrate transmembrane transport | GO:0048364 root development | GO:0048235 pollen sperm cell differentiation | GO:0015678 high-affinity copper ion transport	GO:0046658 anchored to plasma membrane | GO:0005887 integral to plasma membrane | GO:0005773 vacuole	GO:0051119 sugar transmembrane transporter activity | GO:0043621 protein self-association | GO:0015089 high affinity copper ion transmembrane transporter activity
8.74306	4.669	0.00447297	Psat7g102600.1	0	1.36001	0.304681	17.2546	15.6467	5.85124	gi|502153647|ref|XP_004509416.1| PREDICTED: uncharacterized protein LOC101510421	-	-	-
12.6806	4.65288	8.42121e-06	Psat3g044200.1	0.879381	0	0.304681	10.7434	9.29025	13.0028	gi|828300798|ref|XP_012569402.1| PREDICTED: uncharacterized protein LOC101488954 isoform X1	-	GO:0005634 nucleus | GO:0005886 plasma membrane	-
440.322	4.65267	1.18722e-32	Psat4g154520.1	48.6591	43.5202	45.3974	1226.05	1250.27	986.259	gi|502157202|ref|XP_004510792.1| PREDICTED: acyl-coenzyme A thioesterase 8 isoform X1	GO:0006637 acyl-CoA metabolic process	GO:0005777 peroxisome	GO:0047617 acyl-CoA hydrolase activity
6.05802	4.6503	0.00307909	Psat1g162000.1	0	0.906672	1.21872	20.5101	10.7571	21.1295	gi|357448841|ref|XP_003594696.1| desiccation PCC13-like protein	-	-	GO:0003676 nucleic acid binding | GO:0000166 nucleotide binding
3.27741	4.64794	0.0262505	Psat3g205320.2	0.879381	0	0	6.1856	7.33441	10.0771	gi|502090066|ref|XP_004489110.1| PREDICTED: caffeoylshikimate esterase-like isoform X1	GO:0008152 metabolic process	GO:0009506 plasmodesma | GO:0005737 cytoplasm	GO:0016787 hydrolase activity
78.8738	4.64622	0.018089	Psat6g209440.1	10.5526	0	14.9294	134.781	361.831	143.68	gi|357444389|ref|XP_003592472.1| fantastic four-like protein	-	GO:0005634 nucleus	-
42.4371	4.63765	0.00210024	Psat6g021840.1	2.34502	6.80004	2.74213	24.0913	263.55	6.17631	gi|922397253|ref|XP_013465875.1| cytosolic class II small heat-shock protein	GO:0006457 protein folding | GO:0009644 response to high light intensity | GO:0006972 hyperosmotic response | GO:0042542 response to hydrogen peroxide | GO:0009408 response to heat	GO:0005737 cytoplasm	GO:0051082 unfolded protein binding
347.686	4.63061	2.21439e-52	Psat3g051920.2	44.5553	28.5602	42.3506	996.207	1080.11	798.694	gi|357510319|ref|XP_003625448.1| TPR repeat protein	GO:0006396 RNA processing	GO:0005634 nucleus	-
409.72	4.6278	8.60052e-29	Psat4g018360.1	68.0054	31.2802	37.1711	905.376	952.006	1526.85	gi|922364140|ref|XP_003609994.2| subtilisin-like serine protease	GO:0000394 RNA splicing	via endonucleolytic cleavage and ligation | GO:0048653 anther development | GO:0043086 negative regulation of catalytic activity | GO:0009664 plant-type cell wall organization | GO:0080001 mucilage extrusion from seed coat | GO:0010075 regulation of meristem growth | GO:0048359 mucilage metabolic process involved seed coat development | GO:0009086 methionine biosynthetic process | GO:0009832 plan…	GO:0048046 apoplast | GO:0016023 cytoplasmic membrane-bounded vesicle | GO:0009505 plant-type cell wall | GO:0005794 Golgi apparatus | GO:0005829 cytosol | GO:0009506 plasmodesma
571.091	4.62142	1.01439e-29	Psat5g058880.1	63.9017	49.4136	74.0374	1116.34	1322.15	2179.59	gi|357464823|ref|XP_003602693.1| CBS/octicosapeptide/phox/Bemp1 (PB1) domain protein	-	-	GO:0030554 adenyl nucleotide binding
46.2859	4.609	0.00983386	Psat6g093360.1	9.08693	0	5.78893	71.6227	44.4954	249.328	gi|922395745|ref|XP_003590293.2| auxin-induced 5NG4-like protein	GO:0032973 amino acid export | GO:0080144 amino acid homeostasis | GO:0043090 amino acid import	GO:0005886 plasma membrane	GO:0034639 L-amino acid efflux transmembrane transporter activity
9.05912	4.60807	2.3674e-05	Psat5g079000.1	0.879381	0.453336	0.609362	9.11562	13.6909	25.6804	gi|922336469|ref|XP_013446224.1| aldo/keto reductase family oxidoreductase	GO:0090305 nucleic acid phosphodiester bond hydrolysis | GO:0055114 oxidation-reduction process | GO:0009414 response to water deprivation | GO:0009651 response to salt stress | GO:0009409 response to cold | GO:0006308 DNA catabolic process | GO:0046686 response to cadmium ion	GO:0005829 cytosol | GO:0009507 chloroplast	GO:0070401 NADP+ binding | GO:0003676 nucleic acid binding | GO:0004519 endonuclease activity | GO:0016229 steroid dehydrogenase activity | GO:0008106 alcohol dehydrogenase (NADP+) activity
46.0554	4.60688	1.2118e-16	Psat3g047120.1	7.03505	4.98669	3.96085	119.154	84.1012	187.24	gi|829026048|gb|AKL59490.1| cytokinin riboside 5'-monophosphate phosphoribohydrolase 1	GO:0008152 metabolic process	GO:0005829 cytosol | GO:0005634 nucleus	GO:0016787 hydrolase activity
53.8441	4.5955	0.0324886	Psat6g177080.3	0	3.62669	0	21.4868	55.2525	7.47658	gi|828304538|ref|XP_004496178.2| PREDICTED: transcriptional activator DEMETER-like	GO:0000737 DNA catabolic process	endonucleolytic | GO:0031936 negative regulation of chromatin silencing | GO:0009793 embryo development ending in seed dormancy | GO:0006306 DNA methylation | GO:0006284 base-excision repair | GO:0006349 regulation of gene expression by genetic imprinting | GO:0080111 DNA demethylation	GO:0043078 polar nucleus
397.659	4.58514	1.0501e-12	Psat1g025520.1	44.5553	18.5868	65.2017	1071.74	1005.3	1011.29	gi|922391048|ref|XP_013463940.1| F-box protein	-	-	-
132.201	4.57446	0.0162873	Psat5g235600.2	2.05189	0	0	19.2079	24.937	6.82645	gi|357452091|ref|XP_003596322.1| UNE1-like protein	GO:0009567 double fertilization forming a zygote and endosperm	GO:0005774 vacuolar membrane	-
1079.57	4.56608	3.18633e-07	Psat3g069920.1	49.8316	112.881	200.48	3517	4438.78	647.862	gi|357509859|ref|XP_003625218.1| polygalacturonase inhibitor	GO:0043086 negative regulation of catalytic activity | GO:0010228 vegetative to reproductive phase transition of meristem	GO:0009505 plant-type cell wall | GO:0005794 Golgi apparatus | GO:0009506 plasmodesma	GO:0090353 polygalacturonase inhibitor activity | GO:0008134 transcription factor binding
38.8664	4.5495	0.0127248	Psat7g171480.2	2.63814	0	9.74978	86.9239	125.663	79.6419	gi|357474227|ref|XP_003607398.1| hypothetical protein MTR_4g077590	GO:0015936 coenzyme A metabolic process | GO:0055114 oxidation-reduction process	-	GO:0050662 coenzyme binding | GO:0004420 hydroxymethylglutaryl-CoA reductase (NADPH) activity
58.1315	4.54923	1.14226e-12	Psat7g008120.1	6.44879	5.89337	7.9217	155.291	251.815	69.2397	gi|502138318|ref|XP_004503360.1| PREDICTED: probable calcium-binding protein CML25	GO:0048767 root hair elongation | GO:0009409 response to cold	GO:0005886 plasma membrane | GO:0005634 nucleus | GO:0009536 plastid	GO:0005509 calcium ion binding
110.845	4.54055	0.000264439	Psat2g153920.1	18.1739	20.8535	1.82808	555.727	350.096	42.9091	gi|357483813|ref|XP_003612193.1| MFS transporter	GO:0007623 circadian rhythm | GO:0019761 glucosinolate biosynthetic process | GO:0055085 transmembrane transport | GO:0080167 response to karrikin	GO:0016021 integral to membrane | GO:0009507 chloroplast | GO:0005634 nucleus	-
15.9839	4.53635	1.47874e-06	Psat7g002160.1	2.05189	1.81334	1.5234	19.2079	28.3597	77.3664	gi|502138097|ref|XP_004503285.1| PREDICTED: ras-related protein RABA6a	GO:0007264 small GTPase mediated signal transduction | GO:0042538 hyperosmotic salinity response | GO:0015031 protein transport	GO:0005829 cytosol | GO:0009504 cell plate | GO:0009506 plasmodesma | GO:0005774 vacuolar membrane | GO:0005886 plasma membrane	GO:0005525 GTP binding
322.491	4.5253	5.35927e-23	Psat5g028960.1	50.711	15.8668	43.5693	869.89	901.643	779.19	gi|357466213|ref|XP_003603391.1| hypothetical protein MTR_3g107090	-	GO:0005634 nucleus | GO:0005739 mitochondrion	-
16.7586	4.52098	0.000102835	Psat1g059800.1	1.46563	0.906672	3.04681	66.4138	49.874	10.0771	gi|502090679|ref|XP_004489306.1| PREDICTED: uncharacterized protein LOC101508916	GO:0006313 transposition	DNA-mediated	-
519.016	4.51666	2.4813e-61	Psat4g228800.1	52.4697	60.747	53.9285	1418.13	917.779	1483.29	gi|357480715|ref|XP_003610643.1| inositol 1	9.71E-194	667.857242	GO:0009611 response to wounding | GO:0016310 phosphorylation | GO:0032957 inositol trisphosphate metabolic process
5.82317	4.51623	0.0463981	Psat5g089960.2	0.879381	1.36001	0	19.859	28.3597	1.95041	gi|357463349|ref|XP_003601956.1| HN1-like protein	GO:0000911 cytokinesis by cell plate formation | GO:0000280 nuclear division | GO:0016572 histone phosphorylation | GO:0051567 histone H3-K9 methylation | GO:0006342 chromatin silencing | GO:0007000 nucleolus organization | GO:0008283 cell proliferation	GO:0005737 cytoplasm | GO:0005634 nucleus	-
297.639	4.5092	4.15589e-19	Psat5g076600.2	48.9522	26.2935	16.1481	532.938	897.243	655.014	gi|357463965|ref|XP_003602264.1| ribonuclease P protein subunit P38	0	1601.237653	-
224.08	4.50723	2.64629e-14	Psat2g146880.1	21.6914	14.9601	30.1634	361.044	482.115	681.019	gi|922355834|ref|XP_003612447.2| kinesin-like calmodulin-binding protein	GO:0055114 oxidation-reduction process | GO:0007018 microtubule-based movement | GO:0010091 trichome branching | GO:0009846 pollen germination	GO:0005874 microtubule | GO:0005871 kinesin complex | GO:0005886 plasma membrane	GO:0003777 microtubule motor activity | GO:0008017 microtubule binding | GO:0005516 calmodulin binding | GO:0016491 oxidoreductase activity | GO:0005524 ATP binding | GO:0016887 ATPase activity
79.8064	4.50174	0.00309935	Psat6g021800.1	0.293127	2.72002	1.5234	14.9757	83.1233	2.60055	gi|814986302|gb|AGC51113.2| heat shock protein 17.9	GO:0006457 protein folding | GO:0009644 response to high light intensity | GO:0042542 response to hydrogen peroxide | GO:0006972 hyperosmotic response | GO:0009408 response to heat	-	GO:0051082 unfolded protein binding
38.0021	4.50107	0.00015915	Psat2g118080.1	1.46563	1.81334	10.0545	169.941	93.8804	40.3085	gi|357487071|ref|XP_003613823.1| DOF domain	443.34504	GO:0048510 regulation of timing of transition from vegetative to reproductive phase | GO:0009658 chloroplast organization | GO:0045892 negative regulation of transcription	DNA-dependent
12.9886	4.49289	0.00152555	Psat0s3249g0040.1	2.93127	1.81334	0	45.9036	40.5837	20.1543	gi|37725947|gb|AAO27256.1| putative NADH-dehydrogenase	GO:0071482 cellular response to light stimulus | GO:0055114 oxidation-reduction process	GO:0031304 intrinsic to mitochondrial inner membrane	GO:0050660 flavin adenine dinucleotide binding | GO:0003954 NADH dehydrogenase activity
319.063	4.48666	2.69808e-15	Psat5g162200.1	58.0391	19.0401	39.3038	917.096	813.63	887.113	gi|922379870|ref|XP_013460168.1| thiamine biosynthesis protein ThiC	GO:0006098 pentose-phosphate shunt | GO:0019760 glucosinolate metabolic process | GO:0043085 positive regulation of catalytic activity | GO:0019252 starch biosynthetic process | GO:0016045 detection of bacterium | GO:0000023 maltose metabolic process | GO:0019288 isopentenyl diphosphate biosynthetic process	mevalonate-independent pathway | GO:0010266 response to vitamin B1 | GO:0009228 thiamine biosynthetic process	GO:0009570 chloroplast stroma
91.472	4.48345	5.25887e-06	Psat2g032400.1	18.467	4.08002	9.4451	246.122	347.162	126.452	gi|357492753|ref|XP_003616665.1| C3HC4-type RING zinc finger protein	-	-	GO:0008270 zinc ion binding
75.8966	4.48217	0.0114976	Psat5g083360.1	14.9495	0	9.4451	166.36	208.297	172.937	gi|922382255|ref|XP_013461355.1| four ACT domain ACT domain protein which protein	GO:0009737 response to abscisic acid stimulus | GO:0009735 response to cytokinin stimulus | GO:0008152 metabolic process	-	GO:0016597 amino acid binding
18.663	4.47745	0.000555955	Psat7g240160.1	0.586254	1.36001	0.914042	25.3935	23.9591	13.0028	gi|922365498|ref|XP_013454961.1| delta-1-pyrroline-5-carboxylate synthetase	GO:0006979 response to oxidative stress | GO:0055114 oxidation-reduction process | GO:0048364 root development | GO:0009414 response to water deprivation | GO:0042538 hyperosmotic salinity response | GO:0009555 pollen development | GO:0016310 phosphorylation | GO:0006561 proline biosynthetic process | GO:0009793 embryo development ending in seed dormancy	GO:0005829 cytosol | GO:0009506 plasmodesma | GO:0009507 chloroplast | GO:0016020 membrane	GO:0004350 glutamate-5-semialdehyde dehydrogenase activity | GO:0004349 glutamate 5-kinase activity
146.7	4.47254	3.02186e-11	Psat0s189g0080.2	35.7615	11.7867	9.14042	353.23	417.572	492.804	gi|922401525|ref|XP_013467899.1| BEL1-related homeotic protein	GO:0009862 systemic acquired resistance	salicylic acid mediated signaling pathway | GO:0010363 regulation of plant-type hypersensitive response | GO:0009651 response to salt stress | GO:0006612 protein targeting to membrane | GO:0009743 response to carbohydrate stimulus | GO:0009610 response to symbiotic fungus | GO:0009733 response to auxin stimulus | GO:0048513 organ development | GO:0006355 regulation of transcription	DNA-dependent | GO:0010197 polar nucleus fusion | GO:0000303 response to superoxide | GO:0010201 response to continuous far red light stimulus by the high-irradiance response system | GO:0019344 cysteine biosynthetic process | GO:0009963 positive regulation of flavonoid biosynthetic process | GO:0009737 response to abscisic acid stimulus | GO:0009873 ethylene mediated signaling pathway
107.743	4.47097	2.28746e-17	Psat6g196560.1	11.1388	9.52005	17.6715	271.515	337.383	245.427	gi|922396455|ref|XP_003592212.2| oxidoreductase/ferric-chelate reductase	GO:0015688 iron chelate transport | GO:0009617 response to bacterium | GO:0055072 iron ion homeostasis | GO:0055114 oxidation-reduction process	GO:0016021 integral to membrane	GO:0016491 oxidoreductase activity
303.432	4.47034	1.28008e-16	Psat3g000760.1	44.8484	13.1467	45.0928	808.686	993.568	494.105	gi|922347421|ref|XP_013450621.1| hypothetical protein MTR_7g117470	-	-	-
238.514	4.46939	1.74839e-09	Psat4g032400.1	32.5371	10.4267	13.1013	213.891	275.285	757.41	gi|4651202|dbj|BAA77206.1| copper amine oxidase	GO:0055114 oxidation-reduction process | GO:0009308 amine metabolic process	-	GO:0052593 tryptamine:oxygen oxidoreductase (deaminating) activity | GO:0005507 copper ion binding | GO:0052595 aliphatic-amine oxidase activity | GO:0052596 phenethylamine:oxygen oxidoreductase (deaminating) activity | GO:0048038 quinone binding | GO:0052594 aminoacetone:oxygen oxidoreductase(deaminating) activity | GO:0008131 primary amine oxidase activity
48.2352	4.46819	0.00506321	Psat6g037520.4	0	7.70671	10.6638	132.828	110.994	161.884	gi|922396726|ref|XP_013465670.1| casein kinase	GO:0046777 protein autophosphorylation	GO:0005737 cytoplasm | GO:0009506 plasmodesma | GO:0005886 plasma membrane | GO:0005634 nucleus	GO:0005524 ATP binding | GO:0004674 protein serine/threonine kinase activity
25.8959	4.46585	5.32187e-19	Psat5g145720.1	2.05189	2.72002	4.57021	66.7393	66.4986	74.4408	gi|357460583|ref|XP_003600573.1| plant/F17O14-7 protein	-	GO:0016023 cytoplasmic membrane-bounded vesicle | GO:0005886 plasma membrane	-
286.835	4.46467	2.11379e-06	Psat0s1162g0080.1	30.1921	10.8801	52.4051	809.988	1119.23	139.129	gi|502165377|ref|XP_004513552.1| PREDICTED: calcium-binding protein PBP1-like	GO:0009733 response to auxin stimulus | GO:0010091 trichome branching | GO:0051336 regulation of hydrolase activity | GO:0080167 response to karrikin	GO:0005829 cytosol | GO:0009506 plasmodesma | GO:0005634 nucleus	GO:0005507 copper ion binding | GO:0005509 calcium ion binding | GO:0030234 enzyme regulator activity
5416.48	4.46447	1.03717e-09	Psat7g123960.1	362.598	273.815	1411.59	18813.7	14726.5	11679.1	gi|357475367|ref|XP_003607969.1| ferredoxin-nitrite reductase	GO:0042128 nitrate assimilation | GO:0010167 response to nitrate | GO:0055114 oxidation-reduction process	GO:0009570 chloroplast stroma | GO:0016020 membrane | GO:0048046 apoplast | GO:0005739 mitochondrion	GO:0046872 metal ion binding | GO:0048307 ferredoxin-nitrite reductase activity | GO:0020037 heme binding | GO:0051539 4 iron
196.944	4.46285	1.27057e-11	Psat5g105240.1	28.1402	10.8801	24.3745	700.6	548.125	155.383	gi|357462481|ref|XP_003601522.1| B-box type zinc finger protein	GO:0048579 negative regulation of long-day photoperiodism	flowering | GO:0007623 circadian rhythm	GO:0005622 intracellular | GO:0005886 plasma membrane
128.988	4.46239	0.00501705	Psat1g175160.1	16.122	9.06672	19.8042	406.947	311.957	274.033	gi|357447935|ref|XP_003594243.1| inositol monophosphatase family protein	GO:0010264 myo-inositol hexakisphosphate biosynthetic process | GO:0016311 dephosphorylation | GO:0009409 response to cold | GO:0019243 methylglyoxal catabolic process to D-lactate | GO:0006021 inositol biosynthetic process | GO:0046854 phosphatidylinositol phosphorylation | GO:0019853 L-ascorbic acid biosynthetic process | GO:0019761 glucosinolate biosynthetic process | GO:0080167 response to ka…	GO:0005829 cytosol | GO:0005886 plasma membrane	GO:0010347 L-galactose-1-phosphate phosphatase activity | GO:0052833 inositol monophosphate 4-phosphatase activity | GO:0008441 3'(2')
23.7025	4.46201	8.36316e-10	Psat0s690g0040.3	3.2244	3.17335	2.13277	76.1805	69.4324	41.6088	gi|121333|sp|P07694.1|GLNA3_PEA RecName: Full=Glutamine synthetase root isozyme A; AltName: Full=Cytosolic GS3 A; AltName: Full=Glutamate--ammonia ligase	GO:0006542 glutamine biosynthetic process | GO:0010150 leaf senescence	GO:0005618 cell wall | GO:0009506 plasmodesma | GO:0009507 chloroplast | GO:0022626 cytosolic ribosome | GO:0005886 plasma membrane	GO:0005507 copper ion binding | GO:0005524 ATP binding | GO:0004356 glutamate-ammonia ligase activity
23.7025	4.46201	8.36316e-10	Psat0s690g0040.4	3.2244	3.17335	2.13277	76.1805	69.4324	41.6088	gi|121333|sp|P07694.1|GLNA3_PEA RecName: Full=Glutamine synthetase root isozyme A; AltName: Full=Cytosolic GS3 A; AltName: Full=Glutamate--ammonia ligase	GO:0006542 glutamine biosynthetic process | GO:0010150 leaf senescence	GO:0005618 cell wall | GO:0009506 plasmodesma | GO:0009507 chloroplast | GO:0022626 cytosolic ribosome | GO:0005886 plasma membrane	GO:0005507 copper ion binding | GO:0005524 ATP binding | GO:0004356 glutamate-ammonia ligase activity
72.6005	4.45249	0.00274778	Psat6g008920.1	9.67319	0	14.9294	115.899	348.14	77.6915	gi|922397818|ref|XP_013466099.1| P-loop nucleoside triphosphate hydrolase superfamily protein	GO:0010431 seed maturation | GO:0009737 response to abscisic acid stimulus | GO:0006200 ATP catabolic process	GO:0009506 plasmodesma | GO:0005783 endoplasmic reticulum | GO:0005886 plasma membrane | GO:0005739 mitochondrion	GO:0016887 ATPase activity | GO:0005524 ATP binding
37.9751	4.44444	9.33498e-07	Psat3g144280.1	0.293127	2.72002	1.21872	31.2535	27.8708	27.6309	gi|357505367|ref|XP_003622972.1| male sterility MS5 family protein	GO:0006792 regulation of sulfur utilization | GO:0009658 chloroplast organization | GO:0010438 cellular response to sulfur starvation	-	-
9.61279	4.44198	0.00242292	Psat0s968g0040.1	0	1.81334	1.5234	22.4635	19.5584	28.6061	gi|922397730|ref|XP_013466055.1| PPR containing plant-like protein	-	GO:0005739 mitochondrion	-
71.2578	4.44003	2.31738e-05	Psat0s1048g0080.1	18.467	4.08002	3.96085	141.618	194.117	242.826	gi|357510853|ref|XP_003625715.1| UDP-glucosyltransferase family protein	GO:0016131 brassinosteroid metabolic process | GO:0010224 response to UV-B	GO:0009507 chloroplast	GO:0080046 quercetin 4'-O-glucosyltransferase activity | GO:0050502 cis-zeatin O-beta-D-glucosyltransferase activity | GO:0080044 quercetin 7-O-glucosyltransferase activity | GO:0050403 trans-zeatin O-beta-D-glucosyltransferase activity
128.095	4.43943	4.54397e-14	Psat3g098320.1	14.3632	6.80004	25.5932	447.642	353.518	221.047	gi|502106446|ref|XP_004492945.1| PREDICTED: uncharacterized protein LOC101513346	GO:0009741 response to brassinosteroid stimulus	-	-
69.2768	4.439	0.00014088	Psat2g030880.1	13.1907	2.26668	9.4451	213.891	123.707	205.769	gi|922357172|ref|XP_003616674.2| ubiquitin-protein ligase	1391.036985	GO:0042742 defense response to bacterium | GO:0016567 protein ubiquitination | GO:0010029 regulation of seed germination	GO:0005829 cytosol | GO:0000151 ubiquitin ligase complex
425.91	4.43553	2.94046e-08	Psat4g033840.1	46.9003	43.9736	70.9906	2237.23	953.962	312.716	gi|502151555|ref|XP_004508498.1| PREDICTED: SPX domain-containing protein 1-like	GO:0019375 galactolipid biosynthetic process | GO:0045892 negative regulation of transcription	DNA-dependent | GO:0080040 positive regulation of cellular response to phosphate starvation | GO:0006817 phosphate ion transport	GO:0005634 nucleus
228.831	4.43067	1.20554e-05	Psat6g208600.2	19.0532	4.98669	67.0298	708.088	536.39	723.928	gi|357444285|ref|XP_003592420.1| sugar porter (SP) family MFS transporter	GO:0035428 hexose transmembrane transport | GO:0015770 sucrose transport | GO:0009414 response to water deprivation | GO:0009651 response to salt stress | GO:0015758 glucose transport | GO:0009737 response to abscisic acid stimulus	GO:0016021 integral to membrane | GO:0009506 plasmodesma | GO:0005886 plasma membrane	GO:0005358 high-affinity hydrogen:glucose symporter activity | GO:0008506 sucrose:hydrogen symporter activity
6.86365	4.43008	0.0195367	Psat5g281320.4	0.586254	2.26668	0	33.2069	11.7351	13.978	gi|922393887|ref|XP_013465349.1| white-brown-complex ABC transporter family protein	GO:0009611 response to wounding | GO:0033344 cholesterol efflux | GO:0007588 excretion | GO:0080172 petal epidermis patterning | GO:0009651 response to salt stress | GO:0080051 cutin transport | GO:0080167 response to karrikin | GO:0010949 negative regulation of intestinal phytosterol absorption | GO:0055085 transmembrane transport | GO:0010025 wax biosynthetic process | GO:0009737 response to ab…	GO:0043190 ATP-binding cassette (ABC) transporter complex | GO:0009897 external side of plasma membrane | GO:0009506 plasmodesma | GO:0016324 apical plasma membrane	GO:0046982 protein heterodimerization activity | GO:0042626 ATPase activity
112.721	4.42391	8.55601e-05	Psat2g070320.4	3.2244	34.9069	7.31234	380.252	150.6	438.193	gi|357489741|ref|XP_003615158.1| RmlC-type cupin	GO:0055114 oxidation-reduction process	GO:0005739 mitochondrion | GO:0009536 plastid	GO:0047800 cysteamine dioxygenase activity
444.081	4.4228	7.4537e-16	Psat4g199280.1	89.99	23.5735	45.0928	1101.36	1070.33	1241.11	gi|922333898|ref|XP_013444940.1| armadillo/beta-catenin-like repeat protein	GO:0045492 xylan biosynthetic process | GO:0010413 glucuronoxylan metabolic process	-	-
34.8352	4.41906	0.02226	Psat6g048440.1	0	0	0	1.30223	1.46688	1.30028	gi|356507991|ref|XP_003522746.1| PREDICTED: peptidyl-prolyl cis-trans isomerase 1-like	GO:0009585 red	far-red light phototransduction | GO:0009785 blue light signaling pathway | GO:0001932 regulation of protein phosphorylation | GO:0000413 protein peptidyl-prolyl isomerization | GO:0006457 protein folding | GO:0009742 brassinosteroid mediated signaling pathway | GO:0046686 response to cadmium ion | GO:0009704 de-etiolation	GO:0005829 cytosol | GO:0005886 plasma membrane | GO:0048046 apoplast
35.0069	4.41807	0.00902812	Psat1g071960.1	0	0.906672	0	2.93002	5.37857	7.47658	gi|922356402|ref|XP_003614184.2| UDP-glucosyltransferase family protein	GO:0008152 metabolic process	-	GO:0016758 transferase activity
132.854	4.41715	2.81307e-10	Psat2g085080.1	14.3632	10.4267	22.5464	207.055	221.988	585.449	gi|922356036|ref|XP_003613041.2| nucleobase-ascorbate transporter-like protein	GO:0055085 transmembrane transport	GO:0005886 plasma membrane	GO:0005215 transporter activity
19.0002	4.41649	0.00324214	Psat1g167480.4	0	5.44003	2.13277	49.4848	67.9655	40.9587	gi|357448507|ref|XP_003594529.1| ADP-ribosylation factor GTPase-activating protein AGD10	GO:0006623 protein targeting to vacuole | GO:0000902 cell morphogenesis | GO:0016197 endosome transport | GO:0032312 regulation of ARF GTPase activity | GO:0048193 Golgi vesicle transport | GO:0009555 pollen development | GO:0016049 cell growth | GO:0043547 positive regulation of GTPase activity	GO:0005773 vacuole | GO:0005794 Golgi apparatus | GO:0005886 plasma membrane | GO:0005634 nucleus	GO:0008270 zinc ion binding | GO:0005543 phospholipid binding | GO:0008060 ARF GTPase activator activity
78.1929	4.41169	9.59126e-32	Psat1g057960.1	8.20755	10.4267	12.1872	187.847	191.673	275.333	gi|922349885|ref|XP_013450811.1| metal-dependent phosphohydrolase	GO:0008152 metabolic process	-	GO:0046872 metal ion binding | GO:0008081 phosphoric diester hydrolase activity
20.2273	4.40748	0.000847807	Psat3g206560.2	4.69003	0	3.35149	67.3905	55.2525	51.3609	gi|502090117|ref|XP_004489126.1| PREDICTED: heparan-alpha-glucosaminide N-acetyltransferase-like	GO:0008152 metabolic process	GO:0016020 membrane	GO:0016740 transferase activity
145.366	4.39031	3.57072e-28	Psat5g039600.1	17.2945	12.2401	25.8979	307.978	453.266	410.237	gi|502132804|ref|XP_004501536.1| PREDICTED: peamaclein-like	-	GO:0005576 extracellular region	-
25.729	4.38373	1.09214e-06	Psat1g106640.1	2.63814	1.36001	1.82808	64.1349	44.9844	14.303	gi|525031610|gb|AGR40677.1| C-repeat binding factor 3	GO:0045893 positive regulation of transcription	DNA-dependent | GO:0009414 response to water deprivation | GO:0009631 cold acclimation	GO:0005634 nucleus
118.292	4.38082	4.40886e-45	Psat3g156040.1	11.1388	18.5868	17.3668	357.137	322.225	293.537	gi|922343034|ref|XP_013448440.1| dynamin-like protein 1E	GO:0000266 mitochondrial fission | GO:0050832 defense response to fungus | GO:0006184 GTP catabolic process | GO:0010152 pollen maturation | GO:0046686 response to cadmium ion	GO:0005774 vacuolar membrane | GO:0009506 plasmodesma | GO:0009504 cell plate | GO:0005886 plasma membrane | GO:0005938 cell cortex | GO:0005739 mitochondrion	GO:0005525 GTP binding | GO:0003924 GTPase activity
9.7561	4.37671	0.0144032	Psat6g047680.3	0	2.26668	1.82808	28.3235	44.9844	10.4022	gi|922400155|ref|XP_013467214.1| 3-ketoacyl-CoA thiolase 2	888.791561	GO:0010111 glyoxysome organization | GO:0009789 positive regulation of abscisic acid mediated signaling pathway | GO:0008152 metabolic process	GO:0005739 mitochondrion | GO:0005730 nucleolus | GO:0005774 vacuolar membrane | GO:0009507 chloroplast
24.588	4.36712	7.20617e-06	Psat1g074960.1	5.27628	4.08002	0.914042	76.8316	35.6941	98.4959	gi|502180604|ref|XP_004516675.1| PREDICTED: cytokinin hydroxylase	GO:0055114 oxidation-reduction process | GO:0033466 trans-zeatin biosynthetic process	GO:0009506 plasmodesma | GO:0016023 cytoplasmic membrane-bounded vesicle	GO:0016705 oxidoreductase activity
175.132	4.36589	7.55605e-13	Psat2g142680.1	25.502	24.0268	16.7574	576.237	591.153	198.617	gi|523430844|gb|AGQ42774.1| mitochondrial alternative oxidase 1	GO:0045333 cellular respiration | GO:0009409 response to cold | GO:0031930 mitochondria-nucleus signaling pathway	GO:0070469 respiratory chain | GO:0016021 integral to membrane	GO:0046872 metal ion binding | GO:0009916 alternative oxidase activity
1230.59	4.363	0.018737	Psat0s4284g0040.1	50.1247	0	442.701	2486.94	3372.36	4283.76	gi|2833383|sp|Q43092.1|SSG1_PEA RecName: Full=Granule-bound starch synthase 1	1393.720398	GO:0009250 glucan biosynthetic process	-
4.01988	4.35995	0.00178445	Psat0s2373g0120.1	0.293127	0.453336	0.914042	8.13895	17.6026	8.77686	gi|357479343|ref|XP_003609957.1| SAUR-like auxin-responsive family protein	GO:0009827 plant-type cell wall modification | GO:0009733 response to auxin stimulus | GO:0009860 pollen tube growth	GO:0005777 peroxisome | GO:0005634 nucleus	GO:0005516 calmodulin binding
1663.59	4.3586	6.74685e-13	Psat1g175600.1	203.43	288.322	155.692	5974.64	5989.77	1313.6	gi|357447931|ref|XP_003594241.1| phloem filament protein PP1	GO:0010951 negative regulation of endopeptidase activity | GO:0006952 defense response	GO:0005618 cell wall | GO:0005576 extracellular region	GO:0004869 cysteine-type endopeptidase inhibitor activity
117.004	4.35851	2.00717e-18	Psat0s1368g0080.1	14.0701	15.8668	14.0153	285.189	445.443	170.011	gi|922400577|ref|XP_013467425.1| Hop-interacting protein THI031	234.486079	-	GO:0005634 nucleus | GO:0005737 cytoplasm
6.91291	4.35393	0.00559424	Psat4g191040.1	1.17251	1.81334	0	19.859	13.6909	25.6804	gi|357514983|ref|XP_003627780.1| annexin D8	GO:0009414 response to water deprivation | GO:0009409 response to cold | GO:0009408 response to heat | GO:0009651 response to salt stress	GO:0009579 thylakoid | GO:0005634 nucleus | GO:0048046 apoplast	GO:0005509 calcium ion binding | GO:0005544 calcium-dependent phospholipid binding
16.0511	4.34492	0.0010834	Psat1g103520.1	0.293127	0	0.914042	14.3245	6.84545	5.2011	gi|525031605|gb|AGR40675.1| C-repeat binding factor 14	GO:0045893 positive regulation of transcription	DNA-dependent | GO:0050826 response to freezing | GO:0009631 cold acclimation | GO:0009414 response to water deprivation | GO:0009651 response to salt stress | GO:0010371 regulation of gibberellin biosynthetic process | GO:0048510 regulation of timing of transition from vegetative to reproductive phase | GO:0009408 response to heat | GO:0016049 cell growth	GO:0005634 nucleus
13.7392	4.34196	0.0445172	Psat1g219120.2	0	0.906672	4.87489	76.5061	29.3376	12.0275	gi|922385634|ref|XP_003593117.2| auxin-induced 5NG4-like protein	-	GO:0016020 membrane	-
70.8487	4.33512	0.0022302	Psat4g197120.1	3.81065	15.4134	10.0545	139.339	439.576	10.4022	gi|357460551|ref|XP_003600557.1| 60S ribosomal protein L10-2	GO:0006412 translation | GO:0007283 spermatogenesis | GO:0071493 cellular response to UV-B | GO:0032502 developmental process	GO:0005730 nucleolus | GO:0009941 chloroplast envelope | GO:0005774 vacuolar membrane | GO:0022625 cytosolic large ribosomal subunit	GO:0003735 structural constituent of ribosome
5.6855	4.32155	0.0206348	Psat6g022160.1	0.879381	0.906672	0.304681	3.90669	34.7162	2.92562	gi|922397253|ref|XP_013465875.1| cytosolic class II small heat-shock protein	GO:0006457 protein folding | GO:0009644 response to high light intensity | GO:0042542 response to hydrogen peroxide | GO:0006972 hyperosmotic response | GO:0009408 response to heat	-	GO:0051082 unfolded protein binding
5.6855	4.32155	0.0206348	Psat6g022240.1	0.879381	0.906672	0.304681	3.90669	34.7162	2.92562	gi|922397253|ref|XP_013465875.1| cytosolic class II small heat-shock protein	GO:0006457 protein folding | GO:0009644 response to high light intensity | GO:0042542 response to hydrogen peroxide | GO:0006972 hyperosmotic response | GO:0009408 response to heat	-	GO:0051082 unfolded protein binding
78.9929	4.32135	0.026929	Psat0s1395g0080.1	0.293127	0	0.304681	3.90669	8.31233	0.975207	-	-	-	-
33.0024	4.32076	2.72693e-07	Psat5g117720.2	2.05189	3.17335	8.83574	67.3905	134.953	80.6171	gi|922381514|ref|XP_013460986.1| E3 ubiquitin-protein ligase RGLG2-like protein	GO:0009690 cytokinin metabolic process | GO:0080148 negative regulation of response to water deprivation | GO:0016567 protein ubiquitination | GO:0009850 auxin metabolic process	GO:0005886 plasma membrane | GO:0005634 nucleus	GO:0004842 ubiquitin-protein ligase activity | GO:0008270 zinc ion binding
49.8265	4.31298	1.22181e-08	Psat6g068960.1	2.63814	8.61338	6.09362	108.736	177.493	54.6116	gi|922402341|ref|XP_013468306.1| C2H2 type zinc finger transcription factor family protein	GO:0035556 intracellular signal transduction | GO:0009693 ethylene biosynthetic process | GO:0002679 respiratory burst involved in defense response | GO:0006355 regulation of transcription	DNA-dependent | GO:0010200 response to chitin | GO:0009555 pollen development	GO:0005634 nucleus
3.33195	4.31226	0.0198185	Psat4g182080.1	0.586254	0.906672	0	7.81339	14.1799	6.50138	gi|357513969|ref|XP_003627273.1| auxin-binding protein ABP19a	GO:0009409 response to cold	GO:0005576 extracellular region | GO:0009505 plant-type cell wall | GO:0005634 nucleus | GO:0031012 extracellular matrix	GO:0045735 nutrient reservoir activity | GO:0030145 manganese ion binding
519.045	4.31002	2.29277e-07	Psat1g109120.1	113.147	12.2401	87.1387	1260.89	1394.52	1566.51	gi|502093314|ref|XP_004489900.1| PREDICTED: uncharacterized oxidoreductase At4g09670-like	GO:0055114 oxidation-reduction process	GO:0005829 cytosol | GO:0009536 plastid	GO:0016491 oxidoreductase activity
365.028	4.30719	5.81566e-07	Psat5g050480.1	35.1752	32.6402	67.9438	951.605	918.268	819.499	gi|73698629|gb|AAZ81837.1| isoamylase isoform 3	GO:0005980 glycogen catabolic process	GO:0009570 chloroplast stroma | GO:0009569 chloroplast starch grain	GO:0043169 cation binding | GO:0019156 isoamylase activity | GO:0004574 oligo-1
111.355	4.30557	0.00680118	Psat0s1509g0080.1	36.6409	0	10.9685	173.848	219.543	550.667	gi|657958753|ref|XP_008370910.1| PREDICTED: subtilisin-like protease	GO:0006508 proteolysis | GO:0043086 negative regulation of catalytic activity	GO:0016023 cytoplasmic membrane-bounded vesicle | GO:0005576 extracellular region	GO:0042802 identical protein binding | GO:0004252 serine-type endopeptidase activity
1269.66	4.30524	1.35621e-18	Psat1g066720.1	203.43	88.8538	191.949	2727.85	3458.42	3395.99	gi|297738066|emb|CBI27267.3| unnamed protein product	GO:0009414 response to water deprivation | GO:0005975 carbohydrate metabolic process | GO:0046686 response to cadmium ion | GO:0009266 response to temperature stimulus	GO:0009507 chloroplast	GO:0008184 glycogen phosphorylase activity | GO:0030170 pyridoxal phosphate binding | GO:0016597 amino acid binding
473.788	4.3032	1.35918e-10	Psat4g076800.1	90.5762	42.1602	63.0689	1173.96	2163.65	532.463	gi|922370792|ref|XP_013457558.1| beta-amylase	GO:0009409 response to cold | GO:0000024 maltose biosynthetic process | GO:0000272 polysaccharide catabolic process	GO:0009570 chloroplast stroma	GO:0016161 beta-amylase activity
37.6351	4.30252	0.000231455	Psat0s1635g0080.1	2.05189	5.89337	5.48425	46.2292	201.452	16.2534	gi|123555|sp|P19243.1|HSP11_PEA RecName: Full=18.1 kDa class I heat shock protein; AltName: Full=HSP 18.1	GO:0006950 response to stress	-	-
16.8559	4.29429	0.000613341	Psat1g131000.1	2.34502	0.906672	0.609362	44.6014	4.40064	27.6309	gi|502087648|ref|XP_004488599.1| PREDICTED: uncharacterized protein LOC101498325	-	GO:0009536 plastid	-
1369.17	4.29387	6.40639e-57	Psat5g173800.1	182.325	189.041	201.699	4453.31	4030.01	2757.88	gi|502146996|ref|XP_004506688.1| PREDICTED: serine acetyltransferase 1	666.962771	GO:0009409 response to cold | GO:0009970 cellular response to sulfate starvation | GO:0006535 cysteine biosynthetic process from serine | GO:0046686 response to cadmium ion	GO:0005829 cytosol | GO:0005634 nucleus
39.5893	4.29029	7.34017e-07	Psat4g143960.2	2.05189	1.81334	6.70298	72.2738	48.8961	88.0937	gi|357515445|ref|XP_003628011.1| nodulin MtN21/EamA-like transporter family protein	-	GO:0016020 membrane	-
43.8313	4.28125	0.0157499	Psat7g171480.3	0	12.6934	6.70298	165.058	129.086	80.9421	gi|357474227|ref|XP_003607398.1| hypothetical protein MTR_4g077590	GO:0015936 coenzyme A metabolic process | GO:0055114 oxidation-reduction process	-	GO:0050662 coenzyme binding | GO:0004420 hydroxymethylglutaryl-CoA reductase (NADPH) activity
23.1244	4.27567	0.0421106	Psat5g130440.2	0	0	6.09362	69.6694	22.0032	27.6309	gi|828311865|ref|XP_012571359.1| PREDICTED: uncharacterized protein LOC101505226	GO:0008152 metabolic process	GO:0009536 plastid	GO:0016779 nucleotidyltransferase activity
20.347	4.26871	5.45005e-05	Psat6g023960.1	1.17251	1.36001	6.3983	78.4594	58.6753	37.0578	gi|922397241|ref|XP_013465872.1| DUF1677 family protein	-	GO:0016021 integral to membrane | GO:0005739 mitochondrion | GO:0005886 plasma membrane	-
17.7138	4.26767	3.58835e-12	Psat0s1632g0120.1	1.75876	3.17335	2.43745	61.2049	42.0506	35.7576	gi|357438139|ref|XP_003589345.1| auxin-induced 5NG4-like protein	GO:0009750 response to fructose stimulus | GO:0006833 water transport | GO:0009825 multidimensional cell growth | GO:0051453 regulation of intracellular pH | GO:0010075 regulation of meristem growth | GO:0009651 response to salt stress | GO:0007389 pattern specification process | GO:0043481 anthocyanin accumulation in tissues in response to UV light | GO:0048767 root hair elongation | GO:0080171 …	GO:0009705 plant-type vacuole membrane | GO:0005886 plasma membrane | GO:0005634 nucleus	-
58.3427	4.25992	6.73089e-25	Psat0s3170g0160.1	7.91443	4.98669	8.53106	118.177	180.426	118.65	gi|357461815|ref|XP_003601189.1| C2 and GRAM domain plant-like protein	GO:0019722 calcium-mediated signaling | GO:0010152 pollen maturation | GO:0048015 phosphatidylinositol-mediated signaling	-	GO:0008270 zinc ion binding
33.5699	4.24297	8.51213e-07	Psat6g076760.1	3.81065	2.72002	4.57021	71.2972	30.3156	109.873	gi|502182590|ref|XP_004516963.1| PREDICTED: golgin subfamily A member 4-like	-	GO:0005739 mitochondrion	GO:0008270 zinc ion binding
651.972	4.2206	3.65004e-15	Psat5g161760.2	89.4037	95.2005	98.4119	1444.17	738.819	3092.71	gi|502129218|ref|XP_004500227.1| PREDICTED: protein NRT1/ PTR FAMILY 8.2-like	GO:0042939 tripeptide transport | GO:0015996 chlorophyll catabolic process | GO:0009860 pollen tube growth | GO:0015824 proline transport | GO:0042938 dipeptide transport	GO:0016021 integral to membrane | GO:0009506 plasmodesma | GO:0005886 plasma membrane	GO:0042937 tripeptide transporter activity | GO:0042936 dipeptide transporter activity
321.931	4.22014	5.2802e-19	Psat7g252760.1	37.2271	25.3868	78.9123	813.569	843.457	988.859	gi|922364983|ref|XP_013454742.1| sulfate/bicarbonate/oxalate exchanger and transporter sat-1	-	GO:0009506 plasmodesma | GO:0016021 integral to membrane	GO:0008271 secondary active sulfate transmembrane transporter activity
5.0278	4.21968	0.00415698	Psat3g081480.1	0.293127	0.453336	1.5234	22.1379	13.6909	7.15151	gi|828291457|ref|XP_012574891.1| PREDICTED: cation-chloride cotransporter 1	GO:0006813 potassium ion transport	GO:0016021 integral to membrane | GO:0005768 endosome | GO:0005802 trans-Golgi network | GO:0005794 Golgi apparatus | GO:0005886 plasma membrane	GO:0008511 sodium:potassium:chloride symporter activity | GO:0005524 ATP binding
34.7029	4.20934	0.0104141	Psat4g156240.3	7.03505	0	8.22638	36.1369	126.152	122.226	gi|357514547|ref|XP_003627562.1| anaphase-promoting complex subunit 11 RING-H2 finger protein	GO:0048573 photoperiodism	flowering | GO:0045892 negative regulation of transcription	DNA-dependent | GO:0006914 autophagy
10.5917	4.20281	0.000165539	Psat1g102760.1	0.586254	0.906672	3.35149	21.8124	28.3597	40.3085	gi|922351865|ref|XP_013451749.1| ABC transporter family protein	GO:0055085 transmembrane transport | GO:0006200 ATP catabolic process	GO:0016021 integral to membrane | GO:0005774 vacuolar membrane	GO:0042626 ATPase activity
1073.13	4.19633	1.12682e-05	Psat1g162120.1	189.946	226.215	62.1549	2661.44	2493.21	3611.84	gi|357448853|ref|XP_003594702.1| plant invertase/pectin methylesterase inhibitor	GO:0043086 negative regulation of catalytic activity	-	GO:0030599 pectinesterase activity | GO:0004857 enzyme inhibitor activity
6.39249	4.19038	1.46679e-06	Psat5g270120.1	0.879381	0.906672	0.914042	15.3012	18.0915	15.9284	gi|922393260|ref|XP_013465039.1| ultrapetala developmental regulator	GO:0010582 floral meristem determinacy | GO:0010081 regulation of inflorescence meristem growth | GO:0010080 regulation of floral meristem growth	GO:0005634 nucleus | GO:0005829 cytosol	GO:0003677 DNA binding
25.2165	4.18919	0.00294392	Psat5g260640.1	2.05189	0	7.31234	34.5091	104.149	34.7824	gi|922393096|ref|XP_013464957.1| aluminum activated malate transporter family protein	GO:0071423 malate transmembrane transport | GO:0010044 response to aluminum ion	-	GO:0015140 malate transmembrane transporter activity
2.05092	4.18545	0.0399092	Psat7g106640.1	0.293127	0.453336	0	3.90669	2.93376	5.85124	gi|922362928|ref|XP_003606863.2| phosphatidylinositol 3- and 4-kinase	GO:0000160 two-component signal transduction system (phosphorelay) | GO:0046777 protein autophosphorylation | GO:0023014 signal transduction via phosphorylation event | GO:0045860 positive regulation of protein kinase activity	GO:0005886 plasma membrane	GO:0035091 phosphatidylinositol binding | GO:0005524 ATP binding | GO:0005515 protein binding | GO:0004676 3-phosphoinositide-dependent protein kinase activity | GO:0070300 phosphatidic acid binding | GO:0000155 two-component sensor activity
10.1442	4.18513	0.00370099	Psat7g027480.2	0.293127	0.453336	0.304681	2.60446	4.88961	11.0523	gi|828316925|ref|XP_012572124.1| PREDICTED: putative leucine-rich repeat-containing protein DDB_G0290503	GO:0050901 leukocyte tethering or rolling | GO:0016525 negative regulation of angiogenesis | GO:0032060 bleb assembly | GO:0045616 regulation of keratinocyte differentiation | GO:0003383 apical constriction | GO:0032970 regulation of actin filament-based process | GO:0022614 membrane to membrane docking | GO:0030036 actin cytoskeleton organization | GO:0006468 protein phosphorylation | GO:0046686…	GO:0030027 lamellipodium | GO:0005618 cell wall | GO:0005576 extracellular region | GO:0005794 Golgi apparatus | GO:0001726 ruffle | GO:0005856 cytoskeleton | GO:0005886 plasma membrane	GO:0030275 LRR domain binding | GO:0046872 metal ion binding | GO:0004674 protein serine/threonine kinase activity | GO:0017048 Rho GTPase binding | GO:0005524 ATP binding
253.007	4.16387	2.399e-10	Psat5g006240.1	48.3659	30.8268	18.8902	577.865	700.191	481.102	gi|357467255|ref|XP_003603912.1| glucan endo-1	929.042752	GO:0005975 carbohydrate metabolic process	GO:0005576 extracellular region
7.29385	4.15837	0.00809467	Psat2g148520.1	0.293127	0.906672	0.304681	2.93002	6.84545	15.6033	gi|502161775|ref|XP_004512280.1| PREDICTED: probable protein phosphatase 2C 47	GO:0006470 protein dephosphorylation | GO:0009414 response to water deprivation | GO:0009409 response to cold | GO:0010200 response to chitin | GO:0050688 regulation of defense response to virus | GO:0009737 response to abscisic acid stimulus	GO:0005829 cytosol | GO:0005739 mitochondrion | GO:0008287 protein serine/threonine phosphatase complex | GO:0005634 nucleus	GO:0046872 metal ion binding | GO:0003677 DNA binding | GO:0004722 protein serine/threonine phosphatase activity
174.936	4.15812	2.72451e-13	Psat0s3744g0040.1	38.9859	19.4934	17.0621	429.411	611.201	311.741	gi|357491305|ref|XP_003615940.1| DUF4228 domain protein	-	GO:0009507 chloroplast	-
569.584	4.15561	7.62674e-13	Psat6g178160.1	110.509	74.3471	64.897	2235.93	1722.61	494.43	gi|922396301|ref|XP_003591795.2| myb-like transcription factor family protein	GO:0080022 primary root development | GO:0006355 regulation of transcription	DNA-dependent | GO:0016036 cellular response to phosphate starvation | GO:0009737 response to abscisic acid stimulus	GO:0005634 nucleus
421.569	4.14823	3.85245e-09	Psat5g155400.1	31.9508	117.414	44.7881	1534.35	1126.08	774.639	gi|922380124|ref|XP_013460293.1| protein phosphatase 2C-like protein	GO:0010440 stomatal lineage progression | GO:0006470 protein dephosphorylation | GO:0009611 response to wounding | GO:0009738 abscisic acid mediated signaling pathway | GO:0050832 defense response to fungus	GO:0009507 chloroplast | GO:0005634 nucleus	GO:0046872 metal ion binding | GO:0004722 protein serine/threonine phosphatase activity
7.07338	4.14375	0.00339239	Psat2g041560.2	1.46563	0	1.82808	19.859	13.2019	27.3058	gi|357492237|ref|XP_003616407.1| calcium-dependent lipid-binding (CaLB domain) family protein	-	-	-
210.868	4.14212	4.76399e-14	Psat7g197360.1	30.1921	15.4134	44.7881	381.879	659.119	561.719	gi|11967861|emb|CAC19488.1| putative serine carboxypeptidase	GO:0006508 proteolysis | GO:0009742 brassinosteroid mediated signaling pathway	GO:0005773 vacuole | GO:0005576 extracellular region	GO:0004185 serine-type carboxypeptidase activity
96.8337	4.13955	2.68415e-05	Psat7g110040.1	34.589	5.89337	4.26553	288.119	359.386	144.656	gi|922363378|ref|XP_003608194.2| NAD(P)H dehydrogenase B2	GO:0071482 cellular response to light stimulus | GO:0055114 oxidation-reduction process	GO:0005777 peroxisome | GO:0031304 intrinsic to mitochondrial inner membrane	GO:0050660 flavin adenine dinucleotide binding | GO:0003954 NADH dehydrogenase activity
397.543	4.1198	8.40193e-08	Psat4g150080.1	38.9859	133.281	17.0621	1103.64	1130.48	1049	gi|357514721|ref|XP_003627649.1| alpha/beta hydrolase fold protein	GO:0008152 metabolic process	GO:0005634 nucleus	GO:0052689 carboxylic ester hydrolase activity
152.395	4.11466	0.000378112	Psat0s375g0120.1	16.4151	47.6003	6.70298	481.174	686.99	53.3113	gi|357461569|ref|XP_003601066.1| AP2 domain class transcription factor	GO:0045893 positive regulation of transcription	DNA-dependent | GO:0009751 response to salicylic acid stimulus | GO:0009753 response to jasmonic acid stimulus | GO:0006450 regulation of translational fidelity | GO:0071497 cellular response to freezing | GO:0034605 cellular response to heat	GO:0005634 nucleus
30.08	4.10364	0.0123559	Psat7g072920.1	0	0.906672	0	2.93002	4.40064	5.2011	-	-	-	-
51.0842	4.10229	7.09771e-08	Psat7g027760.1	5.27628	4.08002	7.9217	84.3195	94.3694	119.95	gi|502139093|ref|XP_004503642.1| PREDICTED: arabinogalactan peptide 16-like	GO:0009612 response to mechanical stimulus	GO:0016023 cytoplasmic membrane-bounded vesicle | GO:0031225 anchored to membrane | GO:0005886 plasma membrane	-
11.6355	4.09895	0.0323985	Psat1g160960.1	0.293127	0	0	1.62779	3.91168	0.975207	gi|357448893|ref|XP_003594722.1| GDSL-like lipase/acylhydrolase	GO:0055114 oxidation-reduction process | GO:0006629 lipid metabolic process | GO:0006979 response to oxidative stress	GO:0005576 extracellular region	GO:0020037 heme binding | GO:0046872 metal ion binding | GO:0004601 peroxidase activity | GO:0016298 lipase activity
1097.98	4.09352	3.05852e-07	Psat4g006320.1	132.493	61.6537	248.62	2367.78	2994.88	2200.07	gi|357480323|ref|XP_003610447.1| lactoylglutathione lyase-like protein	GO:0009651 response to salt stress | GO:0009409 response to cold | GO:0019243 methylglyoxal catabolic process to D-lactate | GO:0006094 gluconeogenesis | GO:0046686 response to cadmium ion | GO:0006096 glycolysis | GO:0019344 cysteine biosynthetic process	GO:0005829 cytosol | GO:0031977 thylakoid lumen | GO:0005777 peroxisome | GO:0005739 mitochondrion | GO:0009941 chloroplast envelope | GO:0009570 chloroplast stroma | GO:0005773 vacuole | GO:0005886 plasma membrane | GO:0010319 stromule	GO:0046872 metal ion binding | GO:0004462 lactoylglutathione lyase activity
17.2151	4.09228	0.00342698	Psat5g277680.1	2.05189	0	6.09362	49.8103	44.9844	46.4848	gi|922386944|ref|XP_003597209.2| C2H2-type zinc finger protein	GO:0031348 negative regulation of defense response | GO:0048364 root development | GO:0045893 positive regulation of transcription	DNA-dependent | GO:0009867 jasmonic acid mediated signaling pathway | GO:0035304 regulation of protein dephosphorylation | GO:0009862 systemic acquired resistance	salicylic acid mediated signaling pathway | GO:0010260 organ senescence | GO:0010363 regulation of plant-type hypersensitive response | GO:0010310 regulation of hydrogen peroxide metabolic process | GO:0010075 regulation of meristem growth | GO:0009617 response to bacterium | GO:0048573 photoperiodism
15.7485	4.09191	6.97765e-09	Psat5g078680.1	1.17251	2.26668	3.65617	31.5791	48.8961	40.6336	gi|922375954|ref|XP_003602240.2| phosphatidylinositol 3- and 4-kinase family protein	GO:0046854 phosphatidylinositol phosphorylation | GO:0046777 protein autophosphorylation | GO:0009651 response to salt stress	GO:0005777 peroxisome | GO:0005829 cytosol	GO:0004674 protein serine/threonine kinase activity
24.1476	4.08603	6.02373e-05	Psat4g202480.1	1.17251	0.453336	0.609362	20.5101	7.82337	10.7273	gi|922333728|ref|XP_013444855.1| Ripening related protein family	-	GO:0005576 extracellular region | GO:0016023 cytoplasmic membrane-bounded vesicle	-
93.6345	4.0766	6.92513e-06	Psat7g242960.1	11.1388	7.70671	16.1481	223.333	193.628	175.212	gi|357469001|ref|XP_003604785.1| uncoupling protein	GO:0009853 photorespiration | GO:0006839 mitochondrial transport | GO:0015992 proton transport	GO:0005794 Golgi apparatus | GO:0009506 plasmodesma | GO:0005886 plasma membrane | GO:0005774 vacuolar membrane | GO:0016021 integral to membrane | GO:0009507 chloroplast | GO:0031966 mitochondrial membrane	GO:0017077 oxidative phosphorylation uncoupler activity
4.77431	4.0759	0.00386327	Psat7g123000.1	0.293127	0.906672	1.21872	12.0456	22.0032	6.50138	gi|357475437|ref|XP_003608004.1| cyclin-dependent kinase inhibitor family protein	GO:0031047 gene silencing by RNA | GO:0006275 regulation of DNA replication | GO:0000911 cytokinesis by cell plate formation | GO:0016569 covalent chromatin modification | GO:0010389 regulation of G2/M transition of mitotic cell cycle | GO:0051225 spindle assembly | GO:0010440 stomatal lineage progression | GO:0006342 chromatin silencing | GO:0007050 cell cycle arrest | GO:0042023 DNA endoredupli…	GO:0001673 male germ cell nucleus	GO:0016301 kinase activity | GO:0030332 cyclin binding | GO:0004861 cyclin-dependent protein kinase inhibitor activity
49.2159	4.07062	0.00924915	Psat0s2310g0040.1	0.293127	0.453336	0.304681	11.3945	2.4448	3.25069	-	-	-	-
30.0612	4.06204	0.00893886	Psat7g080360.1	0.586254	0.906672	0	8.13895	13.6909	1.95041	gi|357475045|ref|XP_003607808.1| hypothetical protein MTR_4g083130	GO:0009735 response to cytokinin stimulus	-	-
437.019	4.05324	3.38112e-72	Psat6g085320.1	70.9367	65.2804	69.4672	989.696	1415.54	1013.89	gi|502122277|ref|XP_004497666.1| PREDICTED: protein YLS9-like	GO:0010150 leaf senescence | GO:0042742 defense response to bacterium | GO:0051607 defense response to virus	GO:0005794 Golgi apparatus | GO:0009506 plasmodesma | GO:0005886 plasma membrane | GO:0005774 vacuolar membrane | GO:0009507 chloroplast	-
14.0842	4.04554	1.01153e-07	Psat6g088520.1	2.34502	1.36001	1.5234	22.4635	41.0727	24.3802	gi|502122740|ref|XP_004497880.1| PREDICTED: probable protein kinase At2g41970	GO:0018108 peptidyl-tyrosine phosphorylation	GO:0009506 plasmodesma | GO:0009536 plastid | GO:0005886 plasma membrane	GO:0004674 protein serine/threonine kinase activity | GO:0005524 ATP binding | GO:0004713 protein tyrosine kinase activity | GO:0019901 protein kinase binding
93.5956	4.04461	5.68645e-25	Psat2g081160.1	13.777	18.1334	14.0153	252.307	327.115	174.887	gi|502092757|ref|XP_004489766.1| PREDICTED: ATP-dependent 6-phosphofructokinase 5	1094.967109	GO:0010498 proteasomal protein catabolic process | GO:0007010 cytoskeleton organization | GO:0046835 carbohydrate phosphorylation | GO:0006002 fructose 6-phosphate metabolic process | GO:0006094 gluconeogenesis | GO:0006096 glycolysis	GO:0005945 6-phosphofructokinase complex | GO:0009507 chloroplast | GO:0005886 plasma membrane
63.829	4.03505	4.37525e-11	Psat0s3161g0320.1	4.69003	12.2401	11.2732	123.712	124.196	210.97	gi|922347266|ref|XP_013450544.1| DIL domain myosin family protein	GO:0051645 Golgi localization | GO:0010154 fruit development | GO:0009414 response to water deprivation | GO:0060151 peroxisome localization | GO:0000186 activation of MAPKK activity | GO:0030048 actin filament-based movement | GO:0002229 defense response to oomycetes | GO:0051646 mitochondrion localization | GO:0051301 cell division | GO:2000031 regulation of salicylic acid mediated signaling pa…	GO:0005802 trans-Golgi network | GO:0005829 cytosol | GO:0016021 integral to membrane | GO:0009506 plasmodesma | GO:0016459 myosin complex	GO:0003779 actin binding | GO:0042802 identical protein binding | GO:0003774 motor activity | GO:0004709 MAP kinase kinase kinase activity | GO:0005524 ATP binding
1721.4	4.03285	6.81394e-15	Psat7g247920.1	309.249	290.588	256.237	8303.35	3393.39	2315.47	gi|357468691|ref|XP_003604630.1| group 1 family glycosyltransferase	GO:0009247 glycolipid biosynthetic process	GO:0009941 chloroplast envelope	GO:0008194 UDP-glycosyltransferase activity
6.46193	4.0319	0.0284572	Psat3g098760.1	2.05189	0	0.914042	6.83671	36.1831	7.15151	gi|922345015|ref|XP_013449426.1| AP2-domain DNA-binding protein	GO:0009414 response to water deprivation | GO:0006355 regulation of transcription	DNA-dependent | GO:0010200 response to chitin	GO:0005634 nucleus
7.17161	4.03039	0.0181695	Psat7g072720.1	0	1.36001	0	7.48783	4.40064	7.15151	-	-	-	-
2418.58	4.02937	1.9175e-05	Psat6g208600.1	443.208	44.8803	718.437	7907.15	5505.7	6293.01	gi|357444285|ref|XP_003592420.1| sugar porter (SP) family MFS transporter	GO:0035428 hexose transmembrane transport | GO:0015770 sucrose transport | GO:0009414 response to water deprivation | GO:0009651 response to salt stress | GO:0015758 glucose transport | GO:0009737 response to abscisic acid stimulus	GO:0016021 integral to membrane | GO:0009506 plasmodesma | GO:0005886 plasma membrane	GO:0005358 high-affinity hydrogen:glucose symporter activity | GO:0008506 sucrose:hydrogen symporter activity
2831.86	4.02684	8.67321e-23	Psat3g088800.1	325.957	364.935	684.618	8332.98	8358.78	5733.89	gi|922339983|ref|XP_003624630.2| transmembrane protein	96.737556	-	-
5.60664	4.01809	0.0361934	Psat4g003320.1	1.17251	1.36001	0	6.51116	28.3597	5.52617	gi|922364340|ref|XP_003610505.2| DUF506 family protein	-	GO:0005634 nucleus | GO:0005739 mitochondrion	-
122.311	4.0167	0.00617319	Psat2g024320.1	12.8976	0	3.35149	79.1105	117.839	68.5895	gi|190682931|gb|ACE81776.1| putative LysM receptor kinase SYM37A	GO:0032499 detection of peptidoglycan | GO:0032491 detection of molecule of fungal origin | GO:0071219 cellular response to molecule of bacterial origin | GO:0071323 cellular response to chitin | GO:0042742 defense response to bacterium | GO:0046777 protein autophosphorylation | GO:0006633 fatty acid biosynthetic process | GO:0002752 cell surface pattern recognition receptor signaling pathway | G…	incompatible interaction | GO:0008654 phospholipid biosynthetic process | GO:0016998 cell wall macromolecule catabolic process | GO:0035556 intracellular signal transduction	GO:0016020 membrane
65.6027	4.01316	0.000287024	Psat7g046400.2	1.17251	0	0	4.55781	6.84545	9.75207	gi|502079960|ref|XP_004486419.1| PREDICTED: uncharacterized protein LOC101511910	GO:0008152 metabolic process	GO:0031359 integral to chloroplast outer membrane	GO:0016884 carbon-nitrogen ligase activity
12.2756	4.00219	0.000155918	Psat3g192120.1	3.2244	0.906672	1.21872	21.8124	30.3156	35.4325	gi|356566762|ref|XP_003551597.1| PREDICTED: transcription factor SCREAM2-like	GO:0008152 metabolic process	GO:0005634 nucleus	GO:0016597 amino acid binding | GO:0046983 protein dimerization activity
1687.14	3.99784	1.61423e-24	Psat5g270080.1	315.698	270.642	275.736	4721.89	4766.88	4285.38	gi|922393252|ref|XP_013465035.1| formiminotransferase-cyclodeaminase-like protein	GO:0008152 metabolic process	-	GO:0005542 folic acid binding | GO:0016740 transferase activity
26.702	3.99369	0.00147104	Psat4g155760.1	4.3969	0	6.70298	94.0862	52.3188	33.157	gi|351726780|ref|NP_001237394.1| phosphoenolpyruvate carboxylase	GO:0015977 carbon fixation | GO:0006099 tricarboxylic acid cycle | GO:0051262 protein tetramerization | GO:0015979 photosynthesis | GO:0016036 cellular response to phosphate starvation	GO:0005829 cytosol | GO:0009506 plasmodesma | GO:0009507 chloroplast | GO:0005886 plasma membrane | GO:0048046 apoplast	GO:0008964 phosphoenolpyruvate carboxylase activity
18.7443	3.98694	0.00023405	Psat3g085440.1	1.17251	0.906672	0.609362	10.0923	5.37857	26.9807	gi|357508931|ref|XP_003624754.1| secondary cell wall glycosyltransferase family 47 protein	GO:0048868 pollen tube development | GO:0008152 metabolic process | GO:0009561 megagametogenesis	GO:0005794 Golgi apparatus | GO:0009506 plasmodesma | GO:0016023 cytoplasmic membrane-bounded vesicle | GO:0016020 membrane | GO:0005739 mitochondrion	GO:0016740 transferase activity
31.102	3.98356	1.70887e-13	Psat3g110440.1	4.69003	3.17335	8.53106	97.0162	84.5902	81.9174	gi|357507223|ref|XP_003623900.1| DEAD-box ATP-dependent RNA helicase-like protein	GO:0051028 mRNA transport | GO:0006397 mRNA processing | GO:0006417 regulation of translation | GO:0019048 virus-host interaction | GO:0006200 ATP catabolic process	GO:0005829 cytosol | GO:0000932 cytoplasmic mRNA processing body	GO:0008026 ATP-dependent helicase activity | GO:0003723 RNA binding | GO:0005524 ATP binding
37.2115	3.9811	3.02229e-05	Psat7g203400.1	1.46563	0.906672	4.26553	17.2546	47.9181	41.9339	gi|357471353|ref|XP_003605961.1| C4-dicarboxylate transporter/malic acid protein	GO:0055085 transmembrane transport | GO:0044070 regulation of anion transport | GO:0010193 response to ozone | GO:0016554 cytidine to uridine editing | GO:0050891 multicellular organismal water homeostasis | GO:0015711 organic anion transport | GO:0010037 response to carbon dioxide | GO:0015698 inorganic anion transport | GO:0006873 cellular ion homeostasis | GO:0009270 response to humidity | GO:…	GO:0016021 integral to membrane | GO:0005886 plasma membrane	GO:0019903 protein phosphatase binding | GO:0008308 voltage-gated anion channel activity | GO:0019901 protein kinase binding
9.1558	3.98016	0.0400911	Psat6g016760.1	0.586254	1.36001	0	1.62779	4.88961	22.7548	gi|356552288|ref|XP_003544500.1| PREDICTED: probable xyloglucan glycosyltransferase 12	GO:0048868 pollen tube development | GO:0008152 metabolic process	GO:0000139 Golgi membrane | GO:0005768 endosome | GO:0009506 plasmodesma | GO:0005886 plasma membrane | GO:0016021 integral to membrane | GO:0005634 nucleus | GO:0005802 trans-Golgi network	GO:0016757 transferase activity
162.714	3.97929	1.81594e-08	Psat7g180600.1	14.9495	56.667	14.9294	427.783	525.144	404.386	gi|502144992|ref|XP_004505827.1| PREDICTED: auxin-induced protein 15A-like	-	-	-
151.201	3.97813	9.54073e-24	Psat0ss7919g0200.1	19.3464	31.7335	28.3353	439.503	522.699	285.085	gi|502151216|ref|XP_004508332.1| PREDICTED: pyruvate	1895.071352	GO:0019252 starch biosynthetic process | GO:0008610 lipid biosynthetic process | GO:0006090 pyruvate metabolic process | GO:0015979 photosynthesis | GO:0046777 protein autophosphorylation | GO:0045860 positive regulation of protein kinase activity | GO:0009416 response to light stimulus	GO:0005829 cytosol | GO:0009570 chloroplast stroma | GO:0005886 plasma membrane | GO:0005634 nucleus
51.5777	3.96241	1.83927e-13	Psat7g132760.1	6.44879	6.80004	10.6638	107.109	149.622	117.675	gi|357475151|ref|XP_003607861.1| LOB domain protein	GO:0009965 leaf morphogenesis	-	-
49.1707	3.96143	5.9106e-07	Psat1g140440.1	6.15567	6.80004	2.43745	40.3692	45.9623	151.482	gi|502164888|ref|XP_004513312.1| PREDICTED: ribonucleoside-diphosphate reductase small chain	GO:0007275 multicellular organismal development | GO:0051726 regulation of cell cycle | GO:0009186 deoxyribonucleoside diphosphate metabolic process | GO:0012501 programmed cell death | GO:0055114 oxidation-reduction process	GO:0005829 cytosol	GO:0016491 oxidoreductase activity
275.656	3.95776	8.43765e-06	Psat3g002520.1	59.2116	33.0935	57.5847	1094.2	1085.98	150.832	gi|922347391|ref|XP_013450606.1| UDP-glucosyltransferase family protein	GO:0016131 brassinosteroid metabolic process | GO:0010224 response to UV-B	-	GO:0080046 quercetin 4'-O-glucosyltransferase activity | GO:0050502 cis-zeatin O-beta-D-glucosyltransferase activity | GO:0080044 quercetin 7-O-glucosyltransferase activity | GO:0050403 trans-zeatin O-beta-D-glucosyltransferase activity
38.4667	3.95705	1.15279e-09	Psat2g025360.2	3.2244	4.08002	4.26553	33.2069	61.1201	84.843	gi|922357252|ref|XP_003616898.2| ankyrin repeat protein	-	-	-
928.259	3.95281	1.28159e-12	Psat7g150760.1	128.683	154.588	202.917	4198.72	1838	1492.07	gi|922328447|ref|XP_013443616.1| glycerol-3-phosphate transporter	GO:0055085 transmembrane transport | GO:0010054 trichoblast differentiation | GO:0055062 phosphate ion homeostasis | GO:0008643 carbohydrate transport	GO:0016021 integral to membrane | GO:0005739 mitochondrion	GO:0005351 sugar:hydrogen symporter activity
146.942	3.95238	3.44328e-11	Psat0s1070g0120.1	41.0378	12.2401	22.5464	301.467	287.509	590.325	gi|357465825|ref|XP_003603197.1| mechanosensitive ion channel family protein	GO:0000041 transition metal ion transport | GO:0006820 anion transport | GO:0009750 response to fructose stimulus | GO:0050982 detection of mechanical stimulus | GO:0009749 response to glucose stimulus | GO:0009744 response to sucrose stimulus | GO:0007165 signal transduction | GO:0034220 ion transmembrane transport | GO:0080167 response to karrikin	GO:0009536 plastid | GO:0016023 cytoplasmic membrane-bounded vesicle | GO:0005634 nucleus | GO:0005886 plasma membrane	GO:0008381 mechanically-gated ion channel activity
13.0798	3.95204	0.0412126	Psat3g186880.1	0.586254	5.44003	1.21872	11.3945	92.9025	6.17631	gi|357502983|ref|XP_003621780.1| BAG domain protein	-	-	GO:0051087 chaperone binding
15.9689	3.94974	0.0255212	Psat0s3689g0040.1	3.81065	2.72002	1.5234	28.3235	94.3694	1.95041	gi|357485381|ref|XP_003612978.1| cinnamyl alcohol dehydrogenase-like protein	GO:0009617 response to bacterium | GO:0055114 oxidation-reduction process	-	GO:0047681 aryl-alcohol dehydrogenase (NADP+) activity | GO:0008270 zinc ion binding
61.3243	3.9423	2.10962e-14	Psat6g111400.1	7.32817	10.4267	14.9294	199.892	177.982	124.826	gi|922332602|ref|XP_013444292.1| ABC transporter-like family-protein	GO:0055085 transmembrane transport | GO:0006200 ATP catabolic process	GO:0016021 integral to membrane | GO:0000325 plant-type vacuole | GO:0005774 vacuolar membrane | GO:0005886 plasma membrane	GO:0042626 ATPase activity
16.9088	3.94172	1.24481e-09	Psat1g162400.2	3.81065	4.08002	1.5234	49.8103	53.2967	39.6584	gi|357448881|ref|XP_003594716.1| prefoldin protein	GO:0006457 protein folding	GO:0016272 prefoldin complex | GO:0005829 cytosol	GO:0051082 unfolded protein binding
110.128	3.93852	4.29057e-26	Psat7g260280.1	12.6045	14.0534	22.5464	268.911	213.187	274.683	gi|922362064|ref|XP_003604249.2| phospholipid N-methyltransferase	GO:0008654 phospholipid biosynthetic process | GO:0032259 methylation	GO:0043231 intracellular membrane-bounded organelle | GO:0016020 membrane	GO:0000773 phosphatidyl-N-methylethanolamine N-methyltransferase activity | GO:0080101 phosphatidyl-N-dimethylethanolamine N-methyltransferase activity
1801.24	3.93113	8.28323e-11	Psat6g137000.1	160.927	167.281	609.971	5614.9	4641.7	4058.81	gi|922399731|ref|XP_013467004.1| DUF506 family protein	-	GO:0005634 nucleus	-
32.007	3.91684	4.19469e-19	Psat3g012440.2	6.44879	4.53336	6.70298	108.411	88.5019	73.4656	gi|828301585|ref|XP_012569532.1| PREDICTED: LOW QUALITY PROTEIN: F-box/LRR-repeat protein 3	-	-	-
56.8946	3.91412	2.69081e-17	Psat2g157280.1	10.5526	8.61338	10.9685	108.736	149.622	197.967	gi|502161206|ref|XP_004512075.1| PREDICTED: phosphatidylinositol/phosphatidylcholine transfer protein SFH12-like	GO:0048768 root hair cell tip growth | GO:0006656 phosphatidylcholine biosynthetic process | GO:0009908 flower development | GO:0015914 phospholipid transport	GO:0035619 root hair tip | GO:0005794 Golgi apparatus	GO:0008526 phosphatidylinositol transporter activity
28.2284	3.90514	0.0352654	Psat4g210960.1	1.46563	1.36001	3.04681	21.4868	24.937	41.9339	gi|357480755|ref|XP_003610663.1| tryptophan synthase beta type 2	GO:0006979 response to oxidative stress | GO:0006468 protein phosphorylation | GO:0009651 response to salt stress | GO:0000162 tryptophan biosynthetic process	GO:0009941 chloroplast envelope | GO:0009570 chloroplast stroma | GO:0005886 plasma membrane	GO:0004674 protein serine/threonine kinase activity | GO:0004834 tryptophan synthase activity | GO:0005524 ATP binding
193.471	3.90127	0.016269	Psat4g218800.2	1.17251	0	0	2.2789	15.6467	1.30028	gi|357513083|ref|XP_003626830.1| UMP-CMP kinase family protein	GO:0046939 nucleotide phosphorylation | GO:0006354 transcription elongation	DNA-dependent	GO:0005829 cytosol | GO:0005634 nucleus | GO:0048046 apoplast
14.5905	3.89958	3.26877e-05	Psat4g020800.1	1.17251	1.36001	2.13277	34.1836	24.448	11.3774	gi|357479247|ref|XP_003609909.1| auxin-responsive AUX/IAA family protein	GO:0048364 root development | GO:0009734 auxin mediated signaling pathway | GO:0048367 shoot development | GO:0009647 skotomorphogenesis | GO:0006355 regulation of transcription	DNA-dependent | GO:0010262 somatic embryogenesis | GO:0009630 gravitropism | GO:0010588 cotyledon vascular tissue pattern formation	GO:0009536 plastid | GO:0005634 nucleus
402.034	3.89638	4.3612e-10	Psat4g217440.1	111.681	68.0004	38.9991	1521.01	1142.21	594.226	gi|502156739|ref|XP_004510623.1| PREDICTED: CBL-interacting serine/threonine-protein kinase 9	GO:0010118 stomatal movement | GO:0006468 protein phosphorylation | GO:0009414 response to water deprivation | GO:0055075 potassium ion homeostasis | GO:0009651 response to salt stress | GO:0010107 potassium ion import | GO:0009409 response to cold | GO:0009611 response to wounding | GO:0007584 response to nutrient | GO:0043266 regulation of potassium ion transport | GO:0051365 cellular response …	GO:0005829 cytosol | GO:0009536 plastid | GO:0005634 nucleus | GO:0005886 plasma membrane	GO:0004674 protein serine/threonine kinase activity | GO:0005524 ATP binding | GO:0005515 protein binding
547.774	3.8938	1.62923e-07	Psat4g035200.1	68.2986	87.9472	148.075	2429.64	1634.11	460.623	gi|357478345|ref|XP_003609458.1| monogalactosyldiacylglycerol synthase	GO:0006631 fatty acid metabolic process | GO:0009414 response to water deprivation | GO:0009739 response to gibberellin stimulus | GO:0009651 response to salt stress | GO:0045017 glycerolipid biosynthetic process | GO:0009416 response to light stimulus | GO:0009409 response to cold | GO:0030912 response to deep water | GO:0019374 galactolipid metabolic process | GO:0009247 glycolipid biosynthetic…	GO:0005739 mitochondrion | GO:0009535 chloroplast thylakoid membrane | GO:0031969 chloroplast membrane	GO:0046509 1
25.1155	3.8891	0.044263	Psat3g092240.4	0	0	2.43745	16.2779	3.91168	16.9036	gi|357508461|ref|XP_003624519.1| tyrosine kinase family protein	GO:0006468 protein phosphorylation	GO:0016023 cytoplasmic membrane-bounded vesicle | GO:0005886 plasma membrane	GO:0004713 protein tyrosine kinase activity | GO:0005524 ATP binding | GO:0004674 protein serine/threonine kinase activity
14.7232	3.88082	1.3794e-05	Psat5g271200.1	2.34502	1.36001	4.26553	47.2059	52.8077	19.5041	gi|502082855|ref|XP_004487294.1| PREDICTED: probable L-type lectin-domain containing receptor kinase VII.2	GO:0006468 protein phosphorylation | GO:0006278 RNA-dependent DNA replication | GO:0010200 response to chitin | GO:0050832 defense response to fungus	GO:0005773 vacuole | GO:0005886 plasma membrane	GO:0003723 RNA binding | GO:0004674 protein serine/threonine kinase activity | GO:0003964 RNA-directed DNA polymerase activity | GO:0005524 ATP binding | GO:0030246 carbohydrate binding
65.6031	3.87377	9.74619e-08	Psat6g128720.1	8.50068	8.16005	19.4996	184.917	223.455	123.851	gi|922403069|ref|XP_013468670.1| auxin-induced 5NG4-like protein	GO:0032973 amino acid export | GO:0080144 amino acid homeostasis | GO:0043090 amino acid import	GO:0005886 plasma membrane	GO:0034639 L-amino acid efflux transmembrane transporter activity
45.2458	3.87215	1.53986e-12	Psat6g093880.3	5.56941	8.61338	11.8825	166.36	87.035	127.752	gi|502147954|ref|XP_004506981.1| PREDICTED: vacuolar amino acid transporter 1-like	-	GO:0005886 plasma membrane | GO:0005774 vacuolar membrane | GO:0016021 integral to membrane | GO:0009507 chloroplast	GO:0015171 amino acid transmembrane transporter activity
9.28965	3.86803	0.000186117	Psat1g189080.1	1.17251	0	1.21872	12.3712	11.7351	13.3278	gi|357447307|ref|XP_003593929.1| transmembrane protein	-	GO:0005768 endosome | GO:0005802 trans-Golgi network | GO:0005794 Golgi apparatus	-
23.5053	3.86332	1.49651e-11	Psat3g047960.1	3.81065	4.08002	2.74213	44.927	37.161	71.1901	gi|357510521|ref|XP_003625549.1| phosphatidate phosphatase LPIN3-like protein	GO:0006629 lipid metabolic process | GO:0006278 RNA-dependent DNA replication | GO:0016036 cellular response to phosphate starvation	GO:0016020 membrane | GO:0048046 apoplast	GO:0003964 RNA-directed DNA polymerase activity | GO:0003723 RNA binding
28.4751	3.85844	1.81132e-05	Psat7g260760.1	2.93127	2.26668	8.83574	109.062	66.0097	30.5565	gi|502148058|ref|XP_004507021.1| PREDICTED: B-box zinc finger protein 32	GO:0010200 response to chitin | GO:0010099 regulation of photomorphogenesis | GO:0010161 red light signaling pathway | GO:0045892 negative regulation of transcription	DNA-dependent | GO:0010224 response to UV-B | GO:0009909 regulation of flower development | GO:0009785 blue light signaling pathway	GO:0005737 cytoplasm | GO:0005634 nucleus
50.6335	3.84942	0.0227318	Psat0s2720g0080.1	4.3969	0	24.3745	73.2505	247.903	95.2452	gi|357461983|ref|XP_003601273.1| carbonic anhydrase family protein	GO:0042742 defense response to bacterium | GO:0009409 response to cold | GO:0010119 regulation of stomatal movement | GO:0010037 response to carbon dioxide | GO:0009817 defense response to fungus	incompatible interaction | GO:0008152 metabolic process | GO:0015976 carbon utilization	GO:0005829 cytosol | GO:0009941 chloroplast envelope | GO:0009535 chloroplast thylakoid membrane | GO:0009570 chloroplast stroma | GO:0010319 stromule | GO:0048046 apoplast
235.444	3.84472	2.55013e-09	Psat3g172160.1	56.2804	22.6668	35.9523	545.635	860.571	248.678	gi|922342534|ref|XP_013448191.1| zinc-binding dehydrogenase family oxidoreductase	GO:0009409 response to cold | GO:0055114 oxidation-reduction process	GO:0009941 chloroplast envelope | GO:0010319 stromule | GO:0009570 chloroplast stroma | GO:0009579 thylakoid | GO:0048046 apoplast	GO:0035671 enone reductase activity | GO:0035798 2-alkenal reductase (NADP+) activity | GO:0008270 zinc ion binding
19.8961	3.84395	0.033687	Psat4g149520.2	0	4.98669	6.70298	57.6237	73.3441	36.4077	gi|922334032|ref|XP_013445007.1| 4-hydroxy-tetrahydrodipicolinate synthase	GO:0009089 lysine biosynthetic process via diaminopimelate	-	GO:0008840 dihydrodipicolinate synthase activity
876.436	3.84384	9.29716e-21	Psat2g142200.1	167.375	145.067	174.277	2230.07	2183.7	2576.82	gi|156447781|gb|ABU63669.1| CYCLOPS	-	-	-
11.0456	3.84229	0.000110602	Psat6g036600.1	0.879381	1.36001	0.914042	19.2079	19.0695	6.17631	gi|922325429|ref|XP_013442107.1| OPT family oligopeptide transporter	GO:0015688 iron chelate transport | GO:0009624 response to nematode | GO:0010043 response to zinc ion | GO:0055085 transmembrane transport | GO:0010039 response to iron ion | GO:0048316 seed development	GO:0005886 plasma membrane | GO:0016021 integral to membrane	GO:0051980 iron-nicotianamine transmembrane transporter activity
173.045	3.83718	1.88989e-16	Psat6g043600.1	35.4684	26.7468	31.0774	614.328	246.436	474.275	gi|502123866|ref|XP_004498290.1| PREDICTED: uncharacterized protein LOC101498273	-	-	-
26.9792	3.83448	1.58807e-09	Psat4g156240.4	2.93127	9.06672	4.26553	66.7393	72.3662	87.4435	gi|357514547|ref|XP_003627562.1| anaphase-promoting complex subunit 11 RING-H2 finger protein	GO:0048573 photoperiodism	flowering | GO:0045892 negative regulation of transcription	DNA-dependent | GO:0006914 autophagy
62.2892	3.82857	0.0250048	Psat6g225760.2	0.879381	0	0	5.86004	4.88961	2.92562	gi|357444703|ref|XP_003592629.1| chaperone DnaJ domain protein	GO:0009737 response to abscisic acid stimulus | GO:0008152 metabolic process | GO:0009958 positive gravitropism	GO:0016020 membrane | GO:0009506 plasmodesma	GO:0003824 catalytic activity
3.68786	3.8185	0.0134541	Psat1g147520.1	0.879381	0	1.21872	9.76673	12.224	9.10193	gi|922386278|ref|XP_003594936.2| malectin/receptor-like kinase family protein	GO:0006468 protein phosphorylation	GO:0016023 cytoplasmic membrane-bounded vesicle | GO:0016020 membrane | GO:0005739 mitochondrion	GO:0005524 ATP binding | GO:0004674 protein serine/threonine kinase activity
26.6483	3.81357	0.000186972	Psat6g069000.1	3.51752	3.17335	7.61702	78.1339	107.082	17.2286	gi|922402341|ref|XP_013468306.1| C2H2 type zinc finger transcription factor family protein	GO:0010200 response to chitin | GO:0009555 pollen development	-	GO:0046872 metal ion binding | GO:0003677 DNA binding
164.684	3.80847	1.7064e-28	Psat7g169280.1	31.0715	28.1068	28.0306	363.974	522.699	336.771	gi|828304877|ref|XP_012570100.1| PREDICTED: probable fructokinase-7 isoform X1	GO:0006014 D-ribose metabolic process | GO:0046835 carbohydrate phosphorylation | GO:0046686 response to cadmium ion	GO:0009570 chloroplast stroma | GO:0005829 cytosol	GO:0004747 ribokinase activity
19.5358	3.80659	2.91088e-05	Psat4g204400.1	3.51752	3.62669	4.57021	96.6907	45.9623	21.4545	gi|922332204|ref|XP_013444093.1| 1-deoxy-D-xylulose 5-phosphate reductoisomerase	GO:0016114 terpenoid biosynthetic process | GO:0055114 oxidation-reduction process	GO:0009536 plastid	GO:0030604 1-deoxy-D-xylulose-5-phosphate reductoisomerase activity | GO:0046872 metal ion binding | GO:0070402 NADPH binding | GO:0016853 isomerase activity
23.2983	3.79641	0.0101183	Psat1g113960.1	0.879381	1.36001	8.53106	30.2769	18.5805	101.747	gi|2108428|gb|AAC49721.1| GA 20-oxidase	GO:0055114 oxidation-reduction process	-	GO:0005506 iron ion binding | GO:0016707 gibberellin 3-beta-dioxygenase activity
5549.04	3.79574	0.00813428	Psat7g046240.1	883.778	2365.05	67.0298	16398	13602.9	16046.4	gi|922330111|ref|XP_003630258.2| cysteine desulfurylase	GO:0008152 metabolic process	-	GO:0030170 pyridoxal phosphate binding | GO:0008483 transaminase activity | GO:0031071 cysteine desulfurase activity
13.9415	3.79315	7.42014e-07	Psat6g147520.1	2.05189	1.36001	4.87489	40.6947	36.1831	40.3085	gi|922396041|ref|XP_003591035.2| O-acetylserine (thiol) lyase	GO:0080145 cysteine homeostasis | GO:0007568 aging | GO:0006535 cysteine biosynthetic process from serine | GO:0046686 response to cadmium ion	GO:0005777 peroxisome | GO:0005774 vacuolar membrane | GO:0009570 chloroplast stroma | GO:0005634 nucleus | GO:0005886 plasma membrane | GO:0048046 apoplast	GO:0016740 transferase activity | GO:0030170 pyridoxal phosphate binding | GO:0004124 cysteine synthase activity
61.4058	3.79094	0.000495557	Psat6g123560.1	7.6213	4.08002	20.7183	103.853	186.294	160.584	gi|734334345|gb|KHN07812.1| hypothetical protein glysoja_041954	-	-	-
13.2775	3.79033	8.49034e-05	Psat0s808g0080.1	1.75876	0.906672	4.57021	25.7191	40.0948	36.4077	gi|357484439|ref|XP_003612507.1| transmembrane protein	631.63117	-	GO:0005794 Golgi apparatus
56.1649	3.78917	0.0121571	Psat6g023960.2	10.8457	3.17335	15.8434	183.94	135.931	94.27	gi|922397241|ref|XP_013465872.1| DUF1677 family protein	-	GO:0016021 integral to membrane | GO:0005739 mitochondrion | GO:0005886 plasma membrane	-
3.37813	3.78768	0.00567671	Psat1g075000.2	0.879381	0.906672	0.304681	10.0923	5.86753	12.3526	gi|922350927|ref|XP_013451299.1| cytochrome P450 family 709 protein	GO:0055114 oxidation-reduction process | GO:0033466 trans-zeatin biosynthetic process	GO:0009506 plasmodesma | GO:0016023 cytoplasmic membrane-bounded vesicle	GO:0016705 oxidoreductase activity
173.135	3.78356	0.000243347	Psat7g053720.1	67.1261	3.62669	29.8587	430.062	310.001	648.837	gi|734349284|gb|KHN12089.1| TMV resistance protein N	GO:0006952 defense response | GO:0007165 signal transduction | GO:0008152 metabolic process	-	GO:0043531 ADP binding | GO:0005524 ATP binding | GO:0017111 nucleoside-triphosphatase activity
3.39946	3.78065	0.00535952	Psat4g001760.2	0.293127	0.906672	0.914042	6.1856	10.2682	12.0275	gi|502126552|ref|XP_004499351.1| PREDICTED: uncharacterized protein LOC101491768 isoform X1	-	GO:0005739 mitochondrion | GO:0009507 chloroplast	-
41.6697	3.78062	0.00639652	Psat7g075800.1	9.38006	10.4267	4.26553	108.736	216.121	5.52617	gi|357518679|ref|XP_003629628.1| flavonoid glucosyltransferase	GO:0009751 response to salicylic acid stimulus | GO:0046482 para-aminobenzoic acid metabolic process | GO:0030259 lipid glycosylation	-	GO:0080018 anthocyanin 5-O-glucosyltransferase activity | GO:0080002 UDP-glucose:4-aminobenzoate acylglucosyltransferase activity
7.19049	3.77547	0.0332775	Psat7g154640.2	1.75876	2.72002	0	25.3935	21.5143	13.3278	gi|734404032|gb|KHN32803.1| MATE efflux family protein 9	GO:0006855 drug transmembrane transport	GO:0016021 integral to membrane	GO:0015297 antiporter activity | GO:0015238 drug transmembrane transporter activity
7.76312	3.76925	0.000445133	Psat1g206960.1	0.586254	0.906672	3.04681	15.3012	20.5363	26.9807	gi|357446435|ref|XP_003593495.1| hypothetical protein MTR_2g012800	-	-	-
2054.19	3.76465	5.85307e-23	Psat1g024720.1	468.71	245.708	450.928	6254.94	3502.42	6089.19	gi|15076863|gb|AAK82969.1|AF276228_1 putative heme oxygenase 1 precursor	GO:0010019 chloroplast-nucleus signaling pathway | GO:0009813 flavonoid biosynthetic process | GO:0010075 regulation of meristem growth | GO:0016117 carotenoid biosynthetic process | GO:0071494 cellular response to UV-C | GO:0010024 phytochromobilin biosynthetic process | GO:0006788 heme oxidation	GO:0009507 chloroplast	GO:0004392 heme oxygenase (decyclizing) activity | GO:0020037 heme binding
16.2897	3.76036	0.000544825	Psat5g100920.1	1.75876	2.72002	3.35149	22.1379	70.4103	13.6529	gi|502135070|ref|XP_004502209.1| PREDICTED: uncharacterized protein LOC101508366	GO:0006829 zinc ion transport | GO:0010197 polar nucleus fusion | GO:0010119 regulation of stomatal movement | GO:0010200 response to chitin	GO:0005737 cytoplasm | GO:0005634 nucleus	GO:0005385 zinc ion transmembrane transporter activity | GO:0005516 calmodulin binding
192.939	3.75752	2.24445e-08	Psat2g041560.1	43.3828	10.4267	56.3659	435.596	630.27	429.741	gi|357492237|ref|XP_003616407.1| calcium-dependent lipid-binding (CaLB domain) family protein	-	-	-
6.25084	3.74877	0.023869	Psat2g180880.1	0.586254	0	3.04681	15.9523	10.7571	23.405	gi|922355376|ref|XP_003611188.2| PGR5-like protein 1A	GO:0006098 pentose-phosphate shunt | GO:0010218 response to far red light | GO:0035304 regulation of protein dephosphorylation | GO:0043085 positive regulation of catalytic activity | GO:0019252 starch biosynthetic process | GO:0010114 response to red light | GO:0010207 photosystem II assembly | GO:0009902 chloroplast relocation | GO:0000023 maltose metabolic process | GO:0042742 defense response…	GO:0009535 chloroplast thylakoid membrane	GO:0042802 identical protein binding | GO:0016730 oxidoreductase activity
414.696	3.74703	0.00125748	Psat7g046240.2	54.5216	162.294	3.35149	1404.78	786.738	760.986	gi|922330111|ref|XP_003630258.2| cysteine desulfurylase	GO:0008152 metabolic process	-	GO:0030170 pyridoxal phosphate binding | GO:0008483 transaminase activity | GO:0031071 cysteine desulfurase activity
7.8354	3.74674	0.000233304	Psat2g073040.2	1.46563	0.453336	1.5234	13.999	22.9811	11.0523	gi|828294776|ref|XP_012568366.1| PREDICTED: synaptonemal complex protein 1-like	GO:0006952 defense response | GO:0017148 negative regulation of translation | GO:0007129 synapsis | GO:0007131 reciprocal meiotic recombination	GO:0005739 mitochondrion | GO:0000795 synaptonemal complex	GO:0030598 rRNA N-glycosylase activity
46.8895	3.73484	2.51776e-05	Psat6g120720.1	4.98316	4.98669	17.0621	125.665	137.887	98.1708	gi|922332594|ref|XP_013444288.1| ABC transporter-like family-protein	GO:0055085 transmembrane transport | GO:0006200 ATP catabolic process	GO:0016021 integral to membrane | GO:0000325 plant-type vacuole | GO:0005774 vacuolar membrane | GO:0005886 plasma membrane	GO:0042626 ATPase activity
5.9299	3.72967	0.0151827	Psat3g182720.1	0.586254	0	0.609362	2.2789	6.35649	8.45179	gi|357503247|ref|XP_003621912.1| cysteine/histidine-rich C1 domain protein	GO:0055114 oxidation-reduction process | GO:0035556 intracellular signal transduction	-	GO:0008270 zinc ion binding | GO:0047134 protein-disulfide reductase activity
885.049	3.72599	0.00553857	Psat6g244040.1	53.9354	10.8801	400.96	1013.14	2025.27	3126.84	gi|357470919|ref|XP_003605744.1| caffeic acid O-methyltransferase	GO:0032259 methylation	-	GO:0046983 protein dimerization activity | GO:0047763 caffeate O-methyltransferase activity
941.602	3.72541	5.99925e-12	Psat6g004640.1	133.08	92.9339	325.704	2381.78	2314.74	2606.08	gi|357436491|ref|XP_003588521.1| pectinesterase/pectinesterase inhibitor	GO:0042744 hydrogen peroxide catabolic process | GO:0042545 cell wall modification | GO:0043086 negative regulation of catalytic activity | GO:0045490 pectin catabolic process | GO:0009624 response to nematode	GO:0009505 plant-type cell wall | GO:0005737 cytoplasm | GO:0005886 plasma membrane | GO:0048046 apoplast	GO:0045330 aspartyl esterase activity | GO:0030599 pectinesterase activity | GO:0004857 enzyme inhibitor activity
552.308	3.72539	1.0147e-17	Psat6g147560.1	111.974	60.747	156.301	1341.62	1553.43	1464.11	gi|922396041|ref|XP_003591035.2| O-acetylserine (thiol) lyase	GO:0080145 cysteine homeostasis | GO:0007568 aging | GO:0006535 cysteine biosynthetic process from serine | GO:0046686 response to cadmium ion	GO:0005777 peroxisome | GO:0005774 vacuolar membrane | GO:0009570 chloroplast stroma | GO:0005634 nucleus | GO:0005886 plasma membrane | GO:0048046 apoplast	GO:0016740 transferase activity | GO:0030170 pyridoxal phosphate binding | GO:0004124 cysteine synthase activity
177.575	3.7251	5.07302e-19	Psat5g016480.1	28.7264	25.3868	41.1319	401.413	446.91	414.463	gi|922383839|ref|XP_013462140.1| glucose-1-phosphate adenylyltransferase family protein	GO:0005978 glycogen biosynthetic process | GO:0019252 starch biosynthetic process	GO:0010170 glucose-1-phosphate adenylyltransferase complex | GO:0009507 chloroplast	GO:0008878 glucose-1-phosphate adenylyltransferase activity
31.8895	3.723	0.00756419	Psat5g093320.1	7.91443	11.7867	0.609362	142.594	89.9687	34.1322	-	-	-	-
26.8575	3.72154	0.00284482	Psat4g113760.1	7.6213	1.81334	7.31234	35.4858	21.5143	165.46	gi|922336381|ref|XP_013446180.1| transmembrane protein	682.168777	-	GO:0016020 membrane | GO:0016023 cytoplasmic membrane-bounded vesicle
57.4023	3.7189	7.52448e-09	Psat2g130720.1	14.3632	4.08002	16.7574	120.782	152.556	195.041	gi|357487617|ref|XP_003614096.1| ureide permease-like protein	GO:0015720 allantoin transport | GO:0015857 uracil transport | GO:0042906 xanthine transport	GO:0005886 plasma membrane | GO:0009507 chloroplast	GO:0042907 xanthine transmembrane transporter activity | GO:0005274 allantoin uptake transmembrane transporter activity | GO:0015505 uracil:cation symporter activity
436.469	3.71525	1.99438e-67	Psat1g202360.1	76.213	101.547	79.5217	1080.2	1259.07	1029.49	gi|357446755|ref|XP_003593653.1| receptor-like kinase	GO:0006468 protein phosphorylation | GO:2000605 positive regulation of secondary growth | GO:0006355 regulation of transcription	DNA-dependent	GO:0016021 integral to membrane | GO:0009506 plasmodesma | GO:0009505 plant-type cell wall | GO:0016023 cytoplasmic membrane-bounded vesicle | GO:0005886 plasma membrane
215.508	3.71449	4.80444e-35	Psat5g121160.1	40.4515	43.9736	33.8196	476.942	498.74	573.096	gi|502137573|ref|XP_004503128.1| PREDICTED: uncharacterized protein LOC101501707	GO:0006950 response to stress | GO:0016042 lipid catabolic process	GO:0005576 extracellular region | GO:0005886 plasma membrane	GO:0005516 calmodulin binding | GO:0004806 triglyceride lipase activity
279.922	3.71099	0.000171833	Psat0s616g0040.1	60.6773	48.9603	44.7881	976.022	818.031	228.523	gi|502106645|ref|XP_004493008.1| PREDICTED: GEM-like protein 5	GO:0010026 trichome differentiation | GO:0010286 heat acclimation | GO:0051567 histone H3-K9 methylation | GO:0010482 regulation of epidermal cell division | GO:0048765 root hair cell differentiation	GO:0005829 cytosol	-
29.2335	3.7074	0.02209	Psat7g052080.2	11.1388	2.72002	2.43745	152.361	36.672	24.7052	gi|502140029|ref|XP_004504025.1| PREDICTED: uncharacterized protein LOC101491153	GO:0010286 heat acclimation	GO:0005730 nucleolus | GO:0010369 chromocenter	-
18.372	3.70624	0.0381945	Psat5g218280.1	0.586254	0	1.82808	4.55781	1.95584	26.0055	gi|922374620|ref|XP_003598424.2| sulfotransferase	GO:0009695 jasmonic acid biosynthetic process | GO:0009611 response to wounding | GO:0009867 jasmonic acid mediated signaling pathway	GO:0009507 chloroplast	GO:0080131 hydroxyjasmonate sulfotransferase activity
6.1921	3.70527	2.24959e-05	Psat6g183040.1	1.17251	1.36001	0.914042	12.6968	11.7351	19.8292	gi|502118444|ref|XP_004496270.1| PREDICTED: protein ENHANCED DISEASE RESISTANCE 2-like	-	GO:0005886 plasma membrane	GO:0008289 lipid binding
1833.37	3.70234	4.82842e-17	Psat4g004120.1	354.097	574.377	187.379	5754.89	4448.07	4313.66	gi|357480545|ref|XP_003610558.1| phloem filament protein PP1	GO:0010951 negative regulation of endopeptidase activity | GO:0006952 defense response	GO:0005618 cell wall | GO:0005576 extracellular region	GO:0004869 cysteine-type endopeptidase inhibitor activity
84.7948	3.70014	3.22011e-07	Psat7g017120.2	4.98316	4.53336	8.22638	53.717	88.5019	89.719	gi|357520867|ref|XP_003630722.1| E3 ubiquitin-protein ligase orthrus-like protein	GO:0090309 positive regulation of methylation-dependent chromatin silencing | GO:0010424 DNA methylation on cytosine within a CG sequence | GO:0051301 cell division | GO:0016567 protein ubiquitination | GO:0010228 vegetative to reproductive phase transition of meristem | GO:0031508 centromeric heterochromatin assembly	GO:0010369 chromocenter	GO:0042393 histone binding | GO:0008270 zinc ion binding | GO:0010429 methyl-CpNpN binding | GO:0004842 ubiquitin-protein ligase activity | GO:0010385 double-stranded methylated DNA binding | GO:0008327 methyl-CpG binding | GO:0003682 chromatin binding | GO:0010428 methyl-CpNpG binding
5.66923	3.69125	0.0253534	Psat3g098000.2	2.05189	0	0.609362	12.3712	12.713	10.7273	gi|502106500|ref|XP_004492962.1| PREDICTED: pentatricopeptide repeat-containing protein At2g37320-like	GO:0031425 chloroplast RNA processing	GO:0005739 mitochondrion | GO:0009507 chloroplast	-
45.1251	3.68238	0.03943	Psat5g148440.1	22.2776	0.453336	3.65617	38.7414	15.6467	285.736	gi|922380443|ref|XP_013460451.1| hypothetical protein MTR_3g467150	-	-	GO:0008270 zinc ion binding
1142.35	3.68211	0.0130353	Psat7g019040.1	563.097	119.227	15.5387	1466.64	6334.48	1157.9	gi|357520775|ref|XP_003630676.1| myo-inositol oxygenase	GO:0055114 oxidation-reduction process | GO:0019310 inositol catabolic process | GO:0019853 L-ascorbic acid biosynthetic process | GO:0006949 syncytium formation	GO:0005737 cytoplasm	GO:0050113 inositol oxygenase activity | GO:0005506 iron ion binding
17.2993	3.68021	0.0244754	Psat4g146360.1	0.586254	1.36001	0	14.3245	4.88961	4.2259	gi|646301259|gb|KDQ22410.1| hypothetical protein PLEOSDRAFT_1114577	-	-	-
51.5007	3.6781	0.000655659	Psat1g137480.1	7.03505	2.26668	6.09362	109.387	76.7668	12.6777	gi|922390356|ref|XP_013463600.1| transmembrane protein	284.129215	-	-
68.3028	3.6768	0.00667477	Psat1g001080.1	10.5526	7.70671	16.4528	85.6217	60.1421	298.738	gi|922391946|ref|XP_013464384.1| interactor of constitutive active ROPs protein	651.756765	GO:0006414 translational elongation | GO:0006184 GTP catabolic process | GO:2000012 regulation of auxin polar transport	GO:0009536 plastid | GO:0090404 pollen tube tip | GO:0005634 nucleus
222.258	3.67505	0.00134826	Psat6g054840.1	13.777	4.98669	88.3574	478.57	405.348	486.628	gi|502114991|ref|XP_004495099.1| PREDICTED: patellin-4-like	GO:0006810 transport	GO:0016021 integral to membrane | GO:0005829 cytosol | GO:0005634 nucleus | GO:0005886 plasma membrane	GO:0005215 transporter activity
146.135	3.67176	7.5176e-13	Psat6g000880.1	23.4502	33.5469	34.4289	309.28	262.572	591.625	gi|357438581|ref|XP_003589566.1| glutathione S-transferase	451.395278	GO:0009414 response to water deprivation | GO:0009651 response to salt stress | GO:0042742 defense response to bacterium | GO:0009409 response to cold | GO:0008152 metabolic process | GO:0046686 response to cadmium ion | GO:0080167 response to karrikin	GO:0005618 cell wall | GO:0009941 chloroplast envelope | GO:0005774 vacuolar membrane | GO:0009579 thylakoid | GO:0009570 chloroplast stroma | GO:0005634 nucleus | GO:0005886 plasma membrane | GO:0010319 stromule | GO:0048046 apoplast
184.652	3.66145	4.78166e-05	Psat3g063480.1	39.5721	35.3602	28.3353	351.928	889.419	65.6639	gi|922345567|ref|XP_013449699.1| short-chain dehydrogenase/reductase	GO:0055114 oxidation-reduction process | GO:0046685 response to arsenic-containing substance	GO:0009507 chloroplast	GO:0008106 alcohol dehydrogenase (NADP+) activity | GO:0005515 protein binding
334.493	3.65995	2.65319e-08	Psat6g028400.1	77.3855	25.8401	91.7089	573.307	753.488	1141.64	gi|829025846|gb|AKL59479.1| class II knotted-1-like 3 homeobox transcription factor	GO:0009722 detection of cytokinin stimulus | GO:0071345 cellular response to cytokine stimulus | GO:0071369 cellular response to ethylene stimulus | GO:0009416 response to light stimulus | GO:0006355 regulation of transcription	DNA-dependent | GO:0009727 detection of ethylene stimulus	GO:0005829 cytosol | GO:0005634 nucleus
505.876	3.6588	4.04374e-36	Psat7g223280.1	121.355	94.2939	98.1072	1361.16	1227.29	1377.64	gi|502145264|ref|XP_004505957.1| PREDICTED: uncharacterized protein LOC101502159	GO:0006414 translational elongation | GO:0016310 phosphorylation | GO:0006388 tRNA splicing	via endonucleolytic cleavage and ligation	-
8.45092	3.65494	0.0136714	Psat5g307720.1	0.879381	0.906672	1.5234	13.6734	19.5584	8.77686	gi|502080521|ref|XP_004486591.1| PREDICTED: ribulose bisphosphate carboxylase/oxygenase activase	843.620779	-	GO:0009535 chloroplast thylakoid membrane
314.172	3.65227	0.0031796	Psat7g016920.1	53.3491	81.6005	63.983	1144.99	977.921	377.73	gi|357520845|ref|XP_003630711.1| nucleotide-diphospho-sugar transferase domain protein	GO:0008152 metabolic process	GO:0016020 membrane | GO:0005794 Golgi apparatus	GO:0008120 ceramide glucosyltransferase activity
4.56794	3.64256	0.0171943	Psat5g006600.1	1.17251	0	0.609362	4.88337	14.6688	4.2259	gi|357458501|ref|XP_003599531.1| specific tissue protein	-	-	-
92.2195	3.64052	0.00877885	Psat5g108440.1	8.50068	0.906672	50.8817	202.497	173.092	378.055	gi|357462365|ref|XP_003601464.1| bidirectional sugar transporter	GO:0010208 pollen wall assembly | GO:0034219 carbohydrate transmembrane transport	GO:0005887 integral to plasma membrane | GO:0009507 chloroplast	GO:0051119 sugar transmembrane transporter activity
99.1557	3.63418	2.25599e-06	Psat1g126200.1	21.3983	22.2135	17.6715	303.094	399.481	58.1873	gi|922327453|ref|XP_013443119.1| MATE efflux family protein	GO:0006855 drug transmembrane transport | GO:0003156 regulation of organ formation | GO:0055072 iron ion homeostasis | GO:0009624 response to nematode	GO:0016021 integral to membrane | GO:0017119 Golgi transport complex | GO:0005886 plasma membrane	GO:0015238 drug transmembrane transporter activity | GO:0015297 antiporter activity
37.633	3.63385	0.00584761	Psat7g133600.1	13.777	1.36001	3.96085	61.5304	137.887	39.6584	gi|502143501|ref|XP_004505364.1| PREDICTED: PLASMODESMATA CALLOSE-BINDING PROTEIN 4 isoform X2	GO:0052543 callose deposition in cell wall	GO:0009505 plant-type cell wall | GO:0046658 anchored to plasma membrane | GO:0009506 plasmodesma	GO:0001872 (1->3)-beta-D-glucan binding
83.4084	3.63146	4.36103e-20	Psat6g092680.1	12.0182	18.5868	15.5387	143.245	203.408	221.697	gi|922325461|ref|XP_013442123.1| C2 calcium/lipid-binding and GRAM domain protein	GO:0010075 regulation of meristem growth | GO:0008152 metabolic process	GO:0009506 plasmodesma | GO:0005618 cell wall | GO:0005634 nucleus | GO:0005783 endoplasmic reticulum | GO:0005739 mitochondrion	GO:0016757 transferase activity
106.759	3.63077	2.02387e-05	Psat1g116080.2	16.4151	26.2935	24.3745	235.053	178.471	416.413	gi|922349198|ref|XP_003619685.2| 65-kDa microtubule-associated-like protein	GO:0000911 cytokinesis by cell plate formation | GO:0000280 nuclear division | GO:0046785 microtubule polymerization | GO:0052096 formation by symbiont of syncytium involving giant cell for nutrient acquisition from host | GO:0009624 response to nematode	GO:0055028 cortical microtubule | GO:0009574 preprophase band | GO:0005634 nucleus	GO:0008017 microtubule binding | GO:0003677 DNA binding
226.768	3.62903	1.43719e-11	Psat4g126680.1	41.9171	31.7335	53.6238	658.929	305.111	612.755	gi|357516727|ref|XP_003628652.1| inactive purple acid phosphatase-like protein	GO:0016311 dephosphorylation	GO:0016023 cytoplasmic membrane-bounded vesicle | GO:0005618 cell wall	GO:0046872 metal ion binding | GO:0003993 acid phosphatase activity
540.464	3.6189	2.07015e-23	Psat7g084280.1	103.181	83.8671	145.028	1558.77	1288.9	1236.89	gi|502141684|ref|XP_004504591.1| PREDICTED: purple acid phosphatase 7-like	GO:0016311 dephosphorylation | GO:0030643 cellular phosphate ion homeostasis | GO:0042542 response to hydrogen peroxide	GO:0005615 extracellular space | GO:0005773 vacuole	GO:0003993 acid phosphatase activity | GO:0030145 manganese ion binding
18.651	3.61612	4.36556e-10	Psat6g026760.1	3.51752	4.53336	4.26553	38.7414	42.0506	69.2397	gi|922395315|ref|XP_003588832.2| actin-binding FH2 (formin 2) family protein	GO:0016311 dephosphorylation | GO:0009556 microsporogenesis | GO:0006265 DNA topological change	GO:0016459 myosin complex | GO:0009574 preprophase band | GO:0005819 spindle | GO:0005694 chromosome | GO:0009524 phragmoplast	GO:0008017 microtubule binding | GO:0003917 DNA topoisomerase type I activity | GO:0051015 actin filament binding | GO:0003677 DNA binding | GO:0005524 ATP binding | GO:0003774 motor activity | GO:0004721 phosphoprotein phosphatase activity
109.425	3.61565	2.35984e-11	Psat4g197320.1	19.6395	7.25337	24.6791	140.641	251.815	245.427	gi|357513513|ref|XP_003627045.1| LysM type receptor kinase	GO:0032499 detection of peptidoglycan | GO:0032491 detection of molecule of fungal origin | GO:0071219 cellular response to molecule of bacterial origin | GO:0006412 translation | GO:0071323 cellular response to chitin | GO:0042742 defense response to bacterium | GO:0046777 protein autophosphorylation | GO:0006633 fatty acid biosynthetic process | GO:0002752 cell surface pattern recognition recep…	incompatible interaction | GO:0008654 phospholipid biosynthetic process | GO:0016998 cell wall macromolecule catabolic process | GO:0035556 intracellular signal transduction	GO:0009941 chloroplast envelope | GO:0016023 cytoplasmic membrane-bounded vesicle | GO:0015934 large ribosomal subunit | GO:0009570 chloroplast stroma | GO:0009535 chloroplast thylakoid membrane | GO:0005634 nucleus
23.6525	3.61311	2.19022e-06	Psat0s1894g0080.1	2.93127	2.72002	6.09362	42.3225	27.3818	75.0909	gi|357509773|ref|XP_003625175.1| hypothetical protein MTR_7g092270	GO:0000226 microtubule cytoskeleton organization | GO:0000911 cytokinesis by cell plate formation	GO:0005634 nucleus	-
3.00129	3.61001	0.00486248	Psat2g101920.1	0.586254	0.453336	0.609362	7.16227	5.37857	7.80165	gi|208609049|dbj|BAG72147.1| hypothetical protein	GO:0006278 RNA-dependent DNA replication | GO:0006508 proteolysis | GO:0015074 DNA integration	GO:0005634 nucleus	GO:0003964 RNA-directed DNA polymerase activity | GO:0003723 RNA binding | GO:0004190 aspartic-type endopeptidase activity
217.005	3.60885	7.20617e-06	Psat7g256080.1	57.746	12.2401	69.7719	354.858	788.204	565.945	gi|922364831|ref|XP_013454666.1| lactoylglutathione lyase/glyoxalase I family protein	GO:0042538 hyperosmotic salinity response | GO:0009414 response to water deprivation | GO:0005975 carbohydrate metabolic process | GO:0046482 para-aminobenzoic acid metabolic process | GO:0055114 oxidation-reduction process	GO:0005737 cytoplasm	GO:0016740 transferase activity | GO:0004462 lactoylglutathione lyase activity | GO:0051213 dioxygenase activity
411.589	3.60771	6.34299e-29	Psat6g067480.1	87.6449	73.8938	80.4357	1225.73	942.227	784.066	gi|357440501|ref|XP_003590528.1| soluble inorganic pyrophosphatase	GO:0046686 response to cadmium ion | GO:0006796 phosphate-containing compound metabolic process	GO:0005829 cytosol	GO:0004427 inorganic diphosphatase activity | GO:0000287 magnesium ion binding
53.8558	3.60565	2.47445e-10	Psat3g041840.1	12.8976	9.97339	8.22638	115.247	132.508	131.328	gi|502111479|ref|XP_004494069.1| PREDICTED: uncharacterized protein LOC101503600	-	GO:0005634 nucleus	-
82.0174	3.60068	0.00828356	Psat5g053120.1	43.6759	0.906672	11.2732	180.033	279.685	220.072	gi|920697350|gb|KOM40575.1| hypothetical protein LR48_Vigan04g077300	GO:0015770 sucrose transport	GO:0016021 integral to membrane | GO:0005886 plasma membrane	GO:0008515 sucrose transmembrane transporter activity
49.536	3.59837	3.67114e-05	Psat5g125080.1	7.32817	5.44003	15.234	59.2515	62.5869	218.771	gi|922375380|ref|XP_003600800.2| peptide/nitrate transporter plant	GO:0006857 oligopeptide transport | GO:0006355 regulation of transcription	DNA-dependent	GO:0016021 integral to membrane | GO:0005634 nucleus | GO:0005886 plasma membrane
5205.27	3.59494	7.35712e-15	Psat5g139000.1	1279.79	529.496	1536.81	17305.7	12644	10489.3	gi|502130405|ref|XP_004500639.1| PREDICTED: protein EXORDIUM-like	GO:0009741 response to brassinosteroid stimulus | GO:0050832 defense response to fungus | GO:0001666 response to hypoxia | GO:0040007 growth	GO:0009505 plant-type cell wall | GO:0005794 Golgi apparatus | GO:0009506 plasmodesma | GO:0016020 membrane | GO:0005829 cytosol	-
306.524	3.58937	5.16764e-10	Psat3g135200.1	72.6955	59.387	50.2723	946.071	863.504	385.857	gi|502168857|ref|XP_004514481.1| PREDICTED: protein SSUH2 homolog	-	-	GO:0051082 unfolded protein binding | GO:0031072 heat shock protein binding
34.1197	3.58906	1.37496e-05	Psat4g060560.1	5.86254	4.98669	10.0545	52.7404	141.799	58.5124	gi|502176464|ref|XP_004515869.1| PREDICTED: uncharacterized protein LOC101504255	-	GO:0005634 nucleus	GO:0005515 protein binding
66.6604	3.58901	0.000281871	Psat4g072080.2	4.98316	19.4934	7.61702	228.542	108.549	46.1598	gi|502181588|ref|XP_004516840.1| PREDICTED: oxysterol-binding protein-related protein 2A isoform X1	GO:0008202 steroid metabolic process | GO:0007165 signal transduction	GO:0005634 nucleus | GO:0009536 plastid	GO:0008142 oxysterol binding | GO:0035091 phosphatidylinositol binding
86.3378	3.58772	0.000133521	Psat0s1830g0200.1	12.0182	20.8535	21.937	235.378	156.956	265.906	gi|922340651|ref|XP_003626214.2| heparan-alpha-glucosaminide N-acetyltransferase-like protein	GO:0008152 metabolic process	GO:0016020 membrane	GO:0016740 transferase activity
538.788	3.58126	4.21942e-15	Psat6g001320.1	83.8343	199.921	79.217	1277.49	1331.44	1726.44	gi|922395547|ref|XP_003589558.2| anaphase-promoting complex subunit 11 RING-H2 finger protein	GO:0010200 response to chitin | GO:0016567 protein ubiquitination	-	GO:0004842 ubiquitin-protein ligase activity | GO:0008270 zinc ion binding
524.567	3.57868	2.21772e-05	Psat4g165280.1	133.666	47.6003	81.6544	1126.1	1297.21	720.353	gi|357514339|ref|XP_003627458.1| pectinesterase/pectinesterase inhibitor	GO:0009624 response to nematode | GO:0042545 cell wall modification | GO:0043086 negative regulation of catalytic activity | GO:0045490 pectin catabolic process	GO:0005737 cytoplasm | GO:0009505 plant-type cell wall | GO:0005886 plasma membrane | GO:0048046 apoplast	GO:0030599 pectinesterase activity | GO:0045330 aspartyl esterase activity | GO:0004857 enzyme inhibitor activity
6.80096	3.57618	0.0476246	Psat0s3758g0040.2	1.46563	0	1.82808	13.0223	5.86753	21.4545	gi|922336065|ref|XP_013446022.1| pyrrolidone-carboxylate peptidase	GO:0006508 proteolysis	-	-
148.279	3.57121	3.33087e-46	Psat1g029000.1	24.9158	33.0935	33.8196	383.507	355.963	348.474	gi|922386484|ref|XP_003595690.2| transducin family protein/WD-40 repeat protein	-	GO:0016023 cytoplasmic membrane-bounded vesicle	-
16.0984	3.5643	0.017996	Psat0s3930g0040.1	1.17251	3.17335	5.48425	13.999	97.3031	5.2011	gi|922367870|ref|XP_013456101.1| heat shock cognate 70 kDa protein	GO:0009615 response to virus | GO:0009408 response to heat | GO:0009617 response to bacterium | GO:0016567 protein ubiquitination | GO:0007165 signal transduction | GO:0046686 response to cadmium ion | GO:0009644 response to high light intensity | GO:0042542 response to hydrogen peroxide	GO:0005829 cytosol | GO:0005618 cell wall | GO:0005739 mitochondrion | GO:0005774 vacuolar membrane | GO:0009507 chloroplast | GO:0005794 Golgi apparatus | GO:0005886 plasma membrane | GO:0048046 apoplast	GO:0017111 nucleoside-triphosphatase activity | GO:0043531 ADP binding | GO:0031625 ubiquitin protein ligase binding | GO:0005524 ATP binding
1572.76	3.56395	3.11864e-16	Psat7g009320.1	267.918	534.483	243.135	3966.92	4404.56	3985.67	gi|357521245|ref|XP_003630911.1| plant cadmium resistance protein	GO:0006979 response to oxidative stress | GO:0048235 pollen sperm cell differentiation	GO:0005773 vacuole	-
103.723	3.56328	2.84212e-06	Psat7g116120.1	4.10378	14.5067	31.0774	156.919	199.985	230.799	gi|117290|sp|P21727.1|TPT_PEA RecName: Full=Triose phosphate/phosphate translocator	914.731217	GO:0019684 photosynthesis	light reaction | GO:0009643 photosynthetic acclimation | GO:0035304 regulation of protein dephosphorylation | GO:0015713 phosphoglycerate transport | GO:0035436 triose phosphate transmembrane transport | GO:0019344 cysteine biosynthetic process
34.1802	3.56324	0.00947026	Psat4g033880.1	1.75876	4.08002	17.6715	45.9036	39.6058	193.091	gi|922371974|ref|XP_013458145.1| glycoside hydrolase family 18 protein	GO:0005975 carbohydrate metabolic process | GO:0006032 chitin catabolic process | GO:0009651 response to salt stress | GO:0009737 response to abscisic acid stimulus | GO:0009753 response to jasmonic acid stimulus	GO:0005618 cell wall | GO:0005576 extracellular region	GO:0008843 endochitinase activity | GO:0035885 exochitinase activity | GO:0008061 chitin binding
14.2545	3.56259	1.49833e-06	Psat3g056680.1	1.17251	3.62669	1.82808	27.0213	27.8708	20.4793	gi|828289583|ref|XP_012571766.1| PREDICTED: protein ENHANCED DISEASE RESISTANCE 2	-	GO:0005886 plasma membrane	GO:0008289 lipid binding
9.49546	3.55965	0.00773951	Psat4g111160.11	0.586254	4.08002	2.13277	27.0213	41.5616	10.0771	gi|922336533|ref|XP_013446256.1| RNA-binding protein	1833.352858	GO:0006346 methylation-dependent chromatin silencing | GO:0031048 chromatin silencing by small RNA | GO:0051567 histone H3-K9 methylation | GO:0010050 vegetative phase change | GO:0000956 nuclear-transcribed mRNA catabolic process | GO:0035196 production of miRNAs involved in gene silencing by miRNA | GO:0010267 production of ta-siRNAs involved in RNA interference | GO:0000398 nuclear mRNA splici…	via spliceosome | GO:0009616 virus induced gene silencing
5.13391	3.55846	0.0499292	Psat2g079400.1	1.17251	0.906672	1.5234	8.79006	1.95584	31.8567	gi|922361047|ref|XP_013454443.1| neutral/alkaline non-lysosomal ceramidase	GO:0008152 metabolic process	GO:0005794 Golgi apparatus | GO:0009506 plasmodesma | GO:0005774 vacuolar membrane | GO:0005576 extracellular region | GO:0005783 endoplasmic reticulum	GO:0017040 ceramidase activity
65.8428	3.55696	3.64469e-05	Psat0s2215g0280.1	23.157	3.17335	19.8042	187.196	195.095	164.16	gi|502157997|ref|XP_004510986.1| PREDICTED: cellulose synthase A catalytic subunit 3	GO:0009833 primary cell wall biogenesis | GO:0043255 regulation of carbohydrate biosynthetic process | GO:0030244 cellulose biosynthetic process | GO:0009834 secondary cell wall biogenesis | GO:0009809 lignin biosynthetic process	GO:0016021 integral to membrane | GO:0009506 plasmodesma | GO:0005768 endosome | GO:0005802 trans-Golgi network | GO:0005794 Golgi apparatus | GO:0005886 plasma membrane	GO:0008270 zinc ion binding | GO:0016760 cellulose synthase (UDP-forming) activity
282.423	3.55674	0.00733746	Psat3g108160.3	24.9158	124.667	44.4834	1112.11	609.734	559.769	gi|357507363|ref|XP_003623970.1| U-box kinase family protein	GO:0006468 protein phosphorylation | GO:0016567 protein ubiquitination | GO:0006950 response to stress	GO:0009536 plastid | GO:0000151 ubiquitin ligase complex | GO:0005634 nucleus | GO:0005886 plasma membrane	GO:0004674 protein serine/threonine kinase activity | GO:0004842 ubiquitin-protein ligase activity | GO:0005524 ATP binding
3162.73	3.55657	2.97773e-19	Psat0s690g0040.1	579.219	720.351	749.819	8605.79	8264.9	7241.56	gi|121333|sp|P07694.1|GLNA3_PEA RecName: Full=Glutamine synthetase root isozyme A; AltName: Full=Cytosolic GS3 A; AltName: Full=Glutamate--ammonia ligase	GO:0006542 glutamine biosynthetic process | GO:0010150 leaf senescence	GO:0005618 cell wall | GO:0009506 plasmodesma | GO:0009507 chloroplast | GO:0022626 cytosolic ribosome | GO:0005886 plasma membrane	GO:0005507 copper ion binding | GO:0005524 ATP binding | GO:0004356 glutamate-ammonia ligase activity
3162.73	3.55657	2.97773e-19	Psat0s690g0040.2	579.219	720.351	749.819	8605.79	8264.9	7241.56	gi|121333|sp|P07694.1|GLNA3_PEA RecName: Full=Glutamine synthetase root isozyme A; AltName: Full=Cytosolic GS3 A; AltName: Full=Glutamate--ammonia ligase	GO:0006542 glutamine biosynthetic process | GO:0010150 leaf senescence	GO:0005618 cell wall | GO:0009506 plasmodesma | GO:0009507 chloroplast | GO:0022626 cytosolic ribosome | GO:0005886 plasma membrane	GO:0005507 copper ion binding | GO:0005524 ATP binding | GO:0004356 glutamate-ammonia ligase activity
52.8436	3.55427	0.00519001	Psat2g074400.1	10.8457	7.25337	11.8825	113.945	232.256	6.82645	gi|914748590|gb|AKV94658.1| sulfate transporter 1.3-like protein	GO:0009970 cellular response to sulfate starvation | GO:0080160 selenate transport	GO:0009506 plasmodesma | GO:0016021 integral to membrane	GO:0008271 secondary active sulfate transmembrane transporter activity
13.9469	3.55181	0.00158244	Psat3g023840.1	2.63814	0.906672	3.35149	27.998	32.2714	22.1047	gi|357511213|ref|XP_003625895.1| potassium transporter-like protein	GO:0009555 pollen development | GO:0071805 potassium ion transmembrane transport	GO:0005886 plasma membrane | GO:0016021 integral to membrane | GO:0009507 chloroplast	GO:0009674 potassium:sodium symporter activity
90.0998	3.55159	0.000223812	Psat6g039800.1	19.9326	13.6001	24.0698	148.78	432.73	95.2452	gi|922398554|ref|XP_013466439.1| F-box SKP2A-like protein	GO:0071365 cellular response to auxin stimulus | GO:0010286 heat acclimation | GO:0010311 lateral root formation | GO:0016567 protein ubiquitination | GO:0051781 positive regulation of cell division | GO:0031146 SCF-dependent proteasomal ubiquitin-dependent protein catabolic process	GO:0019005 SCF ubiquitin ligase complex | GO:0005634 nucleus	GO:0004842 ubiquitin-protein ligase activity
741.703	3.55054	1.81743e-13	Psat6g012080.1	143.339	218.055	130.403	2848.96	1738.74	1170.57	gi|502125840|ref|XP_004499083.1| PREDICTED: uncharacterized protein LOC101514142 isoform X1	GO:0008152 metabolic process	-	GO:0016787 hydrolase activity
119.435	3.55022	8.74961e-06	Psat7g137680.1	28.7264	24.4801	18.2808	474.663	265.506	97.1956	gi|922368595|ref|XP_013456462.1| senescence/dehydration-associated-like protein	GO:0009644 response to high light intensity | GO:0009651 response to salt stress | GO:0009409 response to cold	GO:0009506 plasmodesma | GO:0005737 cytoplasm | GO:0005886 plasma membrane	-
51.8937	3.54659	8.12191e-05	Psat6g172840.1	8.50068	5.89337	10.6638	114.596	24.937	154.083	gi|502118162|ref|XP_004496130.1| PREDICTED: ras-related protein RABC2a-like	GO:0007264 small GTPase mediated signal transduction | GO:0006886 intracellular protein transport	GO:0005777 peroxisome | GO:0016023 cytoplasmic membrane-bounded vesicle | GO:0005794 Golgi apparatus	GO:0080115 myosin XI tail binding | GO:0030742 GTP-dependent protein binding | GO:0005525 GTP binding
17.7779	3.54248	0.0363431	Psat7g044600.1	0.293127	0	0.609362	2.93002	1.46688	6.82645	gi|502139801|ref|XP_004503911.1| PREDICTED: uncharacterized protein LOC101508886	-	-	-
77.0475	3.54067	3.88311e-12	Psat5g042200.1	8.50068	17.6801	16.4528	117.852	132.508	242.826	gi|502132839|ref|XP_004501553.1| PREDICTED: probable inactive receptor kinase At5g67200	GO:0006468 protein phosphorylation | GO:0007169 transmembrane receptor protein tyrosine kinase signaling pathway	GO:0005886 plasma membrane | GO:0016021 integral to membrane | GO:0005576 extracellular region	GO:0005524 ATP binding | GO:0004674 protein serine/threonine kinase activity
224.001	3.53812	1.50993e-09	Psat6g151640.1	39.5721	51.6803	43.5693	920.352	327.604	316.617	gi|124359148|gb|ABN05676.1| Phospholipase D/Transphosphatidylase; Pleckstrin-like	GO:0009733 response to auxin stimulus | GO:0048364 root development | GO:0000413 protein peptidyl-prolyl isomerization | GO:0009395 phospholipid catabolic process | GO:0060627 regulation of vesicle-mediated transport | GO:0019375 galactolipid biosynthetic process | GO:0006995 cellular response to nitrogen starvation | GO:0016036 cellular response to phosphate starvation	GO:0016023 cytoplasmic membrane-bounded vesicle | GO:0005773 vacuole	GO:0035091 phosphatidylinositol binding | GO:0003755 peptidyl-prolyl cis-trans isomerase activity | GO:0004630 phospholipase D activity | GO:0070290 NAPE-specific phospholipase D activity
241.442	3.53583	1.54509e-25	Psat1g017680.1	45.4347	62.5604	39.6085	558.657	586.264	561.069	gi|502086354|ref|XP_004488191.1| PREDICTED: novel plant SNARE 13-like	-	GO:0009506 plasmodesma | GO:0005886 plasma membrane | GO:0009504 cell plate	-
59.3126	3.5257	6.94208e-06	Psat6g071440.1	11.7251	14.0534	15.8434	114.922	289.954	74.7658	gi|922398554|ref|XP_013466439.1| F-box SKP2A-like protein	GO:0071365 cellular response to auxin stimulus | GO:0010286 heat acclimation | GO:0010311 lateral root formation | GO:0016567 protein ubiquitination | GO:0051781 positive regulation of cell division | GO:0031146 SCF-dependent proteasomal ubiquitin-dependent protein catabolic process	GO:0019005 SCF ubiquitin ligase complex | GO:0005634 nucleus	GO:0004842 ubiquitin-protein ligase activity
3.45987	3.5186	0.0396056	Psat2g077880.1	0	1.81334	0.609362	8.13895	9.29025	8.77686	-	-	-	-
142.057	3.51819	6.46388e-05	Psat1g215360.1	27.2608	12.2401	49.0536	375.043	462.557	179.438	gi|357445965|ref|XP_003593260.1| carbonic anhydrase family protein	GO:0008152 metabolic process | GO:0015976 carbon utilization	GO:0005739 mitochondrion | GO:0009507 chloroplast	GO:0008270 zinc ion binding | GO:0004089 carbonate dehydratase activity
14952.3	3.51326	1.96515e-06	Psat2g001120.1	175.876	94.2939	153.254	1727.08	2024.3	1085.4	gi|23504757|emb|CAD37948.1| nodule inception protein	-	-	-
54.7669	3.51195	5.78691e-05	Psat2g081360.1	8.79381	4.98669	21.023	187.847	158.423	52.9862	gi|922342202|ref|XP_013448026.1| BZIP transcription factor	GO:0006355 regulation of transcription	DNA-dependent	-
30.9189	3.50708	8.16999e-05	Psat3g143240.1	2.34502	8.16005	8.53106	59.9026	118.817	36.7328	gi|502174836|ref|XP_004515610.1| PREDICTED: probable pectate lyase 8	GO:0044036 cell wall macromolecule metabolic process | GO:0010089 xylem development	GO:0005576 extracellular region | GO:0016020 membrane	GO:0030570 pectate lyase activity
27.345	3.50072	8.40875e-06	Psat1g036800.1	5.86254	7.70671	3.65617	57.9493	104.638	31.2066	gi|357500303|ref|XP_003620440.1| DUF1639 family protein	GO:0008152 metabolic process	GO:0005634 nucleus | GO:0009507 chloroplast	GO:0016787 hydrolase activity
7.46893	3.49178	0.0341677	Psat2g174680.3	2.63814	0	2.74213	13.3479	20.5363	27.9559	gi|502160495|ref|XP_004511764.1| PREDICTED: vacuolar protein sorting-associated protein 55 homolog	-	GO:0016020 membrane | GO:0016023 cytoplasmic membrane-bounded vesicle | GO:0005773 vacuole	-
15.4566	3.48249	0.0200072	Psat7g006160.1	5.27628	4.08002	0	38.4158	29.3376	36.4077	gi|525313767|ref|NP_001265877.1| probable glutathione peroxidase 3	278.76239	GO:0055114 oxidation-reduction process | GO:0042631 cellular response to water deprivation | GO:0042542 response to hydrogen peroxide | GO:0009793 embryo development ending in seed dormancy	GO:0005768 endosome | GO:0005802 trans-Golgi network | GO:0005794 Golgi apparatus | GO:0005886 plasma membrane
10.4962	3.47848	0.0100937	Psat1g198840.1	1.17251	1.36001	3.65617	17.9057	47.9181	3.90083	gi|357446987|ref|XP_003593769.1| transcription factor	-	-	GO:0046983 protein dimerization activity
41.3427	3.47519	7.67478e-09	Psat4g228800.2	6.44879	7.25337	16.4528	141.943	89.9687	104.997	gi|922358112|ref|XP_013453304.1| inositol 1	5.27E-149	519.375068	GO:0009753 response to jasmonic acid stimulus | GO:0009620 response to fungus | GO:0009611 response to wounding | GO:0009695 jasmonic acid biosynthetic process | GO:0016310 phosphorylation | GO:0032957 inositol trisphosphate metabolic process
3.2164	3.47256	0.0095182	Psat2g148640.1	0.293127	0.906672	1.21872	10.4178	7.33441	8.77686	-	-	-	-
245.925	3.4725	2.28318e-24	Psat1g043640.1	55.1079	41.7069	70.0766	588.283	780.381	489.554	gi|357500649|ref|XP_003620613.1| DUF4378 domain protein	-	-	-
688.155	3.47242	0.000939871	Psat7g251240.1	125.751	360.855	22.8511	2180.91	1820.4	1650.05	gi|357468349|ref|XP_003604459.1| hypothetical protein MTR_4g012610	-	-	-
19.6767	3.47099	0.000825457	Psat2g130640.1	2.05189	1.36001	6.09362	46.2292	31.2935	29.2562	gi|922356392|ref|XP_003614162.2| inactive purple acid phosphatase-like protein	GO:0016311 dephosphorylation	GO:0005618 cell wall	GO:0046872 metal ion binding | GO:0003993 acid phosphatase activity
58.1887	3.47082	6.9931e-09	Psat5g301760.2	16.122	5.89337	17.6715	123.386	117.351	203.168	gi|357455201|ref|XP_003597881.1| thiol-disulfide oxidoreductase DCC	-	GO:0010287 plastoglobule	-
58.3074	3.46642	0.00656645	Psat1g195480.1	18.7601	1.36001	22.8511	137.385	65.0318	274.358	gi|922388044|ref|XP_013462605.1| AP2 domain class transcription factor	GO:0009864 induced systemic resistance	jasmonic acid mediated signaling pathway | GO:0010200 response to chitin | GO:0045892 negative regulation of transcription	DNA-dependent | GO:0009737 response to abscisic acid stimulus | GO:0009723 response to ethylene stimulus
195.517	3.46532	6.90499e-11	Psat4g052880.1	38.9859	48.5069	54.5379	411.831	302.178	853.956	gi|922363748|ref|XP_003609042.2| ABC transporter A family protein	GO:0006200 ATP catabolic process	GO:0009506 plasmodesma | GO:0005886 plasma membrane	GO:0005524 ATP binding | GO:0016887 ATPase activity
3546.69	3.4652	4.88191e-05	Psat2g056920.1	1008.36	294.668	1183.08	8775.08	7646.85	11037.4	gi|114261|sp|P19252.3|ASNS2_PEA RecName: Full=Asparagine synthetase	1381.645041	GO:0070981 L-asparagine biosynthetic process | GO:0009750 response to fructose stimulus | GO:0043617 cellular response to sucrose starvation | GO:0009749 response to glucose stimulus | GO:0009744 response to sucrose stimulus	-
983.871	3.46411	3.87964e-08	Psat6g113760.1	273.781	77.0671	234.909	2929.37	2152.89	1386.42	gi|502116383|ref|XP_004495404.1| PREDICTED: protein EXORDIUM-like 5	GO:0080167 response to karrikin	GO:0005576 extracellular region | GO:0009506 plasmodesma | GO:0009505 plant-type cell wall	-
68.5821	3.46312	0.0256932	Psat4g225040.1	9.38006	6.80004	8.22638	35.4858	211.72	22.4298	gi|922331644|ref|XP_013443813.1| AP2 domain class transcription factor	GO:0006355 regulation of transcription	DNA-dependent | GO:0010200 response to chitin	GO:0005634 nucleus
38.4367	3.45484	8.31638e-05	Psat0s3355g0080.1	2.63814	8.16005	8.53106	84.3195	71.8772	54.6116	gi|922355706|ref|XP_003612098.2| D-2-hydroxyglutarate dehydrogenase	GO:0055114 oxidation-reduction process	GO:0005739 mitochondrion	GO:0051990 (R)-2-hydroxyglutarate dehydrogenase activity | GO:0050660 flavin adenine dinucleotide binding | GO:0008762 UDP-N-acetylmuramate dehydrogenase activity
8.82412	3.45454	1.23678e-05	Psat5g001040.1	2.93127	1.81334	1.21872	18.5568	24.937	22.4298	-	-	-	-
52.3166	3.44227	9.10906e-05	Psat1g206640.1	6.15567	1.36001	3.04681	34.8347	53.7857	28.6061	gi|502077808|ref|XP_004485750.1| PREDICTED: sphingolipid delta(4)-desaturase DES1-like	GO:0006633 fatty acid biosynthetic process | GO:0030148 sphingolipid biosynthetic process | GO:0055114 oxidation-reduction process	GO:0016021 integral to membrane	GO:0042284 sphingolipid delta-4 desaturase activity
405.113	3.43837	4.3351e-55	Psat4g141960.1	97.6113	87.9472	81.3498	829.196	947.117	1117.91	gi|922329311|ref|XP_003628136.2| hypothetical protein MTR_8g044120	-	-	-
6.02166	3.43669	0.0165418	Psat7g096720.6	0.586254	0.906672	3.04681	26.6957	15.1578	7.80165	gi|922382313|ref|XP_013461384.1| organic solute transporter ostalpha protein	-	GO:0016021 integral to membrane	-
2.85429	3.43577	0.0495368	Psat7g147160.1	1.17251	0	0.914042	9.44118	7.33441	6.82645	gi|828321582|ref|XP_012572845.1| PREDICTED: LOW QUALITY PROTEIN: uncharacterized protein LOC101510832	GO:0008152 metabolic process	GO:0009536 plastid	GO:0008080 N-acetyltransferase activity
35.5201	3.42424	3.53818e-07	Psat5g053280.1	3.2244	4.53336	3.65617	36.4625	24.937	59.8127	gi|828339967|ref|XP_012567849.1| PREDICTED: uncharacterized protein At3g06530	GO:0001510 RNA methylation | GO:0009220 pyrimidine ribonucleotide biosynthetic process	GO:0005829 cytosol | GO:0009507 chloroplast | GO:0005773 vacuole | GO:0005634 nucleus	GO:0005515 protein binding
180.113	3.42348	1.09611e-43	Psat5g093160.1	47.7797	48.9603	33.8196	413.784	491.405	491.829	gi|357463115|ref|XP_003601839.1| zincin-like metalloprotease family protein	GO:0006278 RNA-dependent DNA replication | GO:0006508 proteolysis	-	GO:0046872 metal ion binding | GO:0003964 RNA-directed DNA polymerase activity | GO:0004222 metalloendopeptidase activity | GO:0003723 RNA binding
18.5197	3.42243	3.2946e-12	Psat4g200760.1	4.3969	2.72002	5.48425	41.997	50.8519	45.1846	gi|357515505|ref|XP_003628041.1| retinoblastoma-binding-like protein	GO:0010228 vegetative to reproductive phase transition of meristem	GO:0048188 Set1C/COMPASS complex	-
1026.04	3.41647	1.12379e-09	Psat3g086280.1	136.011	298.748	310.774	2720.69	2064.39	3173	gi|502107281|ref|XP_004493215.1| PREDICTED: cationic amino acid transporter 2	1142.374068	GO:0016036 cellular response to phosphate starvation | GO:0042744 hydrogen peroxide catabolic process | GO:0006635 fatty acid beta-oxidation | GO:0006995 cellular response to nitrogen starvation | GO:0016558 protein import into peroxisome matrix | GO:0048573 photoperiodism	flowering | GO:0045454 cell redox homeostasis | GO:0005982 starch metabolic process | GO:0003333 amino acid transmembrane transport | GO:0008219 cell death | GO:0009409 response to cold | GO:0009970 cellular response to sulfate starvation
184.717	3.41528	1.49797e-51	Psat6g141800.1	40.4515	48.0536	44.7881	442.107	432.73	543.19	gi|357441285|ref|XP_003590920.1| carboxyl-terminal peptidase	GO:0009299 mRNA transcription | GO:0009416 response to light stimulus	GO:0005739 mitochondrion | GO:0031351 integral to plastid membrane | GO:0009535 chloroplast thylakoid membrane | GO:0005576 extracellular region	-
61.9208	3.41431	0.000242196	Psat7g047960.2	6.74192	18.1334	20.4136	224.635	99.259	157.983	gi|357519917|ref|XP_003630247.1| DUF506 family protein	-	GO:0005634 nucleus	-
11.0509	3.40535	0.00104724	Psat4g201600.1	1.17251	1.81334	2.13277	19.5335	28.8487	5.85124	gi|922333856|ref|XP_013444919.1| C2 domain protein	-	-	-
156.259	3.4021	3.27787e-08	Psat3g087720.1	36.0546	46.6936	33.5149	611.398	299.733	316.292	gi|922339991|ref|XP_003624654.2| regulator of chromosome condensation (RCC1) family protein	GO:0016036 cellular response to phosphate starvation | GO:0019375 galactolipid biosynthetic process | GO:0045892 negative regulation of transcription	DNA-dependent | GO:0032851 positive regulation of Rab GTPase activity	GO:0009536 plastid | GO:0005634 nucleus
258.486	3.40037	3.95007e-11	Psat2g130760.1	59.7979	34.9069	97.4978	567.447	608.267	857.857	gi|922356388|ref|XP_003614156.2| ureide permease-like protein	GO:0015720 allantoin transport | GO:0015857 uracil transport | GO:0042906 xanthine transport	GO:0005886 plasma membrane | GO:0009507 chloroplast	GO:0042907 xanthine transmembrane transporter activity | GO:0005274 allantoin uptake transmembrane transporter activity | GO:0015505 uracil:cation symporter activity
4.35	3.39275	0.0100014	Psat7g192360.5	0	1.36001	1.21872	8.4645	7.82337	9.75207	gi|357470697|ref|XP_003605633.1| adenylate kinase	GO:0046939 nucleotide phosphorylation	GO:0009941 chloroplast envelope | GO:0009535 chloroplast thylakoid membrane | GO:0009570 chloroplast stroma	GO:0004017 adenylate kinase activity | GO:0005524 ATP binding
4.35	3.39275	0.0100014	Psat7g192360.6	0	1.36001	1.21872	8.4645	7.82337	9.75207	gi|357470697|ref|XP_003605633.1| adenylate kinase	GO:0046939 nucleotide phosphorylation	GO:0009941 chloroplast envelope | GO:0009535 chloroplast thylakoid membrane | GO:0009570 chloroplast stroma	GO:0004017 adenylate kinase activity | GO:0005524 ATP binding
50.279	3.39244	0.000368978	Psat0s3709g0040.1	6.15567	0.453336	4.87489	43.9503	58.6753	20.8044	gi|502081888|ref|XP_004487000.1| PREDICTED: factor of DNA methylation 4	GO:0006342 chromatin silencing | GO:0046686 response to cadmium ion	GO:0005739 mitochondrion | GO:0009506 plasmodesma	GO:0043621 protein self-association | GO:0003677 DNA binding | GO:0003725 double-stranded RNA binding
154.093	3.39227	2.45903e-06	Psat4g149520.3	41.0378	43.9736	26.2025	491.592	449.355	225.923	gi|922334032|ref|XP_013445007.1| 4-hydroxy-tetrahydrodipicolinate synthase	GO:0009089 lysine biosynthetic process via diaminopimelate	-	GO:0008840 dihydrodipicolinate synthase activity
28.0576	3.38805	0.00015427	Psat6g189160.1	10.2594	4.98669	2.74213	40.0436	113.928	35.4325	gi|922405603|ref|XP_013469566.1| oxidoreductase family	752.384745	GO:0055114 oxidation-reduction process	GO:0005576 extracellular region | GO:0005829 cytosol | GO:0009536 plastid
46.4309	3.3849	0.00278838	Psat2g172400.1	11.4319	7.70671	8.83574	113.945	91.9246	86.7934	gi|590591661|ref|XP_007017079.1| Insulinase (Peptidase family M16) family protein isoform 3	GO:0006508 proteolysis | GO:0046835 carbohydrate phosphorylation | GO:0006002 fructose 6-phosphate metabolic process | GO:0006096 glycolysis	GO:0005945 6-phosphofructokinase complex	GO:0046872 metal ion binding | GO:0003872 6-phosphofructokinase activity | GO:0004222 metalloendopeptidase activity | GO:0005524 ATP binding
50.3844	3.38178	3.33338e-18	Psat5g150280.1	13.777	7.70671	13.1013	107.109	117.839	140.105	-	-	-	-
15.0201	3.38123	1.55517e-05	Psat7g030320.3	4.98316	5.44003	1.5234	37.1136	50.3629	35.7576	gi|502139183|ref|XP_004503674.1| PREDICTED: uncharacterized protein LOC101514701	GO:0030001 metal ion transport	-	GO:0046872 metal ion binding
1624.89	3.378	1.14562e-42	Psat6g029040.1	392.497	380.349	429.6	3935.34	5137.02	3431.43	gi|357437005|ref|XP_003588778.1| myosin heavy chain-like protein	GO:0010389 regulation of G2/M transition of mitotic cell cycle | GO:0010039 response to iron ion | GO:0015031 protein transport | GO:0000302 response to reactive oxygen species | GO:0000085 G2 phase of mitotic cell cycle | GO:0045892 negative regulation of transcription	DNA-dependent | GO:0051310 metaphase plate congression | GO:0055072 iron ion homeostasis | GO:0016202 regulation of striated muscle tissue development	GO:0005737 cytoplasm | GO:0000776 kinetochore | GO:0005635 nuclear envelope | GO:0045120 pronucleus | GO:0030496 midbody | GO:0016363 nuclear matrix | GO:0000922 spindle pole
20.4953	3.37702	0.000328591	Psat4g207840.1	4.98316	6.80004	2.13277	30.928	85.5681	26.9807	gi|922332072|ref|XP_013444027.1| ethylene response factor	GO:0010286 heat acclimation | GO:0048364 root development | GO:0045893 positive regulation of transcription	DNA-dependent | GO:0009735 response to cytokinin stimulus | GO:0051707 response to other organism | GO:0048825 cotyledon development | GO:0009753 response to jasmonic acid stimulus | GO:0008219 cell death | GO:0042991 transcription factor import into nucleus | GO:0009723 response to ethylene stimulus	GO:0005634 nucleus
88.8551	3.37694	0.00227632	Psat6g198760.1	21.1051	19.9468	16.1481	193.381	231.767	169.036	gi|357444053|ref|XP_003592304.1| F-box protein PP2-A13	GO:0009611 response to wounding	GO:0005634 nucleus	GO:0030246 carbohydrate binding | GO:0005515 protein binding
56.9904	3.37542	0.00606768	Psat2g179600.1	4.69003	8.61338	13.406	57.9493	210.742	8.77686	gi|357481907|ref|XP_003611239.1| DUF1442 family protein	-	-	-
22.5309	3.37251	0.000589536	Psat4g194920.2	1.46563	0.906672	7.9217	32.5558	49.385	26.6556	gi|922334080|ref|XP_013445031.1| RAB GTPase-like protein A1D	GO:0015031 protein transport | GO:0006184 GTP catabolic process | GO:0009733 response to auxin stimulus | GO:0042538 hyperosmotic salinity response | GO:0007264 small GTPase mediated signal transduction | GO:0046686 response to cadmium ion	GO:0005774 vacuolar membrane | GO:0032588 trans-Golgi network membrane | GO:0005829 cytosol | GO:0009506 plasmodesma | GO:0009504 cell plate | GO:0005886 plasma membrane | GO:0005634 nucleus	GO:0005525 GTP binding | GO:0003924 GTPase activity
70.0534	3.37113	0.000281101	Psat3g076440.2	12.0182	21.7601	17.9762	183.94	215.143	135.554	gi|357509535|ref|XP_003625056.1| triacylglycerol lipase SDP1	GO:0016558 protein import into peroxisome matrix | GO:0044265 cellular macromolecule catabolic process | GO:0019433 triglyceride catabolic process | GO:0006635 fatty acid beta-oxidation	GO:0012511 monolayer-surrounded lipid storage body	GO:0004806 triglyceride lipase activity
2.74696	3.36982	0.0124296	Psat6g211920.1	0.586254	0.906672	0.304681	6.51116	5.86753	5.52617	gi|502150021|ref|XP_004507751.1| PREDICTED: F-box protein SKIP1	-	GO:0019005 SCF ubiquitin ligase complex	-
67.9889	3.36678	0.00294057	Psat7g004720.2	20.5189	31.2802	2.43745	240.262	107.082	210.32	gi|922330397|ref|XP_003631014.2| cytokinin receptor histidine kinase	GO:0016036 cellular response to phosphate starvation | GO:0071329 cellular response to sucrose stimulus | GO:0048831 regulation of shoot development | GO:0009414 response to water deprivation | GO:0033500 carbohydrate homeostasis | GO:0023014 signal transduction via phosphorylation event | GO:0009736 cytokinin mediated signaling pathway | GO:0042742 defense response to bacterium | GO:0048509 regu…	GO:0016020 membrane | GO:0005783 endoplasmic reticulum	GO:0005034 osmosensor activity | GO:0043424 protein histidine kinase binding | GO:0000155 two-component sensor activity | GO:0019955 cytokine binding | GO:0009885 transmembrane histidine kinase cytokinin receptor activity | GO:0000156 two-component response regulator activity | GO:0005524 ATP binding
157.812	3.35915	4.44656e-18	Psat3g156040.3	26.0883	44.4269	45.7021	482.151	398.014	309.791	gi|922343034|ref|XP_013448440.1| dynamin-like protein 1E	GO:0000266 mitochondrial fission | GO:0050832 defense response to fungus | GO:0006184 GTP catabolic process | GO:0010152 pollen maturation | GO:0046686 response to cadmium ion	GO:0005774 vacuolar membrane | GO:0009506 plasmodesma | GO:0009504 cell plate | GO:0005886 plasma membrane | GO:0005938 cell cortex | GO:0005739 mitochondrion	GO:0005525 GTP binding | GO:0003924 GTPase activity
2.18837	3.35878	0.0471881	Psat0s2372g0200.1	0.586254	0.906672	0.304681	3.58114	4.88961	9.427	gi|357493221|ref|XP_003616899.1| ankyrin repeat protein	-	-	-
46.6341	3.35105	0.00206484	Psat1g219680.1	2.05189	0.906672	1.5234	18.5568	22.0032	6.17631	gi|357445653|ref|XP_003593104.1| hypothetical protein MTR_2g007860	-	-	-
42.5466	3.34504	6.70845e-05	Psat4g156240.2	18.467	4.08002	10.0545	96.6907	101.215	135.879	gi|357514547|ref|XP_003627562.1| anaphase-promoting complex subunit 11 RING-H2 finger protein	GO:0048573 photoperiodism	flowering | GO:0045892 negative regulation of transcription	DNA-dependent | GO:0006914 autophagy
82.6217	3.34262	1.13232e-07	Psat6g200280.1	32.8302	17.2268	14.9294	161.151	149.622	349.774	gi|357444071|ref|XP_003592313.1| MATE efflux family protein	GO:0006855 drug transmembrane transport | GO:0003156 regulation of organ formation | GO:0055072 iron ion homeostasis | GO:0009624 response to nematode	GO:0016021 integral to membrane | GO:0017119 Golgi transport complex | GO:0005886 plasma membrane	GO:0015238 drug transmembrane transporter activity | GO:0015297 antiporter activity
9.341	3.34095	0.049706	Psat1g032120.1	1.75876	0	2.43745	14.3245	14.6688	14.6281	gi|828332019|ref|XP_012574681.1| PREDICTED: MATE efflux family protein 5-like	GO:0009624 response to nematode | GO:0006855 drug transmembrane transport	GO:0005774 vacuolar membrane | GO:0016021 integral to membrane	GO:0015238 drug transmembrane transporter activity | GO:0015297 antiporter activity
590.039	3.33242	2.45815e-07	Psat0s189g0080.1	122.82	57.5737	248.01	1229.96	1104.56	1984.22	gi|922401525|ref|XP_013467899.1| BEL1-related homeotic protein	GO:0009862 systemic acquired resistance	salicylic acid mediated signaling pathway | GO:0010363 regulation of plant-type hypersensitive response | GO:0009651 response to salt stress | GO:0006612 protein targeting to membrane | GO:0009743 response to carbohydrate stimulus | GO:0009610 response to symbiotic fungus | GO:0009733 response to auxin stimulus | GO:0048513 organ development | GO:0006355 regulation of transcription	DNA-dependent | GO:0010197 polar nucleus fusion | GO:0000303 response to superoxide | GO:0010201 response to continuous far red light stimulus by the high-irradiance response system | GO:0019344 cysteine biosynthetic process | GO:0009963 positive regulation of flavonoid biosynthetic process | GO:0009737 response to abscisic acid stimulus | GO:0009873 ethylene mediated signaling pathway
130.068	3.33093	0.00273992	Psat3g194960.2	28.7264	39.8936	31.6868	302.443	293.865	412.512	gi|922341072|ref|XP_013447522.1| phosphoglycerate mutase-like protein	GO:0016311 dephosphorylation | GO:0051567 histone H3-K9 methylation | GO:0016310 phosphorylation	GO:0005737 cytoplasm | GO:0005886 plasma membrane	GO:0046872 metal ion binding | GO:0003993 acid phosphatase activity | GO:0005524 ATP binding | GO:0016301 kinase activity
294.098	3.32888	0.00135852	Psat3g128400.1	39.279	103.361	33.8196	495.173	1123.63	152.457	gi|922344476|ref|XP_013449157.1| trihelix transcription factor GT-3a	620.450283	GO:0006355 regulation of transcription	DNA-dependent | GO:0010200 response to chitin | GO:0010583 response to cyclopentenone | GO:0009407 toxin catabolic process
51.011	3.32726	7.28792e-11	Psat6g082680.1	16.4151	6.80004	13.406	109.062	161.357	101.421	gi|922401589|ref|XP_013467931.1| B3 DNA-binding domain protein	GO:0009910 negative regulation of flower development | GO:0009741 response to brassinosteroid stimulus | GO:0010358 leaf shaping | GO:0010073 meristem maintenance | GO:0048527 lateral root development | GO:0045892 negative regulation of transcription	DNA-dependent | GO:0080167 response to karrikin	GO:0005634 nucleus
51.011	3.32726	7.28792e-11	Psat6g082680.2	16.4151	6.80004	13.406	109.062	161.357	101.421	gi|922401589|ref|XP_013467931.1| B3 DNA-binding domain protein	GO:0009910 negative regulation of flower development | GO:0009741 response to brassinosteroid stimulus | GO:0010358 leaf shaping | GO:0010073 meristem maintenance | GO:0048527 lateral root development | GO:0045892 negative regulation of transcription	DNA-dependent | GO:0080167 response to karrikin	GO:0005634 nucleus
119.531	3.3252	4.19799e-06	Psat5g141080.1	18.7601	23.5735	42.6553	258.493	259.149	334.821	gi|502133638|ref|XP_004501838.1| PREDICTED: BTB/POZ and TAZ domain-containing protein 1-like	GO:0009611 response to wounding | GO:0042542 response to hydrogen peroxide | GO:0009751 response to salicylic acid stimulus | GO:0009651 response to salt stress | GO:0006355 regulation of transcription	DNA-dependent | GO:0051973 positive regulation of telomerase activity | GO:0010182 sugar mediated signaling pathway | GO:0009753 response to jasmonic acid stimulus | GO:0009734 auxin mediated signaling pathway | GO:0009555 pollen development | GO:0010167 response to nitrate | GO:0009553 embryo sac development | GO:0009409 response to cold | GO:0009738 abscisic acid mediated signaling pathway | GO…	GO:0005737 cytoplasm | GO:0005634 nucleus
790.907	3.31611	3.01738e-05	Psat2g178320.1	187.015	218.961	138.325	2436.15	2448.23	536.039	gi|357482041|ref|XP_003611306.1| glucuronosyltransferase PGSIP8	GO:0016051 carbohydrate biosynthetic process	GO:0016020 membrane | GO:0016023 cytoplasmic membrane-bounded vesicle | GO:0005739 mitochondrion	GO:0016758 transferase activity
322.437	3.31265	2.23172e-15	Psat4g141880.1	111.095	63.0137	76.1702	860.124	908	722.303	gi|71152364|sp|Q6RET6.2|CCAMK_PEA RecName: Full=Calcium and calcium/calmodulin-dependent serine/threonine-protein kinase; AltName: Full=Ps-SYM9; AltName: Full=PsCCaMK	GO:0009608 response to symbiont | GO:0046777 protein autophosphorylation | GO:0009877 nodulation	GO:0016021 integral to membrane	GO:0004683 calmodulin-dependent protein kinase activity | GO:0005509 calcium ion binding | GO:0005524 ATP binding | GO:0009931 calcium-dependent protein serine/threonine kinase activity | GO:0005516 calmodulin binding
20.8905	3.31191	0.00231989	Psat7g017080.1	5.56941	0.906672	7.00766	62.5071	44.0064	29.2562	gi|502138645|ref|XP_004503481.1| PREDICTED: probable protein phosphatase 2C 6	GO:0048838 release of seed from dormancy | GO:0010119 regulation of stomatal movement | GO:0009414 response to water deprivation | GO:0006469 negative regulation of protein kinase activity | GO:0006970 response to osmotic stress | GO:0010030 positive regulation of seed germination | GO:0009409 response to cold | GO:0009408 response to heat | GO:0009788 negative regulation of abscisic acid mediate…	-	GO:0019901 protein kinase binding | GO:0046872 metal ion binding | GO:0004722 protein serine/threonine phosphatase activity
122.198	3.3103	5.64241e-07	Psat3g048520.1	37.5202	11.3334	41.7413	368.206	312.446	221.697	gi|502110521|ref|XP_004493898.1| PREDICTED: WAT1-related protein At2g37460-like isoform X1	GO:0016556 mRNA modification | GO:0043090 amino acid import | GO:0080144 amino acid homeostasis | GO:0032973 amino acid export | GO:0019761 glucosinolate biosynthetic process	GO:0005576 extracellular region | GO:0005737 cytoplasm | GO:0005886 plasma membrane	GO:0034639 L-amino acid efflux transmembrane transporter activity
9563.26	3.30825	9.68128e-12	Psat5g238360.1	2159.47	2726.36	2714.71	31968.8	20497.2	22821.1	gi|1705589|sp|P51062.1|CAPP_PEA RecName: Full=Phosphoenolpyruvate carboxylase; Short=PEPC; Short=PEPCase	GO:0015977 carbon fixation | GO:0006099 tricarboxylic acid cycle | GO:0051262 protein tetramerization | GO:0015979 photosynthesis | GO:0016036 cellular response to phosphate starvation	GO:0005829 cytosol | GO:0009506 plasmodesma | GO:0009507 chloroplast | GO:0005886 plasma membrane | GO:0048046 apoplast	GO:0008964 phosphoenolpyruvate carboxylase activity
245.678	3.30767	0.00059423	Psat7g073560.1	44.8484	10.4267	120.044	468.803	974.987	294.837	gi|525313849|ref|NP_001265895.1| F-box/kelch-repeat protein At2g44130-like	GO:0080037 negative regulation of cytokinin mediated signaling pathway	GO:0005634 nucleus	-
32.8095	3.30684	4.17151e-10	Psat6g034720.1	6.15567	13.1467	5.78893	72.9249	70.8993	99.7961	gi|502124402|ref|XP_004498513.1| PREDICTED: uncharacterized protein LOC101490815 isoform X2	GO:0000278 mitotic cell cycle | GO:0007267 cell-cell signaling | GO:0006275 regulation of DNA replication | GO:0006261 DNA-dependent DNA replication | GO:0051567 histone H3-K9 methylation | GO:0000724 double-strand break repair via homologous recombination | GO:0006342 chromatin silencing | GO:0006306 DNA methylation | GO:0016444 somatic cell DNA recombination | GO:0051726 regulation of cell cycl…	GO:0005694 chromosome	GO:0003964 RNA-directed DNA polymerase activity | GO:0003723 RNA binding | GO:0005524 ATP binding
28.1725	3.30673	5.39211e-08	Psat5g265520.1	4.69003	4.53336	10.6638	55.3448	73.3441	69.8898	gi|502083186|ref|XP_004487385.1| PREDICTED: neural Wiskott-Aldrich syndrome protein	-	-	-
5.42808	3.30613	0.0223688	Psat2g034880.1	2.34502	0.906672	0	9.76673	13.6909	9.10193	gi|357492605|ref|XP_003616591.1| hypothetical protein MTR_5g082130	GO:0006396 RNA processing	GO:0005622 intracellular	-
361.289	3.30551	7.53898e-07	Psat3g128640.1	110.509	105.627	53.3191	1602.72	673.788	386.507	gi|922339489|ref|XP_003623304.2| vacuolar cation/proton exchanger 3	GO:0048364 root development | GO:0009750 response to fructose stimulus | GO:0009631 cold acclimation | GO:0006833 water transport | GO:0006793 phosphorus metabolic process | GO:0006874 cellular calcium ion homeostasis | GO:0030026 cellular manganese ion homeostasis | GO:0010351 lithium ion transport | GO:0009651 response to salt stress | GO:0051592 response to calcium ion | GO:0009624 response to…	GO:0009705 plant-type vacuole membrane | GO:0009507 chloroplast | GO:0016021 integral to membrane	GO:0005515 protein binding | GO:0015369 calcium:hydrogen antiporter activity
6.78871	3.299	0.00536772	Psat7g257800.8	0.586254	1.36001	3.65617	17.9057	16.1357	21.4545	gi|388500850|gb|AFK38491.1| unknown	-	-	-
42.4307	3.29566	2.45112e-06	Psat1g167560.2	10.8457	4.08002	15.234	138.688	99.259	61.1129	gi|3913648|sp|Q41014.2|FENR2_PEA RecName: Full=Ferredoxin--NADP reductase	5.52E-249	851.223782	GO:0055114 oxidation-reduction process
417.773	3.29392	2.21247e-17	Psat4g010800.1	103.767	102.907	122.482	1109.18	1176.44	943.675	gi|922364232|ref|XP_003610210.2| alpha-rhamnosidase-like protein	-	-	-
9.78143	3.29278	0.0186802	Psat7g081800.1	2.63814	1.81334	1.5234	11.069	44.0064	3.90083	gi|22335703|dbj|BAC10551.1| nine-cis-epoxycarotenoid dioxygenase3	GO:0042538 hyperosmotic salinity response | GO:0009414 response to water deprivation | GO:0010162 seed dormancy | GO:0055114 oxidation-reduction process	GO:0009535 chloroplast thylakoid membrane	GO:0051213 dioxygenase activity
6.44292	3.29165	0.00897093	Psat6g181320.2	1.75876	0.453336	3.04681	9.76673	18.5805	24.3802	gi|922405076|ref|XP_013469433.1| C2H2 zinc finger protein	879.399616	-	GO:0005634 nucleus
10.1013	3.29062	0.00104212	Psat1g057240.1	1.17251	0.453336	1.82808	8.79006	15.6467	10.7273	gi|502090602|ref|XP_004489281.1| PREDICTED: GDSL esterase/lipase At3g27950-like	GO:0006629 lipid metabolic process	GO:0016023 cytoplasmic membrane-bounded vesicle | GO:0009505 plant-type cell wall	GO:0016298 lipase activity
36.017	3.29023	0.00270883	Psat3g082600.1	0	0	2.13277	7.48783	8.31233	6.50138	gi|502107560|ref|XP_004493302.1| PREDICTED: probable protein S-acyltransferase 1 isoform X1	GO:0008152 metabolic process	GO:0016021 integral to membrane	GO:0008270 zinc ion binding | GO:0019706 protein-cysteine S-palmitoleyltransferase activity
354.569	3.29018	1.4912e-05	Psat2g003800.1	87.0587	25.3868	148.075	556.053	1275.21	720.678	gi|357495451|ref|XP_003618014.1| hypothetical protein MTR_5g098020	-	-	-
31.6565	3.28878	3.98438e-13	Psat7g021920.1	5.86254	9.97339	10.0545	69.6694	96.3252	85.4931	gi|73698625|gb|AAZ81835.1| isoamylase isoform 1	GO:0010021 amylopectin biosynthetic process | GO:0019566 arabinose metabolic process | GO:0000023 maltose metabolic process | GO:0019252 starch biosynthetic process | GO:0005992 trehalose biosynthetic process | GO:0005977 glycogen metabolic process | GO:0043085 positive regulation of catalytic activity	GO:0010368 chloroplast isoamylase complex | GO:0005829 cytosol | GO:0009506 plasmodesma	GO:0043169 cation binding | GO:0019156 isoamylase activity | GO:0005524 ATP binding | GO:0009702 L-arabinokinase activity | GO:0004335 galactokinase activity | GO:0004556 alpha-amylase activity
81.0941	3.28786	3.4426e-15	Psat0s5337g0040.1	19.9326	25.3868	16.7574	196.311	206.341	200.893	gi|357446943|ref|XP_003593747.1| phospholipase A1	GO:0010187 negative regulation of seed germination | GO:0019915 lipid storage | GO:0052651 monoacylglycerol catabolic process | GO:0046340 diacylglycerol catabolic process	GO:0005739 mitochondrion	GO:0008970 phosphatidylcholine 1-acylhydrolase activity | GO:0047372 acylglycerol lipase activity | GO:0004806 triglyceride lipase activity
17.0428	3.28743	0.044452	Psat4g205720.1	6.44879	0.453336	5.48425	21.4868	7.82337	92.6446	-	-	-	-
19.4927	3.28128	0.00483841	Psat6g179960.3	2.05189	4.53336	6.70298	38.4158	47.4292	43.2342	gi|922405121|ref|XP_013469444.1| hypothetical protein MTR_1g094180	-	-	-
172.474	3.28002	1.58331e-23	Psat4g135280.1	27.2608	46.6936	51.1864	412.807	364.765	434.942	gi|922334830|ref|XP_013445405.1| plasma-membrane choline transporter family protein	-	GO:0016021 integral to membrane | GO:0009506 plasmodesma | GO:0005886 plasma membrane	-
1018.11	3.27965	1.03353e-14	Psat6g112320.1	311.594	131.014	338.5	2094.64	2854.06	2643.46	gi|922403315|ref|XP_013468792.1| FAD-binding berberine family protein	GO:0009820 alkaloid metabolic process | GO:0055114 oxidation-reduction process	GO:0016023 cytoplasmic membrane-bounded vesicle	GO:0050660 flavin adenine dinucleotide binding | GO:0008762 UDP-N-acetylmuramate dehydrogenase activity | GO:0050468 reticuline oxidase activity
90.9094	3.27928	0.000531229	Psat4g112720.1	8.20755	6.3467	39.6085	181.987	139.843	205.769	gi|922336469|ref|XP_013446224.1| aldo/keto reductase family oxidoreductase	GO:0055114 oxidation-reduction process | GO:0009414 response to water deprivation | GO:0009651 response to salt stress | GO:0009409 response to cold | GO:0046482 para-aminobenzoic acid metabolic process | GO:0046686 response to cadmium ion	GO:0005829 cytosol | GO:0009507 chloroplast | GO:0005634 nucleus	GO:0070401 NADP+ binding | GO:0016229 steroid dehydrogenase activity | GO:0008106 alcohol dehydrogenase (NADP+) activity
107.014	3.27665	3.37734e-05	Psat5g245960.1	17.0014	39.4402	30.1634	324.256	418.061	95.5702	gi|922392694|ref|XP_013464756.1| NAC transcription factor-like protein	GO:0006355 regulation of transcription	DNA-dependent	-
6.57696	3.27519	0.00490074	Psat3g151720.6	3.51752	1.36001	0.609362	17.2546	15.6467	20.8044	gi|357504859|ref|XP_003622718.1| FAD-dependent oxidoreductase	GO:0006508 proteolysis | GO:0055114 oxidation-reduction process	GO:0016021 integral to membrane | GO:0009536 plastid	GO:0016491 oxidoreductase activity | GO:0004190 aspartic-type endopeptidase activity
69.7321	3.2748	1.24611e-05	Psat7g026520.1	11.7251	30.8268	11.8825	180.033	258.66	85.168	gi|502145565|ref|XP_004506082.1| PREDICTED: protein argonaute 5	GO:0048443 stamen development | GO:0048441 petal development | GO:0048481 ovule development | GO:0031047 gene silencing by RNA	GO:0005737 cytoplasm	GO:0003676 nucleic acid binding | GO:0005515 protein binding
20.972	3.2722	0.0138682	Psat1g014480.2	2.93127	4.98669	0	25.3935	21.0253	28.6061	gi|828293762|ref|XP_012568178.1| PREDICTED: OTU domain-containing protein DDB_G0284757 isoform X1	GO:0009695 jasmonic acid biosynthetic process | GO:0009611 response to wounding | GO:0010286 heat acclimation | GO:0009753 response to jasmonic acid stimulus | GO:0009620 response to fungus	GO:0005737 cytoplasm | GO:0005886 plasma membrane | GO:0005634 nucleus	GO:0008234 cysteine-type peptidase activity
256.702	3.27177	0.00492102	Psat3g088280.1	43.969	138.721	13.406	675.207	1121.19	95.2452	gi|87162622|gb|ABD28417.1| Transferase	GO:0010143 cutin biosynthetic process | GO:0033494 ferulate metabolic process	GO:0005829 cytosol	GO:0050734 hydroxycinnamoyltransferase activity
76.3371	3.26667	6.87067e-07	Psat2g172480.1	17.0014	8.61338	27.7259	110.69	214.165	191.466	gi|357482509|ref|XP_003611541.1| BZIP transcription factor	GO:0016192 vesicle-mediated transport | GO:0006355 regulation of transcription	DNA-dependent	GO:0016020 membrane | GO:0005634 nucleus
3.32761	3.26283	0.0499047	Psat2g082120.1	1.46563	0.453336	0.609362	1.95335	14.1799	8.77686	gi|356529685|ref|XP_003533419.1| PREDICTED: protein NETWORKED 2D-like	GO:0016310 phosphorylation	GO:0005739 mitochondrion | GO:0005886 plasma membrane	GO:0016301 kinase activity
11.1496	3.26277	0.000829194	Psat3g129920.1	4.10378	0.453336	3.96085	32.5558	19.0695	32.1818	gi|351726254|ref|NP_001238144.1| NBS-LRR disease resistance protein precursor	GO:0018108 peptidyl-tyrosine phosphorylation	GO:0005618 cell wall | GO:0016021 integral to membrane | GO:0005739 mitochondrion | GO:0009506 plasmodesma | GO:0016023 cytoplasmic membrane-bounded vesicle	GO:0004674 protein serine/threonine kinase activity | GO:0004713 protein tyrosine kinase activity | GO:0005524 ATP binding
235.346	3.26183	7.67395e-07	Psat1g109840.1	67.4192	46.2403	46.0068	696.694	379.433	456.072	gi|502171058|ref|XP_004514974.1| PREDICTED: enolase	GO:0009651 response to salt stress | GO:0009416 response to light stimulus | GO:0009409 response to cold | GO:0046686 response to cadmium ion | GO:0006096 glycolysis | GO:0009737 response to abscisic acid stimulus	GO:0009506 plasmodesma | GO:0000015 phosphopyruvate hydratase complex | GO:0005740 mitochondrial envelope | GO:0009507 chloroplast | GO:0005886 plasma membrane | GO:0048046 apoplast	GO:0005507 copper ion binding | GO:0003988 acetyl-CoA C-acyltransferase activity | GO:0000287 magnesium ion binding | GO:0004634 phosphopyruvate hydratase activity
54.6409	3.25992	0.000281807	Psat5g088360.2	12.3113	19.0401	11.5779	108.736	183.849	117.675	gi|357463449|ref|XP_003602006.1| eukaryotic aspartyl protease family protein	GO:0006508 proteolysis	GO:0046658 anchored to plasma membrane	GO:0004190 aspartic-type endopeptidase activity
89.4421	3.25162	7.30896e-09	Psat3g031200.1	20.5189	22.2135	22.8511	301.141	116.862	206.094	gi|922346434|ref|XP_013450131.1| F-box plant protein	610.163867	-	-
945.056	3.25076	1.30923e-08	Psat7g083560.1	163.565	202.641	383.288	2668.92	1939.22	2527.09	gi|502141650|ref|XP_004504578.1| PREDICTED: L-Ala-D/L-amino acid epimerase	GO:0008152 metabolic process	GO:0005739 mitochondrion | GO:0009507 chloroplast	GO:0046872 metal ion binding | GO:0016853 isomerase activity
4.34504	3.24407	0.00764107	Psat1g174600.6	0.586254	1.81334	0.914042	14.6501	9.77921	5.85124	gi|357447963|ref|XP_003594257.1| RNA-binding (RRM/RBD/RNP motif) family protein	-	GO:0019013 viral nucleocapsid | GO:0005576 extracellular region | GO:0030529 ribonucleoprotein complex	GO:0003723 RNA binding | GO:0000166 nucleotide binding
6.70333	3.24214	0.00104088	Psat1g187040.1	0.586254	1.81334	0.914042	10.0923	10.7571	9.10193	gi|922330117|ref|XP_003630266.2| Sgf11 (transcriptional regulation protein) protein	-	GO:0005634 nucleus	-
15.1721	3.24015	1.73667e-07	Psat3g157600.1	2.63814	2.72002	6.09362	35.1602	38.6279	35.7576	gi|357463977|ref|XP_003602270.1| RWP-RK domain protein	GO:0009790 embryo development	-	-
2918.51	3.23922	6.54055e-45	Psat1g187120.1	903.417	720.804	758.655	9247.79	6834.2	6422.71	gi|357447457|ref|XP_003594004.1| beta-amylase	GO:0009414 response to water deprivation | GO:0005983 starch catabolic process	GO:0009507 chloroplast | GO:0005634 nucleus | GO:0005829 cytosol	GO:0016161 beta-amylase activity
183.849	3.238	0.0014518	Psat7g257800.2	6.15567	22.2135	40.5225	170.592	139.843	339.372	gi|502147905|ref|XP_004506962.1| PREDICTED: F-box/LRR-repeat protein 20-like	-	-	-
675.726	3.23747	3.21481e-07	Psat5g089120.1	109.629	156.854	229.729	1165.82	1090.38	2423.71	gi|357463411|ref|XP_003601987.1| myo-inositol 1-phosphate synthase	GO:0010264 myo-inositol hexakisphosphate biosynthetic process | GO:0042742 defense response to bacterium | GO:0006021 inositol biosynthetic process | GO:0009408 response to heat | GO:0009644 response to high light intensity | GO:0050832 defense response to fungus | GO:0042542 response to hydrogen peroxide | GO:0051607 defense response to virus | GO:0006659 phosphatidylserine biosynthetic process …	-	GO:0004512 inositol-3-phosphate synthase activity
43.4136	3.2371	8.96101e-05	Psat4g164240.1	8.20755	4.98669	21.3277	127.619	142.776	57.2121	gi|828328814|ref|XP_012574126.1| PREDICTED: NAC domain-containing protein 69-like isoform X1	GO:0045893 positive regulation of transcription	DNA-dependent | GO:0009819 drought recovery | GO:0010114 response to red light | GO:0010200 response to chitin | GO:0009736 cytokinin mediated signaling pathway | GO:2000377 regulation of reactive oxygen species metabolic process | GO:0009962 regulation of flavonoid biosynthetic process | GO:0009965 leaf morphogenesis | GO:0010224 response to UV-B | GO:0009644 response to high light intensity | G…	incompatible interaction | GO:0010150 leaf senescence | GO:0009555 pollen development | GO:0051302 regulation of cell division | GO:0070417 cellular response to cold
77.4043	3.23631	0.000975128	Psat7g015080.1	14.0701	6.80004	44.4834	90.8306	228.834	298.088	gi|922338669|ref|XP_013447324.1| peptide/nitrate transporter plant	GO:0010098 suspensor development | GO:0006857 oligopeptide transport | GO:0009793 embryo development ending in seed dormancy | GO:0080055 low affinity nitrate transport | GO:0043562 cellular response to nitrogen levels	GO:0005886 plasma membrane | GO:0016021 integral to membrane	GO:0080054 low affinity nitrate transmembrane transporter activity
74.9439	3.23318	0.000393506	Psat0s3996g0080.1	13.1907	4.08002	14.32	123.061	147.177	28.9311	-	-	-	-
347.234	3.22987	0.00262338	Psat7g006320.5	89.1106	127.387	77.6936	957.791	740.775	1060.7	gi|922372853|ref|XP_013458583.1| DUF566 family protein	GO:0009658 chloroplast organization	GO:0005777 peroxisome | GO:0048046 apoplast | GO:0005634 nucleus	-
50.7329	3.22897	7.08977e-05	Psat6g132440.1	9.96632	10.8801	16.4528	88.8773	202.43	59.1625	gi|922403033|ref|XP_013468652.1| cellulose synthase-like protein D3	GO:0030244 cellulose biosynthetic process	GO:0005886 plasma membrane | GO:0016021 integral to membrane	GO:0016760 cellulose synthase (UDP-forming) activity
582.96	3.22602	3.47599e-47	Psat5g295240.1	177.342	151.414	155.083	1844.94	1270.81	1413.4	gi|357454765|ref|XP_003597663.1| 6-phosphofructokinase	GO:0010053 root epidermal cell differentiation | GO:0046835 carbohydrate phosphorylation | GO:0006002 fructose 6-phosphate metabolic process | GO:0006096 glycolysis	GO:0005945 6-phosphofructokinase complex | GO:0005886 plasma membrane	GO:0003872 6-phosphofructokinase activity | GO:0005524 ATP binding
186.334	3.22434	0.00801053	Psat1g010280.1	65.0742	31.2802	30.7728	343.138	823.41	22.4298	gi|388522943|gb|AFK49533.1| unknown	GO:0016036 cellular response to phosphate starvation | GO:0051788 response to misfolded protein | GO:0006094 gluconeogenesis | GO:0006635 fatty acid beta-oxidation | GO:0019375 galactolipid biosynthetic process | GO:0042631 cellular response to water deprivation | GO:0009651 response to salt stress | GO:0009407 toxin catabolic process | GO:0080129 proteasome core complex assembly | GO:0043161 pro…	GO:0005774 vacuolar membrane | GO:0048046 apoplast | GO:0005794 Golgi apparatus | GO:0005829 cytosol | GO:0009570 chloroplast stroma | GO:0005886 plasma membrane	GO:0004601 peroxidase activity | GO:0043295 glutathione binding | GO:0004364 glutathione transferase activity | GO:0019899 enzyme binding
448.935	3.2229	4.52275e-06	Psat0s1212g0080.1	30.1921	34.0002	34.4289	321	263.061	336.446	gi|110319961|emb|CAG44504.1| lipoxygenase loxN2	GO:0031408 oxylipin biosynthetic process | GO:0055114 oxidation-reduction process	GO:0005737 cytoplasm	GO:0016165 lipoxygenase activity | GO:0005506 iron ion binding
34.2599	3.22224	1.91063e-20	Psat6g045280.1	9.67319	9.06672	7.31234	72.2738	80.6785	89.719	gi|922398811|ref|XP_013466558.1| calcium ion-binding protein	GO:0009819 drought recovery | GO:0009737 response to abscisic acid stimulus	GO:0005739 mitochondrion	GO:0005509 calcium ion binding
64.4212	3.22138	9.61651e-05	Psat1g031360.1	18.467	5.44003	30.7728	166.034	176.515	170.011	gi|356531168|ref|XP_003534150.1| PREDICTED: protein DETOXIFICATION 16-like	GO:0009624 response to nematode | GO:0006855 drug transmembrane transport	GO:0005774 vacuolar membrane | GO:0016021 integral to membrane	GO:0015238 drug transmembrane transporter activity | GO:0015297 antiporter activity
5.66139	3.21245	0.013147	Psat5g211760.1	0.586254	0.453336	0.914042	5.53448	4.40064	8.45179	gi|502126920|ref|XP_004499492.1| PREDICTED: uncharacterized protein LOC101495666	-	-	GO:0008270 zinc ion binding | GO:0003676 nucleic acid binding
60.2298	3.20927	1.98071e-22	Psat5g239520.1	19.9326	14.9601	17.0621	192.73	136.42	153.432	gi|828289498|ref|XP_012571661.1| PREDICTED: ATP-dependent 6-phosphofructokinase 6-like	GO:0046835 carbohydrate phosphorylation | GO:0006355 regulation of transcription	DNA-dependent | GO:0006096 glycolysis | GO:0010053 root epidermal cell differentiation | GO:0006002 fructose 6-phosphate metabolic process	GO:0005945 6-phosphofructokinase complex | GO:0005886 plasma membrane | GO:0005634 nucleus
19.9314	3.20357	0.0222084	Psat7g215480.1	0	0.906672	0.609362	6.83671	2.4448	3.57576	-	-	-	-
12.698	3.20315	2.11286e-07	Psat0s3355g0040.1	3.51752	2.26668	3.96085	26.6957	40.0948	24.7052	gi|502161240|ref|XP_004512090.1| PREDICTED: D-2-hydroxyglutarate dehydrogenase	286.812628	GO:0055114 oxidation-reduction process	-
28.2159	3.19698	0.00757751	Psat5g239360.2	8.20755	2.72002	10.6638	68.6927	86.0571	44.5344	gi|527205563|gb|EPS71389.1| hypothetical protein M569_03369	200.943419	GO:0006301 postreplication repair | GO:0006511 ubiquitin-dependent protein catabolic process | GO:0010053 root epidermal cell differentiation | GO:0010039 response to iron ion | GO:0046686 response to cadmium ion	GO:0005829 cytosol | GO:0031372 UBC13-MMS2 complex | GO:0009507 chloroplast | GO:0005634 nucleus | GO:0005886 plasma membrane
361.007	3.19663	1.62184e-08	Psat5g275840.1	89.6968	76.1604	118.216	1477.38	755.444	372.854	gi|357453687|ref|XP_003597124.1| phosphoenolpyruvate carboxylase	GO:0015977 carbon fixation | GO:0006099 tricarboxylic acid cycle | GO:0051262 protein tetramerization | GO:0015979 photosynthesis | GO:0016036 cellular response to phosphate starvation	GO:0005829 cytosol | GO:0009506 plasmodesma | GO:0009507 chloroplast | GO:0005886 plasma membrane | GO:0048046 apoplast	GO:0008964 phosphoenolpyruvate carboxylase activity
1291.18	3.19637	1.90286e-09	Psat4g143960.1	274.953	149.148	619.111	3446.68	3123.48	2996.81	gi|357515445|ref|XP_003628011.1| nodulin MtN21/EamA-like transporter family protein	-	GO:0016020 membrane	-
70.0155	3.19582	2.33558e-08	Psat4g051840.1	13.777	11.7867	28.64	152.361	110.505	235.675	gi|922363708|ref|XP_003608979.2| peptide/nitrate transporter	GO:0090408 phloem nitrate loading | GO:0006857 oligopeptide transport | GO:0010106 cellular response to iron ion starvation | GO:0006826 iron ion transport | GO:0010167 response to nitrate | GO:0080167 response to karrikin	GO:0009506 plasmodesma | GO:0005886 plasma membrane	GO:0015112 nitrate transmembrane transporter activity
40.4092	3.19355	0.0379248	Psat2g091880.1	14.6563	10.8801	7.31234	69.6694	224.922	6.17631	gi|357485375|ref|XP_003612975.1| cinnamyl alcohol dehydrogenase-like protein	GO:0055114 oxidation-reduction process	-	GO:0008270 zinc ion binding | GO:0016491 oxidoreductase activity
455.509	3.19268	4.40619e-52	Psat3g190160.1	139.528	107.894	126.747	1030.72	1291.34	1105.88	gi|502102274|ref|XP_004492022.1| PREDICTED: uncharacterized protein LOC101510442	GO:0006355 regulation of transcription	DNA-dependent	GO:0005634 nucleus
51.7032	3.19267	5.97678e-07	Psat1g174600.5	4.98316	9.97339	15.234	108.736	71.3882	95.5702	gi|922386042|ref|XP_003594254.2| RNA-binding (RRM/RBD/RNP motif) family protein	-	GO:0019013 viral nucleocapsid | GO:0005576 extracellular region | GO:0030529 ribonucleoprotein complex	GO:0003723 RNA binding | GO:0000166 nucleotide binding
700.636	3.19116	3.94779e-14	Psat4g198160.1	165.03	285.148	153.254	2165.61	1835.56	1505.07	gi|922333994|ref|XP_013444988.1| dishevelled/Egl-10/leckstrin domain protein	GO:0006457 protein folding | GO:0035556 intracellular signal transduction | GO:0045454 cell redox homeostasis | GO:0000413 protein peptidyl-prolyl isomerization | GO:0055114 oxidation-reduction process	-	GO:0009055 electron carrier activity | GO:0015035 protein disulfide oxidoreductase activity | GO:0003755 peptidyl-prolyl cis-trans isomerase activity
17.3053	3.19081	3.38326e-05	Psat4g151800.3	6.74192	1.36001	5.48425	41.997	34.2272	50.3857	gi|502157440|ref|XP_004510878.1| PREDICTED: protein-ribulosamine 3-kinase	709.897376	GO:0016310 phosphorylation	GO:0009507 chloroplast
26.6343	3.18467	0.00118477	Psat4g054240.3	3.2244	14.0534	6.70298	78.4594	32.2714	104.997	gi|922371410|ref|XP_013457864.1| zinc ion-binding protein	GO:0010106 cellular response to iron ion starvation	-	GO:0008270 zinc ion binding
31.7115	3.17975	0.0119599	Psat1g200160.2	4.10378	0	6.3983	32.2302	33.7383	30.8815	gi|357595281|gb|AET86637.1| chloroplast magnesium chelatase I subunit	GO:0015979 photosynthesis | GO:0015995 chlorophyll biosynthetic process | GO:0006200 ATP catabolic process	GO:0005618 cell wall | GO:0009570 chloroplast stroma	GO:0016851 magnesium chelatase activity | GO:0016887 ATPase activity | GO:0005524 ATP binding
542.181	3.17863	0.0469194	Psat5g071920.2	153.305	113.787	187.988	1837.12	1383.27	900.441	gi|357464211|ref|XP_003602387.1| PRR response regulator	GO:0000160 two-component signal transduction system (phosphorelay) | GO:0035556 intracellular signal transduction | GO:0009266 response to temperature stimulus | GO:0007623 circadian rhythm | GO:0045892 negative regulation of transcription	DNA-dependent | GO:0010017 red or far-red light signaling pathway	GO:0005739 mitochondrion
36.8614	3.16865	3.54153e-15	Psat4g141680.2	9.38006	12.6934	11.2732	109.062	113.928	75.416	gi|502158442|ref|XP_004511153.1| PREDICTED: ABSCISIC ACID-INSENSITIVE 5-like protein 2	GO:0006355 regulation of transcription	DNA-dependent | GO:0009737 response to abscisic acid stimulus	GO:0005634 nucleus
[truncated: 4,404 more rows]
