# Supplementary material for: Regulation of the Later Stages of Nodulation Stimulated by IPD3/CYCLOPS Transcription Factor and Cytokinin in Pea Pisum sativum L
Source: Plants (Basel). 2021 Dec 25;11(1):56. doi: 10.3390/plants11010056 (PMC8747635; doi:10.3390/plants11010056)
Supplement: Supplementary file 1 [file plants-11-00056-s001.zip › Table 2S.xlsx]

## Sheet: Sheet 1
baseMean	log2FoldChange	padj	Locus	sym33 - CK 1	sym33 - CK 2	sym33- CK 3	sym 33 - 1	sym33 - 2	sym 33 - 3	best.hit.to.nr	GO.Biological.Process	GO.Cellular.Component	GO.Molecular.Function
26.9437	24.2957	2.81819e-08	Psat2g177640.5	242.493	0	0	0	0	0	gi|502160284|ref|XP_004511695.1| PREDICTED: uncharacterized protein LOC101504440 isoform X2	GO:0005975 carbohydrate metabolic process	GO:0009506 plasmodesma	GO:0003676 nucleic acid binding | GO:0008270 zinc ion binding | GO:0008184 glycogen phosphorylase activity
19.9943	23.6301	2.71932e-11	Psat5g190320.2	0	145.585	0	0	0	0	gi|502144748|ref|XP_004505737.1| PREDICTED: tricalbin-3	GO:0046482 para-aminobenzoic acid metabolic process	GO:0005886 plasma membrane | GO:0016021 integral to membrane | GO:0009536 plastid	-
17.9245	23.47	1.63824e-21	Psat7g191800.2	0	138.054	0	0	0	0	gi|502145619|ref|XP_004506105.1| PREDICTED: uncharacterized protein LOC101494922	-	GO:0005737 cytoplasm | GO:0005634 nucleus	GO:0008270 zinc ion binding
13.9449	23.4283	1.09045e-07	Psat1g098720.3	0	125.504	0	0	0	0	gi|922351697|ref|XP_013451665.1| histidinol-phosphate aminotransferase	GO:0000105 histidine biosynthetic process | GO:0009793 embryo development ending in seed dormancy	GO:0009570 chloroplast stroma	GO:0004400 histidinol-phosphate transaminase activity | GO:0030170 pyridoxal phosphate binding
13.3871	23.3892	1.16481e-07	Psat2g188840.2	0	120.484	0	0	0	0	gi|357481129|ref|XP_003610850.1| ubiquitin-protein ligase synoviolin	GO:0034976 response to endoplasmic reticulum stress | GO:0008295 spermidine biosynthetic process | GO:0006457 protein folding | GO:0009408 response to heat | GO:0030433 ER-associated protein catabolic process | GO:0009644 response to high light intensity | GO:0042542 response to hydrogen peroxide	GO:0005886 plasma membrane	GO:0008270 zinc ion binding | GO:0016874 ligase activity
12.5504	23.2758	1.3794e-07	Psat4g152520.3	0	112.954	0	0	0	0	gi|922333832|ref|XP_013444907.1| RAP domain protein	-	GO:0005634 nucleus	-
11.9926	23.207	1.52549e-07	Psat1g129880.3	0	107.933	0	0	0	0	gi|922386530|ref|XP_003595861.2| myosin family XI heavy chain	GO:0009414 response to water deprivation | GO:0000186 activation of MAPKK activity | GO:0002229 defense response to oomycetes | GO:0048767 root hair elongation | GO:2000031 regulation of salicylic acid mediated signaling pathway | GO:0046777 protein autophosphorylation | GO:0008219 cell death | GO:0009788 negative regulation of abscisic acid mediated signaling pathway | GO:0009723 response to eth…	GO:0005802 trans-Golgi network | GO:0005829 cytosol | GO:0016021 integral to membrane | GO:0016459 myosin complex	GO:0003779 actin binding | GO:0003774 motor activity | GO:0004709 MAP kinase kinase kinase activity | GO:0005524 ATP binding
12.3286	23.1868	1.5736e-07	Psat5g308360.4	0	105.423	0	0	0	0	gi|922391588|ref|XP_013464207.1| shikimate/quinate hydroxycinnamoyltransferase	GO:0009809 lignin biosynthetic process | GO:0009963 positive regulation of flavonoid biosynthetic process | GO:0010252 auxin homeostasis	GO:0016020 membrane | GO:0005829 cytosol	GO:0047205 quinate O-hydroxycinnamoyltransferase activity
12.1411	23.1578	1.64449e-07	Psat2g167760.3	0	102.913	0	0	0	0	gi|922355564|ref|XP_003611696.2| histone-lysine N-methyltransferase	GO:0009294 DNA mediated transformation | GO:0009965 leaf morphogenesis | GO:0009960 endosperm development | GO:0006349 regulation of gene expression by genetic imprinting | GO:0010228 vegetative to reproductive phase transition of meristem | GO:0045857 negative regulation of molecular function	epigenetic | GO:0016571 histone methylation	GO:0031519 PcG protein complex | GO:0009506 plasmodesma | GO:0005677 chromatin silencing complex | GO:0009536 plastid | GO:0005768 endosome | GO:0005802 trans-Golgi network | GO:0005794 Golgi apparatus
276.029	13.6811	2.4293e-05	Psat0s1933g0120.2	1295.13	1096.9	92.2203	0	0	0	gi|922351857|ref|XP_013451745.1| ABC transporter-like family-protein	GO:0055085 transmembrane transport | GO:0006200 ATP catabolic process	GO:0016021 integral to membrane | GO:0005774 vacuolar membrane	GO:0042626 ATPase activity
177.376	13.0588	1.81844e-12	Psat6g242400.1	887.305	647.6	61.4802	0	0	0	gi|913744668|gb|KNZ40147.1| hypothetical protein AKG39_19220	348.978357	-	-
171.776	12.9962	0.00644073	Psat7g034320.1	870.771	675.211	0	0	0	0	gi|388496962|gb|AFK36547.1| unknown	GO:0009611 response to wounding | GO:0009693 ethylene biosynthetic process | GO:0009612 response to mechanical stimulus | GO:0010200 response to chitin | GO:0042742 defense response to bacterium | GO:0010228 vegetative to reproductive phase transition of meristem | GO:0002213 defense response to insect | GO:0009873 ethylene mediated signaling pathway | GO:0009451 RNA modification | GO:0000289 nuc…	GO:0005634 nucleus | GO:0005739 mitochondrion	GO:0004129 cytochrome-c oxidase activity | GO:0004540 ribonuclease activity | GO:0003676 nucleic acid binding | GO:0008408 3'-5' exonuclease activity
159.62	12.8905	0.00694318	Psat2g083760.3	854.238	582.338	0	0	0	0	gi|502154664|ref|XP_004509777.1| PREDICTED: uncharacterized protein At1g04910	-	-	-
113.729	12.4026	0.00992236	Psat5g019280.1	529.076	494.486	0	0	0	0	-	-	-	-
104.653	12.283	0.0108001	Psat7g100120.1	457.431	484.445	0	0	0	0	gi|719997678|ref|XP_010255172.1| PREDICTED: vegetative cell wall protein gp1-like	-	-	-
100.142	12.2196	0.0113247	Psat1g092640.1	424.363	476.915	0	0	0	0	-	-	-	-
94.6206	12.2026	2.10189e-17	Psat1g075840.2	418.852	333.841	92.2203	0	0	0	gi|922350164|ref|XP_013450937.1| P21-Rho-binding domain protein	-	-	-
189.749	12.1779	0.00644718	Psat2g110720.1	793.614	913.669	0	0	0.453336	0	gi|922340049|ref|XP_003624820.2| alpha-L-arabinofuranosidase-like protein	GO:0010413 glucuronoxylan metabolic process | GO:0045493 xylan catabolic process | GO:0045492 xylan biosynthetic process | GO:0046373 L-arabinose metabolic process	GO:0009505 plant-type cell wall | GO:0016023 cytoplasmic membrane-bounded vesicle | GO:0005773 vacuole | GO:0048046 apoplast	GO:0046556 alpha-N-arabinofuranosidase activity | GO:0009044 xylan 1
87.7675	12.0299	0.0129334	Psat2g190640.2	385.785	404.123	0	0	0	0	gi|502159039|ref|XP_004511373.1| PREDICTED: protein tesmin/TSO1-like CXC 2	GO:0051302 regulation of cell division | GO:0010103 stomatal complex morphogenesis | GO:0048444 floral organ morphogenesis | GO:0009934 regulation of meristem structural organization | GO:0042127 regulation of cell proliferation | GO:0001708 cell fate specification | GO:0010082 regulation of root meristem growth	GO:0005576 extracellular region | GO:0005634 nucleus	GO:0003700 sequence-specific DNA binding transcription factor activity
82.1235	11.9192	8.3974e-08	Psat7g193080.2	236.982	251.008	245.921	0	0	0	gi|922366747|ref|XP_013455540.1| histone-lysine N-methyltransferase ATXR3	GO:0045332 phospholipid translocation | GO:0006355 regulation of transcription	DNA-dependent | GO:0010228 vegetative to reproductive phase transition of meristem | GO:0051568 histone H3-K4 methylation | GO:0048443 stamen development | GO:0048440 carpel development	GO:0016021 integral to membrane | GO:0005634 nucleus
77.7499	11.9012	4.2798e-17	Psat6g037400.1	325.161	220.887	153.701	0	0	0	gi|502124287|ref|XP_004498462.1| PREDICTED: GATA transcription factor 12-like	GO:0045893 positive regulation of transcription	DNA-dependent | GO:0009416 response to light stimulus | GO:0007623 circadian rhythm	GO:0005634 nucleus
77.2381	11.8922	1.01175e-11	Psat6g132400.1	297.605	366.472	30.7401	0	0	0	-	-	-	-
74.15	11.7873	0.015235	Psat2g119760.2	418.852	248.498	0	0	0	0	gi|922359720|ref|XP_013453787.1| hypothetical protein MTR_5g040780	-	-	-
74.4081	11.7833	0.0152655	Psat3g067240.2	369.251	296.189	0	0	0	0	gi|502109290|ref|XP_004493610.1| PREDICTED: E3 ubiquitin-protein ligase SINAT2	GO:0007275 multicellular organismal development | GO:0016567 protein ubiquitination | GO:0006511 ubiquitin-dependent protein catabolic process	GO:0005634 nucleus | GO:0005739 mitochondrion	GO:0004842 ubiquitin-protein ligase activity | GO:0008270 zinc ion binding
79.0843	11.7828	7.71425e-08	Psat0s4560g0040.3	440.897	213.357	0	0	0	0	gi|502158766|ref|XP_004511274.1| PREDICTED: chaperone protein dnaJ 10	GO:0006457 protein folding | GO:0006950 response to stress	GO:0005829 cytosol | GO:0005794 Golgi apparatus | GO:0005886 plasma membrane	-
77.9375	11.6937	6.36902e-07	Psat3g116520.2	148.803	32.631	461.102	0	0	0	gi|4336887|gb|AAD17997.1| sophorol reductase	GO:0044237 cellular metabolic process | GO:0006952 defense response | GO:0009813 flavonoid biosynthetic process | GO:0055114 oxidation-reduction process	-	GO:0016491 oxidoreductase activity | GO:0050662 coenzyme binding
270.414	11.6323	2.6424e-11	Psat4g000560.1	1113.26	1287.67	30.7401	0	0.906672	0	gi|828318893|ref|XP_012572407.1| PREDICTED: uncharacterized protein LOC101506652	GO:0008152 metabolic process	-	GO:0005524 ATP binding | GO:0016787 hydrolase activity
66.4259	11.6295	0.0168937	Psat0s3278g0080.4	286.583	311.25	0	0	0	0	gi|922403873|ref|XP_013469068.1| cyclin-like protein	-	GO:0005886 plasma membrane | GO:0009536 plastid	-
64.7389	11.5852	0.0174009	Psat4g110400.2	308.628	271.089	0	0	0	0	gi|922336597|ref|XP_013446288.1| brevis radix-like protein	GO:0009736 cytokinin mediated signaling pathway | GO:0048527 lateral root development | GO:0009734 auxin mediated signaling pathway | GO:0009737 response to abscisic acid stimulus	GO:0005634 nucleus	GO:0042802 identical protein binding
63.5641	11.5659	0.0176423	Psat2g147600.1	363.74	208.337	0	0	0	0	gi|502161806|ref|XP_004512290.1| PREDICTED: plant intracellular Ras-group-related LRR protein 4	GO:0010162 seed dormancy | GO:0009740 gibberellic acid mediated signaling pathway | GO:0009416 response to light stimulus	GO:0005886 plasma membrane | GO:0005634 nucleus	-
75.8685	11.5514	6.88477e-15	Psat4g148240.1	308.628	185.746	30.7401	0	0	0	gi|357514801|ref|XP_003627689.1| transmembrane protein	101.209911	-	-
62.8438	11.5486	1.79872e-06	Psat1g007080.4	303.117	253.518	0	0	0	0	gi|922394070|ref|XP_013465440.1| cyclin-like protein	-	GO:0005886 plasma membrane	-
120.221	11.5458	4.06732e-10	Psat5g019720.1	639.301	411.653	30.7401	0.293127	0	0	-	-	-	-
61.879	11.5417	6.08673e-11	Psat6g180000.3	330.673	208.337	0	0	0	0	gi|922405129|ref|XP_013469446.1| glycerol-3-phosphate dehydrogenase	1028.77626	GO:0006007 glucose catabolic process | GO:0006127 glycerophosphate shuttle | GO:0019563 glycerol catabolic process | GO:0006072 glycerol-3-phosphate metabolic process | GO:0015824 proline transport | GO:0019761 glucosinolate biosynthetic process	GO:0009331 glycerol-3-phosphate dehydrogenase complex | GO:0005743 mitochondrial inner membrane
61.63	11.5218	0.0180889	Psat1g195320.1	281.072	273.599	0	0	0	0	gi|502078405|ref|XP_004485934.1| PREDICTED: heat stress transcription factor A-4a-like	GO:0009733 response to auxin stimulus | GO:0009958 positive gravitropism | GO:0048530 fruit morphogenesis | GO:0006355 regulation of transcription	DNA-dependent | GO:0010200 response to chitin | GO:0048527 lateral root development | GO:0006950 response to stress	GO:0005634 nucleus
58.916	11.502	4.54853e-10	Psat7g251040.1	253.516	245.988	30.7401	0	0	0	gi|502177468|ref|XP_004516090.1| PREDICTED: beta-glucosidase 13-like	GO:0042344 indole glucosinolate catabolic process | GO:0009414 response to water deprivation | GO:0016052 carbohydrate catabolic process | GO:0031348 negative regulation of defense response | GO:0009804 coumarin metabolic process | GO:0016036 cellular response to phosphate starvation | GO:0010119 regulation of stomatal movement | GO:0009789 positive regulation of abscisic acid mediated signaling …	incompatible interaction | GO:0009687 abscisic acid metabolic process | GO:0080167 response to karrikin | GO:0070417 cellular response to cold | GO:0009610 response to symbiotic fungus | GO:0009682 induced systemic resistance | GO:0030104 water homeostasis | GO:0009860 pollen tube growth	GO:0005777 peroxisome | GO:0005783 endoplasmic reticulum | GO:0010168 ER body | GO:0009506 plasmodesma | GO:0009941 chloroplast envelope | GO:0009505 plant-type cell wall | GO:0005794 Golgi apparatus | GO:0005739 mitochondrion | GO:0005773 vacuole | GO:0005634 nucleus | GO:0016020 membrane
58.2291	11.4787	2.29135e-10	Psat1g037640.1	236.982	278.619	0	0	0	0	gi|502176867|ref|XP_004515957.1| PREDICTED: uncharacterized protein LOC101509068	-	GO:0009506 plasmodesma	-
556.061	11.4688	3.22072e-11	Psat0s13942g0040.1	209.426	57.7318	4733.98	0.879381	0.906672	0	gi|440884236|gb|ELR44476.1| hypothetical protein M91_20944	226.883076	-	-
58.8289	11.4547	0.018905	Psat0s5376g0040.6	336.184	193.276	0	0	0	0	gi|922364168|ref|XP_003610059.2| subtilisin-like serine protease	GO:0006508 proteolysis | GO:0043086 negative regulation of catalytic activity	GO:0048196 middle lamella-containing extracellular matrix | GO:0005618 cell wall | GO:0005576 extracellular region | GO:0016020 membrane	GO:0042802 identical protein binding | GO:0004252 serine-type endopeptidase activity
57.3375	11.4182	0.0193409	Psat5g300160.1	270.049	245.988	0	0	0	0	-	-	-	-
53.6391	11.401	2.2809e-15	Psat5g183560.1	181.87	208.337	92.2203	0	0	0	gi|357459329|ref|XP_003599945.1| transmembrane protein	223.752428	-	-
900.345	11.3939	1.45296e-17	Psat0s3287g0040.1	4557.77	3418.73	122.96	0.586254	2.26668	0.304681	-	-	-	-
215.638	11.3595	1.85908e-13	Psat0s3779g0040.1	969.973	876.018	92.2203	0	0.906672	0	-	-	-	-
54.1876	11.3493	1.05169e-06	Psat7g241920.3	225.96	256.028	0	0	0	0	gi|502177853|ref|XP_004516130.1| PREDICTED: serine/threonine-protein kinase ATG1-like	GO:0006468 protein phosphorylation | GO:0009734 auxin mediated signaling pathway | GO:0006355 regulation of transcription	DNA-dependent | GO:0007018 microtubule-based movement	GO:0005871 kinesin complex | GO:0005634 nucleus
56.3379	11.3454	3.89259e-05	Psat6g238640.3	259.027	225.907	0	0	0	0	gi|502121480|ref|XP_004497336.1| PREDICTED: fructose-bisphosphate aldolase-lysine N-methyltransferase	363.737127	GO:0032259 methylation	-
53.7301	11.3252	0.0205488	Psat4g190080.1	187.381	296.189	0	0	0	0	-	-	-	-
52.4686	11.3227	3.63597e-07	Psat4g034680.1	253.516	218.377	0	0	0	0	gi|502151402|ref|XP_004508423.1| PREDICTED: arogenate dehydrogenase 1	629.842228	GO:0006571 tyrosine biosynthetic process | GO:0006567 threonine catabolic process | GO:0055114 oxidation-reduction process	GO:0005739 mitochondrion
52.8205	11.3003	0.0208645	Psat4g071280.2	264.538	210.847	0	0	0	0	gi|922363598|ref|XP_003608761.2| plant-specific transcription factor YABBY family protein	GO:0010582 floral meristem determinacy | GO:0010254 nectary development | GO:0048479 style development	GO:0005634 nucleus	GO:0046872 metal ion binding
79.0276	11.2988	5.60835e-11	Psat3g194360.3	214.937	233.437	0	0	0	0	gi|357502631|ref|XP_003621604.1| transmembrane amino acid transporter family protein	GO:0071369 cellular response to ethylene stimulus | GO:0071281 cellular response to iron ion | GO:0071732 cellular response to nitric oxide	GO:0005774 vacuolar membrane | GO:0016021 integral to membrane	-
51.3715	11.2604	0.0214624	Psat7g129680.2	259.027	203.316	0	0	0	0	gi|502143332|ref|XP_004505301.1| PREDICTED: protein NAP1	GO:0000278 mitotic cell cycle | GO:0045893 positive regulation of transcription	DNA-dependent | GO:0048589 developmental growth | GO:0007155 cell adhesion | GO:0009825 multidimensional cell growth | GO:0045010 actin nucleation | GO:0048449 floral organ formation | GO:0003002 regionalization | GO:0010090 trichome morphogenesis | GO:0048765 root hair cell differentiation | GO:0045595 regulation of cell differentiation | GO:0010014 meristem initiation | GO:0071555 cell wall org…	GO:0031209 SCAR complex | GO:0005789 endoplasmic reticulum membrane | GO:0005886 plasma membrane | GO:0005634 nucleus
97.5503	11.2591	4.49887e-11	Psat1g050640.1	473.964	371.492	30.7401	0	0.453336	0	-	-	-	-
51.2563	11.257	0.0215022	Psat3g180560.1	275.561	185.746	0	0	0	0	-	-	-	-
48.8068	11.2025	9.93863e-05	Psat0s7016g0080.1	253.516	185.746	0	0	0	0	-	-	-	-
192.378	11.1976	4.20605e-13	Psat0s3333g0120.1	716.457	891.078	122.96	0	0.906672	0	gi|922402137|ref|XP_013468204.1| ubiquitin-protein ligase	-	-	-
47.9217	11.1772	9.95936e-05	Psat2g149520.1	220.448	210.847	0	0	0	0	-	-	-	-
91.5669	11.1662	4.13061e-10	Psat2g057000.2	391.296	401.613	30.7401	0	0.453336	0	gi|357490843|ref|XP_003615709.1| PHD zinc finger protein	GO:0010200 response to chitin | GO:0006355 regulation of transcription	DNA-dependent | GO:0006200 ATP catabolic process	GO:0005634 nucleus
93.6747	11.1625	0.00872308	Psat5g116600.1	385.785	456.834	0	0	0.453336	0	gi|922366545|ref|XP_013455439.1| hypothetical protein MTR_4g037165	-	-	-
47.085	11.152	0.000106039	Psat4g063880.4	220.448	203.316	0	0	0	0	gi|922363668|ref|XP_003608912.2| DNA polymerase III subunit gamma/tau	GO:0006261 DNA-dependent DNA replication | GO:0010091 trichome branching	GO:0009360 DNA polymerase III complex | GO:0005886 plasma membrane	GO:0017111 nucleoside-triphosphatase activity | GO:0003887 DNA-directed DNA polymerase activity | GO:0003677 DNA binding | GO:0005524 ATP binding
47.0599	11.1517	2.51086e-05	Psat0s5231g0040.3	231.471	190.766	0	0	0	0	gi|502143390|ref|XP_004505323.1| PREDICTED: zinc finger protein ZPR1-like	-	GO:0005829 cytosol	GO:0008270 zinc ion binding
771.03	11.1326	1.90133e-05	Psat6g217000.2	3808.25	3004.56	122.96	0	3.17335	0	gi|357505517|ref|XP_003623047.1| LCR	-	-	-
65.3506	11.1034	5.56927e-07	Psat3g010480.4	0	42.6713	399.621	0	0	0	gi|502113373|ref|XP_004494629.1| PREDICTED: nuclear transcription factor Y subunit C-3-like	GO:0045893 positive regulation of transcription	DNA-dependent	GO:0005829 cytosol | GO:0016602 CCAAT-binding factor complex
87.1992	11.0858	4.1665e-08	Psat7g160560.1	402.318	381.532	0	0	0.453336	0	gi|147768753|emb|CAN71534.1| hypothetical protein VITISV_018182	GO:0009639 response to red or far red light	GO:0005634 nucleus	GO:0008270 zinc ion binding
44.9178	11.0842	1.86954e-06	Psat1g143240.2	198.404	200.806	0	0	0	0	gi|502085820|ref|XP_004488018.1| PREDICTED: calcium-transporting ATPase 8	111.496327	GO:0070588 calcium ion transmembrane transport | GO:0008152 metabolic process | GO:0009624 response to nematode	GO:0016021 integral to membrane | GO:0009506 plasmodesma | GO:0005886 plasma membrane
44.7386	11.0784	0.000136917	Psat5g041280.1	236.982	165.665	0	0	0	0	-	-	-	-
209.503	11.0684	0.0209789	Psat2g117720.1	980.996	903.629	0	0	0.906672	0	-	-	-	-
43.8412	11.0484	0.000174261	Psat2g145720.1	259.027	135.544	0	0	0	0	gi|502161855|ref|XP_004512307.1| PREDICTED: pentatricopeptide repeat-containing protein At1g31790	-	GO:0005739 mitochondrion | GO:0009536 plastid	-
43.5745	11.0418	0.000139232	Psat6g108960.1	203.915	188.256	0	0	0	0	gi|357439865|ref|XP_003590210.1| late embryogenesis abundant protein group 3 protein	GO:0009567 double fertilization forming a zygote and endosperm	GO:0048046 apoplast | GO:0005634 nucleus	-
81.7363	11.0294	1.22713e-12	Psat5g199200.1	347.206	326.31	61.4802	0	0	0.304681	-	-	-	-
43.1587	10.9918	5.66324e-06	Psat0s1805g0040.2	209.426	165.665	0	0	0	0	gi|357499743|ref|XP_003620160.1| DUF789 family protein	GO:0006468 protein phosphorylation	-	GO:0005524 ATP binding | GO:0004674 protein serine/threonine kinase activity
41.9618	10.9886	0.00015905	Psat7g242800.2	181.87	195.786	0	0	0	0	gi|357469007|ref|XP_003604788.1| receptor-like kinase plant-like protein	GO:0006468 protein phosphorylation	-	GO:0005524 ATP binding | GO:0004674 protein serine/threonine kinase activity
45.1618	10.9811	0.00442304	Psat0s2035g0040.2	225.96	153.115	0	0	0	0	gi|922346788|ref|XP_013450306.1| pre-mRNA-splicing factor RSE1-like protein	GO:0000956 nuclear-transcribed mRNA catabolic process | GO:0009755 hormone-mediated signaling pathway | GO:0006486 protein glycosylation | GO:0048825 cotyledon development | GO:0010182 sugar mediated signaling pathway	GO:0009536 plastid | GO:0005634 nucleus	GO:0003676 nucleic acid binding
40.2664	10.9621	2.47859e-08	Psat2g112440.1	88.1794	243.478	30.7401	0	0	0	-	-	-	-
41.119	10.9588	0.000177081	Psat6g222320.5	209.426	160.645	0	0	0	0	gi|502120523|ref|XP_004496990.1| PREDICTED: uncharacterized protein LOC101496313	GO:0006623 protein targeting to vacuole | GO:0016567 protein ubiquitination | GO:0016192 vesicle-mediated transport	GO:0005737 cytoplasm | GO:0005886 plasma membrane | GO:0005634 nucleus	GO:0004842 ubiquitin-protein ligase activity | GO:0008270 zinc ion binding
40.2278	10.9277	0.000190451	Psat1g120680.3	203.915	158.135	0	0	0	0	gi|922354035|ref|XP_013452832.1| kinase interacting (KIP1-like) family protein	GO:0016310 phosphorylation	-	GO:0016301 kinase activity
40.058	10.9211	0.000204214	Psat7g215400.3	214.937	145.585	0	0	0	0	gi|357472811|ref|XP_003606690.1| haloacid dehalogenase-like hydrolase	GO:0008152 metabolic process	-	GO:0016787 hydrolase activity
40.1004	10.9188	0.000374798	Psat0s386g0080.2	275.561	85.3427	0	0	0	0	gi|953525292|gb|ALO75811.1| polyubiquitin 10-like protein	GO:0009751 response to salicylic acid stimulus	GO:0005773 vacuole | GO:0009536 plastid	-
39.8336	10.9128	0.000217401	Psat7g221400.2	220.448	138.054	0	0	0	0	gi|502145195|ref|XP_004505923.1| PREDICTED: DNA-directed RNA polymerase III subunit rpc1	GO:0000278 mitotic cell cycle | GO:0043247 telomere maintenance in response to DNA damage | GO:0006312 mitotic recombination | GO:0010332 response to gamma radiation | GO:0007131 reciprocal meiotic recombination | GO:0045132 meiotic chromosome segregation | GO:0042138 meiotic DNA double-strand break formation | GO:0006302 double-strand break repair | GO:0010564 regulation of cell cycle process | …	DNA-dependent | GO:0006396 RNA processing | GO:0016567 protein ubiquitination | GO:0032204 regulation of telomere maintenance | GO:0007129 synapsis | GO:0007062 sister chromatid cohesion	GO:0005634 nucleus
237.138	10.912	6.82411e-11	Psat6g017600.1	1339.22	763.064	30.7401	0	0.906672	0.304681	gi|828332436|ref|XP_012574763.1| PREDICTED: glutathione S-transferase T3-like	GO:0008152 metabolic process	-	GO:0016740 transferase activity | GO:0003677 DNA binding
39.6639	10.906	0.00023978	Psat0s789g0280.1	231.471	125.504	0	0	0	0	gi|922345411|ref|XP_013449622.1| hypothetical protein MTR_7g091750	-	-	-
39.5669	10.9052	0.000197589	Psat7g088560.1	165.336	190.766	0	0	0	0	gi|922355830|ref|XP_003612439.2| lectin receptor kinase	GO:0006468 protein phosphorylation	-	GO:0030246 carbohydrate binding | GO:0005524 ATP binding | GO:0004674 protein serine/threonine kinase activity
857.006	10.9041	2.86117e-15	Psat4g177160.1	3951.54	3601.96	153.701	0.293127	3.62669	0.304681	gi|140046892|gb|ABE93030.2| Zinc finger	496.56606	-	-
39.9149	10.8931	2.17064e-13	Psat2g158920.1	88.1794	148.095	122.96	0	0	0	gi|947128930|gb|KRH76784.1| hypothetical protein GLYMA_01G174100	-	-	-
42.6002	10.8876	0.000393285	Psat4g127600.2	236.982	0	122.96	0	0	0	gi|502154805|ref|XP_004509843.1| PREDICTED: AP-1 complex subunit gamma-2-like isoform X1	GO:0016192 vesicle-mediated transport | GO:0006886 intracellular protein transport	GO:0005794 Golgi apparatus | GO:0005829 cytosol | GO:0030131 clathrin adaptor complex	GO:0030276 clathrin binding | GO:0008565 protein transporter activity
75.9179	10.8808	1.76294e-06	Psat5g011640.1	396.807	286.149	0	0	0	0.304681	gi|922384031|ref|XP_013462236.1| high mobility group B-like protein	-	GO:0005634 nucleus	GO:0003677 DNA binding
38.1783	10.8784	1.37167e-06	Psat7g175040.1	132.269	210.847	0	0	0	0	gi|922368645|ref|XP_013456487.1| armadillo repeat only protein	GO:0030036 actin cytoskeleton organization | GO:0009860 pollen tube growth | GO:0030048 actin filament-based movement | GO:0009827 plant-type cell wall modification	GO:0090404 pollen tube tip | GO:0005737 cytoplasm | GO:0005634 nucleus | GO:0005886 plasma membrane	-
38.6757	10.8728	0.000216356	Psat3g044520.3	159.825	188.256	0	0	0	0	gi|357510589|ref|XP_003625583.1| interactor of constitutive active ROPs-like protein	GO:0043622 cortical microtubule organization | GO:0006471 protein ADP-ribosylation | GO:0009664 plant-type cell wall organization	GO:0005874 microtubule | GO:0005634 nucleus | GO:0005886 plasma membrane	GO:0008270 zinc ion binding | GO:0003677 DNA binding | GO:0003950 NAD+ ADP-ribosyltransferase activity
60.0773	10.8665	5.63722e-12	Psat4g207880.1	181.87	135.544	0	0	0	0	gi|922332068|ref|XP_013444025.1| Defensin-like protein	-	-	-
38.4513	10.8645	0.000217646	Psat5g198880.1	165.336	180.726	0	0	0	0	gi|357439817|ref|XP_003590186.1| E1 protein	-	-	-
38.3907	10.8615	0.000220917	Psat5g146760.2	187.381	158.135	0	0	0	0	gi|922333876|ref|XP_013444929.1| flavin containing monooxygenase YUCCA10-like protein	GO:0022603 regulation of anatomical structure morphogenesis | GO:0055114 oxidation-reduction process	GO:0016023 cytoplasmic membrane-bounded vesicle | GO:0016020 membrane	GO:0050660 flavin adenine dinucleotide binding | GO:0050661 NADP binding | GO:0004499 flavin-containing monooxygenase activity
41.7201	10.8571	5.19218e-08	Psat3g014480.2	38.5785	60.2419	276.661	0	0	0	gi|922347041|ref|XP_013450432.1| receptor-like kinase plant	GO:0046777 protein autophosphorylation	GO:0009506 plasmodesma | GO:0005886 plasma membrane	GO:0005524 ATP binding | GO:0004674 protein serine/threonine kinase activity
37.91	10.8507	1.97092e-08	Psat0s4089g0040.1	154.314	150.605	30.7401	0	0	0	gi|922399227|ref|XP_013466763.1| B3 DNA-binding domain protein	GO:0010048 vernalization response | GO:0009909 regulation of flower development | GO:0006355 regulation of transcription	DNA-dependent	GO:0005654 nucleoplasm
73.1977	10.8495	1.09733e-09	Psat2g044000.3	396.807	230.927	30.7401	0	0	0.304681	gi|44921641|gb|AAS49171.1| NADP-dependent isocitrate dehydrogenase	GO:0006739 NADP metabolic process | GO:0009651 response to salt stress | GO:0042742 defense response to bacterium | GO:0006099 tricarboxylic acid cycle | GO:0006102 isocitrate metabolic process | GO:0010043 response to zinc ion | GO:0046686 response to cadmium ion	GO:0009506 plasmodesma | GO:0009570 chloroplast stroma | GO:0005886 plasma membrane | GO:0048046 apoplast	GO:0051287 NAD binding | GO:0005507 copper ion binding | GO:0004450 isocitrate dehydrogenase (NADP+) activity | GO:0000287 magnesium ion binding
37.7783	10.8388	0.000232368	Psat3g028920.1	181.87	158.135	0	0	0	0	-	-	-	-
36.2608	10.8271	1.51501e-11	Psat0s3719g0280.1	99.2018	165.665	61.4802	0	0	0	gi|731316978|ref|XP_010666987.1| PREDICTED: uncharacterized protein LOC104884087	-	-	-
34.8352	10.8232	2.58993e-11	Psat6g048440.1	148.803	160.645	0	0	0	0	gi|356507991|ref|XP_003522746.1| PREDICTED: peptidyl-prolyl cis-trans isomerase 1-like	GO:0009585 red	far-red light phototransduction | GO:0009785 blue light signaling pathway | GO:0001932 regulation of protein phosphorylation | GO:0000413 protein peptidyl-prolyl isomerization | GO:0006457 protein folding | GO:0009742 brassinosteroid mediated signaling pathway | GO:0046686 response to cadmium ion | GO:0009704 de-etiolation	GO:0005829 cytosol | GO:0005886 plasma membrane | GO:0048046 apoplast
37.2266	10.8186	0.000246559	Psat6g155960.2	154.314	180.726	0	0	0	0	gi|357441957|ref|XP_003591256.1| hypothetical protein MTR_1g084990	GO:0009734 auxin mediated signaling pathway | GO:0006355 regulation of transcription	DNA-dependent | GO:0006338 chromatin remodeling	GO:0000228 nuclear chromosome
39.9554	10.8155	6.41503e-05	Psat7g006320.3	126.758	205.826	0	0	0	0	gi|922372853|ref|XP_013458583.1| DUF566 family protein	GO:0009658 chloroplast organization	GO:0005777 peroxisome | GO:0048046 apoplast | GO:0005634 nucleus	-
35.7788	10.8093	1.09733e-09	Psat5g126240.1	110.224	203.316	0	0	0	0	gi|357461189|ref|XP_003600876.1| light-harvesting complex I chlorophyll A/B-binding protein	GO:0009765 photosynthesis	light harvesting | GO:0009637 response to blue light | GO:0010218 response to far red light | GO:0010114 response to red light	GO:0010287 plastoglobule | GO:0009941 chloroplast envelope | GO:0009534 chloroplast thylakoid | GO:0009522 photosystem I
39.7619	10.8059	0.000141702	Psat4g076200.1	38.5785	35.1411	276.661	0	0	0	gi|502152523|ref|XP_004508965.1| PREDICTED: cationic amino acid transporter 6	1119.117824	GO:0009624 response to nematode | GO:0003333 amino acid transmembrane transport	GO:0005886 plasma membrane | GO:0016021 integral to membrane | GO:0005739 mitochondrion
36.8203	10.7994	0.000346759	Psat6g228720.1	225.96	105.423	0	0	0	0	gi|922352993|ref|XP_013452313.1| LOB domain protein	GO:0006355 regulation of transcription	DNA-dependent | GO:0009739 response to gibberellin stimulus	-
36.5536	10.7921	0.00025941	Psat5g213360.3	170.848	158.135	0	0	0	0	gi|357457239|ref|XP_003598900.1| elongation defective 1 protein/ELD1 protein	GO:0030244 cellulose biosynthetic process | GO:0009831 plant-type cell wall modification involved in multidimensional cell growth | GO:0009749 response to glucose stimulus | GO:0009826 unidimensional cell growth | GO:0009737 response to abscisic acid stimulus | GO:0009663 plasmodesma organization	GO:0005768 endosome | GO:0005802 trans-Golgi network | GO:0005576 extracellular region | GO:0005794 Golgi apparatus | GO:0005886 plasma membrane	GO:0008080 N-acetyltransferase activity | GO:0016757 transferase activity
37.5712	10.7781	0.0290674	Psat2g021280.3	0	0	338.141	0	0	0	gi|357493825|ref|XP_003617201.1| carboxy-terminal domain cyclin	GO:0010332 response to gamma radiation | GO:0006952 defense response | GO:0010440 stomatal lineage progression | GO:0001558 regulation of cell growth | GO:0000079 regulation of cyclin-dependent protein kinase activity | GO:0051301 cell division	GO:0005737 cytoplasm | GO:0005634 nucleus	GO:0043531 ADP binding | GO:0019901 protein kinase binding | GO:0016538 cyclin-dependent protein kinase regulator activity
37.5712	10.7781	0.0290674	Psat4g024600.2	0	0	338.141	0	0	0	gi|502150857|ref|XP_004508158.1| PREDICTED: zinc finger CCHC domain-containing protein 10	-	-	GO:0008270 zinc ion binding | GO:0003676 nucleic acid binding
69.7924	10.7736	6.97849e-08	Psat1g084440.1	336.184	291.169	0	0	0.453336	0	gi|502091575|ref|XP_004489585.1| PREDICTED: lysine histidine transporter 1-like	GO:0006499 N-terminal protein myristoylation | GO:0015804 neutral amino acid transport | GO:0006862 nucleotide transport | GO:0010363 regulation of plant-type hypersensitive response | GO:0015802 basic amino acid transport | GO:0080167 response to karrikin | GO:0006612 protein targeting to membrane | GO:0043069 negative regulation of programmed cell death | GO:0043090 amino acid import | GO:00156…	GO:0009536 plastid | GO:0005779 integral to peroxisomal membrane | GO:0005886 plasma membrane	GO:0015175 neutral amino acid transmembrane transporter activity | GO:0015172 acidic amino acid transmembrane transporter activity
68.6304	10.7714	1.18736e-10	Psat0s4158g0040.1	352.718	233.437	30.7401	0	0.453336	0	-	-	-	-
35.9958	10.7702	0.000275315	Psat6g236600.1	170.848	153.115	0	0	0	0	gi|502121404|ref|XP_004497305.1| PREDICTED: aquaporin TIP1-3-like	GO:0071918 urea transmembrane transport | GO:0006833 water transport	GO:0016021 integral to membrane	GO:0015204 urea transmembrane transporter activity
2173.83	10.7693	3.31152e-17	Psat1g189480.1	10785.4	8333.46	430.361	1.17251	9.97339	0.304681	-	-	-	-
34.6823	10.7649	2.74811e-09	Psat3g080640.1	115.735	165.665	30.7401	0	0	0	gi|124360531|gb|ABN08541.1| GroES-like	GO:0006457 protein folding	GO:0005739 mitochondrion	GO:0005507 copper ion binding | GO:0005524 ATP binding
35.6624	10.7571	0.000282456	Psat1g101000.1	165.336	155.625	0	0	0	0	-	-	-	-
36.8637	10.7457	0.00587742	Psat5g064240.2	55.1121	0	276.661	0	0	0	gi|502136898|ref|XP_004502886.1| PREDICTED: uncharacterized protein LOC101498857 isoform X2	-	GO:0005829 cytosol | GO:0009506 plasmodesma | GO:0009505 plant-type cell wall	GO:0003677 DNA binding
68.8772	10.7444	2.19538e-06	Psat6g214080.1	275.561	343.881	0	0	0.453336	0	gi|922340447|ref|XP_003625749.2| ENTH/VHS-like protein	-	-	GO:0046872 metal ion binding
32.9476	10.7338	7.53903e-12	Psat0s301g0160.1	126.758	138.054	30.7401	0	0	0	gi|922370987|ref|XP_013457655.1| expansin A10	GO:0048767 root hair elongation | GO:0009664 plant-type cell wall organization | GO:0006949 syncytium formation	GO:0005618 cell wall | GO:0005576 extracellular region | GO:0016020 membrane	-
31563.8	10.7304	1.95002e-40	Psat5g232920.1	40711.3	21411	221452	66.8329	38.9869	60.9362	gi|947068863|gb|KRH17754.1| hypothetical protein GLYMA_13G012900	-	-	-
34.8196	10.7215	0.000348103	Psat7g162600.1	192.892	120.484	0	0	0	0	-	-	-	-
34.6074	10.715	0.000319932	Psat7g143320.1	143.291	168.175	0	0	0	0	gi|1903264|emb|CAA72510.1| hypothetical protein	GO:0035556 intracellular signal transduction | GO:0009190 cyclic nucleotide biosynthetic process | GO:0030036 actin cytoskeleton organization	-	GO:0003723 RNA binding | GO:0005509 calcium ion binding | GO:0005199 structural constituent of cell wall | GO:0033897 ribonuclease T2 activity | GO:0016849 phosphorus-oxygen lyase activity | GO:0003779 actin binding | GO:0017048 Rho GTPase binding | GO:2001070 starch binding
34.5468	10.7118	0.00031889	Psat7g018840.1	165.336	145.585	0	0	0	0	gi|743922913|ref|XP_011005534.1| PREDICTED: LOW QUALITY PROTEIN: uncharacterized protein LOC105111782	GO:0015074 DNA integration	-	GO:0003676 nucleic acid binding | GO:0008270 zinc ion binding
34.1164	10.6946	0.000476533	Psat6g172960.1	93.6906	213.357	0	0	0	0	gi|502118182|ref|XP_004496140.1| PREDICTED: peroxidase 41-like	GO:0055114 oxidation-reduction process | GO:0006979 response to oxidative stress	GO:0005829 cytosol | GO:0009505 plant-type cell wall	GO:0020037 heme binding | GO:0046872 metal ion binding | GO:0004601 peroxidase activity
34.2057	10.6904	0.000230032	Psat5g180720.2	165.336	140.564	0	0	0	0	gi|357459553|ref|XP_003600057.1| purple acid phosphatase superfamily protein	GO:0016311 dephosphorylation	GO:0016023 cytoplasmic membrane-bounded vesicle	GO:0046872 metal ion binding | GO:0003993 acid phosphatase activity
35.9216	10.6822	2.90905e-10	Psat7g257480.2	44.0897	125.504	153.701	0	0	0	gi|922362102|ref|XP_003604357.2| eukaryotic translation initiation factor 3 subunit	-	GO:0005829 cytosol	-
32.8549	10.6687	1.68533e-06	Psat0s3512g0040.1	159.825	135.544	0	0	0	0	-	-	-	-
33.4434	10.6667	0.000424664	Psat3g021320.1	110.224	190.766	0	0	0	0	gi|92896025|gb|ABE93031.1| hypothetical protein MtrDRAFT_AC136139g3v2	-	-	GO:0008270 zinc ion binding
33.3888	10.6643	0.000448066	Psat0s9104g0040.1	104.713	195.786	0	0	0	0	gi|357439551|ref|XP_003590053.1| cation/H+ exchanger 3	GO:0006885 regulation of pH | GO:0035725 sodium ion transmembrane transport	GO:0005770 late endosome | GO:0016021 integral to membrane | GO:0009507 chloroplast	GO:0015385 sodium:hydrogen antiporter activity
35.1261	10.6505	4.85855e-08	Psat6g140160.2	82.6682	77.8125	153.701	0	0	0	gi|922395901|ref|XP_003590709.2| Tim17/Tim22/Tim23/Pmp24 family protein	GO:0008152 metabolic process	GO:0016021 integral to membrane	GO:0016758 transferase activity
32.9886	10.6466	0.000374233	Psat2g077560.1	148.803	148.095	0	0	0	0	-	-	-	-
32.9279	10.6429	0.000396297	Psat2g084040.1	170.848	125.504	0	0	0	0	gi|357485637|ref|XP_003613106.1| AP2 domain class transcription factor	GO:0009733 response to auxin stimulus | GO:0051726 regulation of cell cycle | GO:0009880 embryonic pattern specification | GO:0006355 regulation of transcription	DNA-dependent | GO:0010084 specification of organ axis polarity | GO:0048825 cotyledon development | GO:0009735 response to cytokinin stimulus	GO:0005829 cytosol | GO:0005634 nucleus
34.4812	10.6384	0.0317146	Psat3g130480.2	0	0	307.401	0	0	0	gi|502104047|ref|XP_004492422.1| PREDICTED: T-complex protein 1 subunit beta isoform X1	GO:0006457 protein folding | GO:0006468 protein phosphorylation	GO:0046658 anchored to plasma membrane | GO:0005618 cell wall | GO:0005829 cytosol	GO:0005524 ATP binding | GO:0051082 unfolded protein binding | GO:0004674 protein serine/threonine kinase activity
61.3412	10.631	3.20619e-13	Psat4g092600.1	225.96	233.437	92.2203	0	0.453336	0	gi|357518327|ref|XP_003629452.1| tubby-F-box-like protein	GO:0009620 response to fungus | GO:0006355 regulation of transcription	DNA-dependent | GO:0009555 pollen development	GO:0005829 cytosol | GO:0009536 plastid | GO:0005634 nucleus | GO:0005886 plasma membrane
120.475	10.6166	5.48698e-09	Psat5g022880.1	578.677	504.526	0	0.293127	0.453336	0	gi|6094496|sp|O24308.1|TOP2_PEA RecName: Full=DNA topoisomerase 2; AltName: Full=DNA topoisomerase II; AltName: Full=PsTopII	GO:0000819 sister chromatid segregation | GO:0006312 mitotic recombination | GO:0006261 DNA-dependent DNA replication | GO:0000712 resolution of meiotic recombination intermediates | GO:0006265 DNA topological change | GO:0006200 ATP catabolic process	GO:0009295 nucleoid | GO:0000795 synaptonemal complex	GO:0003677 DNA binding | GO:0005524 ATP binding | GO:0003918 DNA topoisomerase (ATP-hydrolyzing) activity
32.5081	10.5999	0.00198939	Psat4g036560.2	264.538	25.1008	0	0	0	0	gi|357478253|ref|XP_003609412.1| clathrin assembly plant-like protein	846.304192	GO:0048268 clathrin coat assembly	GO:0005886 plasma membrane | GO:0030118 clathrin coat
32.3377	10.5979	0.00099933	Psat6g040280.3	99.2018	188.256	0	0	0	0	gi|828308147|ref|XP_012570630.1| PREDICTED: NAD kinase 2	1972.890322	GO:0035335 peptidyl-tyrosine dephosphorylation | GO:0006741 NADP biosynthetic process | GO:0019674 NAD metabolic process | GO:0016310 phosphorylation	GO:0009507 chloroplast
31.8184	10.5954	0.00042576	Psat4g122720.2	143.291	143.075	0	0	0	0	gi|18252655|gb|AAL66379.1|AF461740_1 MADS-box transcription factor MADS4	GO:0045893 positive regulation of transcription	DNA-dependent | GO:0010076 maintenance of floral meristem identity | GO:0009933 meristem structural organization | GO:0010582 floral meristem determinacy	GO:0005634 nucleus
31.7032	10.5894	0.000444424	Psat6g054320.2	159.825	125.504	0	0	0	0	gi|922403404|ref|XP_013468836.1| plant/F9H3-4 protein	-	GO:0005634 nucleus	-
31.0664	10.5864	2.93356e-06	Psat1g144120.1	176.359	102.913	0	0	0	0	gi|502085742|ref|XP_004487992.1| PREDICTED: uncharacterized protein LOC101510305	GO:0006511 ubiquitin-dependent protein catabolic process | GO:0051788 response to misfolded protein | GO:0080129 proteasome core complex assembly | GO:0009060 aerobic respiration | GO:0009853 photorespiration | GO:0046686 response to cadmium ion | GO:0006096 glycolysis	GO:0005753 mitochondrial proton-transporting ATP synthase complex | GO:0009536 plastid	-
31.9515	10.5814	1.072e-05	Psat3g106200.3	82.6682	195.786	0	0	0	0	gi|502105393|ref|XP_004492795.1| PREDICTED: C-terminal binding protein AN	GO:0008360 regulation of cell shape | GO:2000039 regulation of trichome morphogenesis | GO:0007155 cell adhesion | GO:0010482 regulation of epidermal cell division | GO:0051567 histone H3-K9 methylation | GO:0048444 floral organ morphogenesis | GO:0045010 actin nucleation | GO:0031129 inductive cell-cell signaling | GO:0051225 spindle assembly | GO:0006342 chromatin silencing | GO:0009965 leaf mo…	GO:0005802 trans-Golgi network | GO:0005829 cytosol	GO:0048037 cofactor binding | GO:0016616 oxidoreductase activity
689.204	10.5788	6.06078e-12	Psat0s1664g0040.1	3345.31	2761.09	92.2203	0.293127	3.62669	0.304681	-	-	-	-
31.3091	10.5703	0.000513773	Psat6g040240.1	176.359	105.423	0	0	0	0	-	-	-	-
31.2	10.5661	0.000484983	Psat2g176320.1	165.336	115.464	0	0	0	0	gi|357482175|ref|XP_003611373.1| transferase family protein	GO:0008152 metabolic process	-	GO:0016747 transferase activity
29.4289	10.5606	2.99111e-09	Psat7g072760.1	170.848	92.8729	0	0	0	0	-	-	-	-
30.3692	10.56	2.18982e-06	Psat2g033120.1	132.269	140.564	0	0	0	0	gi|502097439|ref|XP_004490993.1| PREDICTED: phosphoinositide phospholipase C 6-like isoform X1	GO:0006629 lipid metabolic process | GO:0035556 intracellular signal transduction	-	GO:0004871 signal transducer activity | GO:0004435 phosphatidylinositol phospholipase C activity | GO:0005509 calcium ion binding
29.8926	10.551	1.52559e-08	Psat4g153720.1	82.6682	155.625	30.7401	0	0	0	gi|502157273|ref|XP_004510816.1| PREDICTED: LIM domain-containing protein PLIM2b	GO:0051049 regulation of transport | GO:0006623 protein targeting to vacuole | GO:0051017 actin filament bundle assembly | GO:0048573 photoperiodism	flowering	GO:0005737 cytoplasm | GO:0005634 nucleus
30.8242	10.5509	0.00057465	Psat0s13336g0040.1	99.2018	178.216	0	0	0	0	gi|357440087|ref|XP_003590321.1| cell differentiation RCD1-like protein	GO:0007275 multicellular organismal development	GO:0005634 nucleus | GO:0009536 plastid	-
59.6797	10.5423	3.08282e-06	Psat0s2748g0040.1	248.005	288.659	0	0	0.453336	0	gi|357439847|ref|XP_003590201.1| cation/H+ exchanger 3	GO:0006885 regulation of pH	GO:0016021 integral to membrane	GO:0015299 solute:hydrogen antiporter activity
30.43	10.5327	0.000526724	Psat0s6012g0080.1	115.735	158.135	0	0	0	0	gi|502118392|ref|XP_004496244.1| PREDICTED: pumilio homolog 4 isoform X1	-	-	-
58.3336	10.5093	3.25235e-06	Psat0s5300g0040.1	281.072	243.478	0	0	0.453336	0	gi|922368725|ref|XP_013456527.1| ribosomal protein L7Ae/L30e/S12e/Gadd45 family protein	GO:0006412 translation | GO:0001510 RNA methylation | GO:0006200 ATP catabolic process | GO:0042254 ribosome biogenesis	GO:0005774 vacuolar membrane | GO:0005794 Golgi apparatus | GO:0022625 cytosolic large ribosomal subunit | GO:0016021 integral to membrane	GO:0003735 structural constituent of ribosome | GO:0016887 ATPase activity | GO:0005524 ATP binding
29.8116	10.5027	0.000536168	Psat3g041360.1	137.78	130.524	0	0	0	0	gi|922346195|ref|XP_013450012.1| heparan-alpha-glucosaminide N-acetyltransferase-like protein	GO:0008152 metabolic process	GO:0016020 membrane	GO:0016740 transferase activity
57.2437	10.499	1.06081e-07	Psat1g162240.1	253.516	261.048	0	0	0	0.304681	gi|502080355|ref|XP_004486537.1| PREDICTED: cell wall / vacuolar inhibitor of fructosidase 1-like	GO:0043086 negative regulation of catalytic activity	-	GO:0030599 pectinesterase activity | GO:0004857 enzyme inhibitor activity
28.5526	10.4898	8.84306e-09	Psat5g220880.1	88.1794	138.054	30.7401	0	0	0	gi|502132584|ref|XP_004501432.1| PREDICTED: uncharacterized protein LOC101501292	-	-	-
252.283	10.4871	4.84614e-21	Psat7g143240.1	1251.04	893.588	122.96	0.879381	0	0.609362	gi|1903264|emb|CAA72510.1| hypothetical protein	-	-	GO:0003723 RNA binding | GO:0033897 ribonuclease T2 activity
55.361	10.4847	8.70754e-12	Psat7g136720.1	220.448	215.867	61.4802	0	0.453336	0	-	-	-	-
30.7401	10.4835	0.0348068	Psat1g031800.2	0	0	276.661	0	0	0	gi|357499801|ref|XP_003620189.1| ribosomal protein L37	-	-	-
32.4229	10.4722	0.0118793	Psat6g157360.2	0	0	276.661	0	0	0	gi|922396129|ref|XP_003591287.2| metal ion-binding protein	-	GO:0005634 nucleus | GO:0005829 cytosol	-
39.3211	10.4705	4.40509e-09	Psat2g189560.3	192.892	55.2217	0	0	0	0	gi|502159141|ref|XP_004511407.1| PREDICTED: uncharacterized protein LOC101495944 isoform X2	GO:0006278 RNA-dependent DNA replication	-	GO:0003964 RNA-directed DNA polymerase activity | GO:0003677 DNA binding | GO:0003723 RNA binding | GO:0008270 zinc ion binding
29.1386	10.469	0.000619716	Psat5g069440.1	154.314	107.933	0	0	0	0	gi|922333942|ref|XP_013444962.1| hypothetical protein MTR_8g032930	GO:0007275 multicellular organismal development | GO:0007080 mitotic metaphase plate congression | GO:0045860 positive regulation of protein kinase activity | GO:0045184 establishment of protein localization | GO:0045842 positive regulation of mitotic metaphase/anaphase transition | GO:0007094 mitotic cell cycle spindle assembly checkpoint | GO:0007018 microtubule-based movement | GO:0051987 posi…	GO:0000940 condensed chromosome outer kinetochore | GO:0000778 condensed nuclear chromosome kinetochore | GO:0005874 microtubule | GO:0051233 spindle midzone | GO:0005871 kinesin complex	GO:0019901 protein kinase binding | GO:0003777 microtubule motor activity | GO:0008017 microtubule binding | GO:0043515 kinetochore binding | GO:0005524 ATP binding
56.4861	10.4655	3.41955e-06	Psat0s13189g0080.1	236.982	271.089	0	0	0	0.304681	gi|92896025|gb|ABE93031.1| hypothetical protein MtrDRAFT_AC136139g3v2	-	-	-
270.18	10.4476	7.47297e-14	Psat3g105080.1	1223.49	1199.82	0	0.293127	0.906672	0.609362	gi|922339801|ref|XP_003624110.2| F-box protein interaction domain protein	-	-	-
28.6826	10.4371	0.000457529	Psat7g264360.3	170.848	85.3427	0	0	0	0	gi|922364444|ref|XP_013454502.1| ubiquitin-specific protease family C19 protein	-	GO:0005886 plasma membrane	-
27.8675	10.4282	9.11582e-08	Psat7g212320.1	159.825	60.2419	30.7401	0	0	0	gi|918330712|gb|KOF94644.1| hypothetical protein OCBIM_22001227mg	130.280216	-	-
27.7196	10.4218	8.33698e-06	Psat1g015920.1	176.359	72.7923	0	0	0	0	gi|922391503|ref|XP_013464165.1| pathogenesis-related thaumatin family protein	GO:0051707 response to other organism	GO:0005576 extracellular region	-
54.7262	10.4206	4.5949e-06	Psat0s1632g0040.1	198.404	293.679	0	0	0.453336	0	-	-	-	-
193.471	10.4187	7.28259e-14	Psat4g218800.2	876.283	537.157	307.401	1.17251	0	0	gi|357513083|ref|XP_003626830.1| UMP-CMP kinase family protein	GO:0046939 nucleotide phosphorylation | GO:0006354 transcription elongation	DNA-dependent	GO:0005829 cytosol | GO:0005634 nucleus | GO:0048046 apoplast
28.0291	10.4154	0.000669227	Psat7g127600.1	126.758	125.504	0	0	0	0	gi|357477521|ref|XP_003609046.1| galactose oxidase/kelch repeat protein	GO:0006623 protein targeting to vacuole | GO:0016567 protein ubiquitination | GO:0006888 ER to Golgi vesicle-mediated transport	GO:0005829 cytosol | GO:0005777 peroxisome | GO:0042406 extrinsic to endoplasmic reticulum membrane | GO:0005634 nucleus	GO:0004842 ubiquitin-protein ligase activity
27.7987	10.401	0.000807846	Psat1g102760.3	159.825	90.3629	0	0	0	0	gi|922351865|ref|XP_013451749.1| ABC transporter family protein	GO:0055085 transmembrane transport | GO:0006200 ATP catabolic process	GO:0016021 integral to membrane | GO:0005774 vacuolar membrane	GO:0042626 ATPase activity
27.227	10.3959	2.15138e-11	Psat7g043800.2	88.1794	95.383	61.4802	0	0	0	gi|922330135|ref|XP_003630349.2| NAD-dependent aldehyde dehydrogenase family protein	GO:0009269 response to desiccation | GO:0006081 cellular aldehyde metabolic process | GO:0009651 response to salt stress | GO:0009737 response to abscisic acid stimulus | GO:0055114 oxidation-reduction process	GO:0009941 chloroplast envelope | GO:0005773 vacuole | GO:0009501 amyloplast | GO:0005794 Golgi apparatus | GO:0009506 plasmodesma | GO:0016020 membrane | GO:0005783 endoplasmic reticulum | GO:0005739 mitochondrion	GO:0004028 3-chloroallyl aldehyde dehydrogenase activity | GO:0004030 aldehyde dehydrogenase [NAD(P)+] activity | GO:0004029 aldehyde dehydrogenase (NAD) activity | GO:0033721 aldehyde dehydrogenase (NADP+) activity
27.635	10.3941	0.000739154	Psat0s2137g0040.1	143.291	105.423	0	0	0	0	gi|502109773|ref|XP_004493724.1| PREDICTED: transmembrane emp24 domain-containing protein p24beta3-like isoform X1	GO:0006810 transport	GO:0016021 integral to membrane | GO:0016023 cytoplasmic membrane-bounded vesicle | GO:0005773 vacuole | GO:0005783 endoplasmic reticulum	-
27.4652	10.3843	0.000816522	Psat4g181120.1	154.314	92.8729	0	0	0	0	gi|357515855|ref|XP_003628216.1| embryonic abundant-like protein	-	-	-
28.8152	10.3682	0.0051657	Psat3g053560.4	71.6457	0	184.441	0	0	0	gi|502106317|ref|XP_004492914.1| PREDICTED: ELMO domain-containing protein A-like isoform X1	GO:0006909 phagocytosis	GO:0005856 cytoskeleton | GO:0005737 cytoplasm	-
27.1317	10.3673	0.000828766	Psat1g169160.1	148.803	95.383	0	0	0	0	gi|502079897|ref|XP_004486400.1| PREDICTED: uncharacterized protein LOC101506341	GO:0043086 negative regulation of catalytic activity	-	GO:0030599 pectinesterase activity | GO:0004857 enzyme inhibitor activity
26.9074	10.3548	0.000904306	Psat1g176120.1	154.314	87.8528	0	0	0	0	gi|357447847|ref|XP_003594199.1| DUF506 family protein	-	-	-
27.1265	10.3523	1.41783e-08	Psat7g006320.2	66.1345	158.135	0	0	0	0	gi|922372853|ref|XP_013458583.1| DUF566 family protein	GO:0009658 chloroplast organization	GO:0005777 peroxisome | GO:0048046 apoplast | GO:0005634 nucleus	-
25.8182	10.3497	5.89204e-09	Psat0ss6451g0040.1	93.6906	107.933	30.7401	0	0	0	gi|502173086|ref|XP_004515249.1| PREDICTED: homeobox-leucine zipper protein HDG11	GO:0048497 maintenance of floral organ identity | GO:0006355 regulation of transcription	DNA-dependent | GO:0010091 trichome branching	GO:0005634 nucleus
26.6953	10.3469	0.000831011	Psat6g030600.2	104.713	135.544	0	0	0	0	gi|410991920|gb|ADP88696.2| YUC1	GO:0055114 oxidation-reduction process | GO:0009851 auxin biosynthetic process | GO:0009911 positive regulation of flower development | GO:2000024 regulation of leaf development | GO:0010229 inflorescence development | GO:0022603 regulation of anatomical structure morphogenesis | GO:0048825 cotyledon development	GO:0005829 cytosol | GO:0000139 Golgi membrane | GO:0005654 nucleoplasm | GO:0009507 chloroplast | GO:0005789 endoplasmic reticulum membrane	GO:0047434 indolepyruvate decarboxylase activity | GO:0050660 flavin adenine dinucleotide binding | GO:0050661 NADP binding | GO:0004499 flavin-containing monooxygenase activity
50.6177	10.3466	1.7306e-09	Psat3g136640.1	170.848	253.518	30.7401	0	0.453336	0	gi|502102993|ref|XP_004492170.1| PREDICTED: uncharacterized protein LOC101493805	-	-	-
26.5194	10.3351	0.000885288	Psat5g026680.2	143.291	95.383	0	0	0	0	gi|357466363|ref|XP_003603466.1| carboxy-terminal domain cyclin	GO:0010311 lateral root formation | GO:0010389 regulation of G2/M transition of mitotic cell cycle | GO:0008283 cell proliferation | GO:0051301 cell division | GO:0000079 regulation of cyclin-dependent protein kinase activity | GO:0006506 GPI anchor biosynthetic process | GO:0042023 DNA endoreduplication | GO:2000123 positive regulation of stomatal complex development	GO:0005789 endoplasmic reticulum membrane | GO:0016021 integral to membrane | GO:0005634 nucleus	GO:0019901 protein kinase binding | GO:0016758 transferase activity
50.7726	10.3296	1.622e-12	Psat3g132920.1	209.426	150.605	92.2203	0	0	0.304681	gi|502176821|ref|XP_004515946.1| PREDICTED: protein MIZU-KUSSEI 1	GO:0009658 chloroplast organization | GO:0010274 hydrotropism	GO:0009506 plasmodesma | GO:0032541 cortical endoplasmic reticulum | GO:0005739 mitochondrion	-
25.0519	10.3187	3.49841e-13	Psat5g197640.1	93.6906	87.8528	30.7401	0	0	0	-	-	-	-
26.1859	10.3175	0.000907088	Psat0s1781g0120.2	137.78	97.8931	0	0	0	0	gi|357475701|ref|XP_003608136.1| pectinesterase/pectinesterase inhibitor	GO:0042545 cell wall modification | GO:0043086 negative regulation of catalytic activity | GO:0045490 pectin catabolic process	GO:0009505 plant-type cell wall	GO:0030599 pectinesterase activity | GO:0045330 aspartyl esterase activity | GO:0004857 enzyme inhibitor activity
50.9186	10.3172	5.18317e-06	Psat3g126920.1	264.538	193.276	0	0	0.453336	0	gi|734400284|gb|KHN31358.1| Protein FAR1-RELATED SEQUENCE 11	-	-	GO:0008270 zinc ion binding | GO:0003676 nucleic acid binding
26.1314	10.315	0.000889401	Psat1g067640.1	132.269	102.913	0	0	0	0	gi|388512729|gb|AFK44426.1| unknown	-	-	GO:0046983 protein dimerization activity
28.6828	10.3101	0.038454	Psat0s1478g0160.3	0	0	245.921	0	0	0	gi|357466615|ref|XP_003603592.1| 2-on-2 hemoglobin	GO:0015671 oxygen transport | GO:0001666 response to hypoxia	-	GO:0020037 heme binding | GO:0005344 oxygen transporter activity | GO:0005506 iron ion binding | GO:0019825 oxygen binding
27.469	10.3101	0.038454	Psat0s1163g0080.1	0	0	245.921	0	0	0	gi|922372791|ref|XP_013458552.1| nodulin MtN21/EamA-like transporter family protein	GO:0006863 purine base transport	GO:0016020 membrane | GO:0009507 chloroplast	-
25.804	10.2988	0.000951239	Psat4g184040.1	99.2018	133.034	0	0	0	0	gi|922332842|ref|XP_013444412.1| ankyrin repeat protein	-	-	-
49.2029	10.2713	5.29449e-06	Psat1g124840.1	203.915	238.458	0	0	0.453336	0	gi|922353883|ref|XP_013452758.1| zinc finger homeodomain protein	-	-	GO:0003677 DNA binding
24.6639	10.2704	5.11673e-06	Psat4g071240.1	121.247	100.403	0	0	0	0	gi|502120981|ref|XP_004497147.1| PREDICTED: ribonuclease H2 subunit A isoform X1	GO:0046835 carbohydrate phosphorylation | GO:0006014 D-ribose metabolic process	GO:0009570 chloroplast stroma	GO:0003723 RNA binding | GO:0004523 ribonuclease H activity | GO:0004747 ribokinase activity
48.5174	10.2641	2.39489e-07	Psat7g018160.1	270.049	165.665	0	0	0.453336	0	gi|356513177|ref|XP_003525290.1| PREDICTED: profilin	GO:0030036 actin cytoskeleton organization	GO:0005856 cytoskeleton | GO:0048046 apoplast | GO:0009524 phragmoplast | GO:0005634 nucleus	GO:0003779 actin binding
24.9067	10.2472	0.00104159	Psat2g011120.1	121.247	102.913	0	0	0	0	-	-	-	-
24.4028	10.2305	8.6088e-05	Psat2g044520.6	115.735	102.913	0	0	0	0	gi|357491719|ref|XP_003616147.1| squalene/phytoene synthase	GO:0016117 carotenoid biosynthetic process	GO:0010287 plastoglobule	GO:0016765 transferase activity
24.4034	10.2176	0.00115712	Psat4g133320.1	126.758	92.8729	0	0	0	0	-	-	-	-
39.224	10.2099	1.27386e-07	Psat0s1735g0240.2	126.758	80.3225	0	0	0	0	gi|922376332|ref|XP_003603149.2| ZIP zinc/iron transport family protein	GO:0009624 response to nematode | GO:0034755 iron ion transmembrane transport | GO:0010043 response to zinc ion | GO:0071577 zinc ion transmembrane transport	GO:0005886 plasma membrane | GO:0005774 vacuolar membrane | GO:0016021 integral to membrane	GO:0005381 iron ion transmembrane transporter activity | GO:0005385 zinc ion transmembrane transporter activity
24.1306	10.2035	0.00117451	Psat0s2233g0320.1	99.2018	117.974	0	0	0	0	-	-	-	-
23.9608	10.1928	0.00118429	Psat0s3423g0040.3	110.224	105.423	0	0	0	0	gi|502175726|ref|XP_004515730.1| PREDICTED: homeobox-leucine zipper protein ROC6-like	GO:0042335 cuticle development | GO:0006473 protein acetylation | GO:0048497 maintenance of floral organ identity | GO:0006355 regulation of transcription	DNA-dependent | GO:0043481 anthocyanin accumulation in tissues in response to UV light | GO:0048765 root hair cell differentiation	GO:0005634 nucleus
23.9285	10.1899	5.39745e-09	Psat4g069840.1	33.0673	120.484	61.4802	0	0	0	-	-	-	-
24.4599	10.1665	9.23223e-09	Psat2g108120.1	110.224	85.3427	0	0	0	0	-	-	-	-
23.5606	10.1633	0.00184027	Psat7g218360.2	154.314	57.7318	0	0	0	0	gi|922327427|ref|XP_013443106.1| auxin response factor	GO:0048442 sepal development | GO:0009734 auxin mediated signaling pathway | GO:0010154 fruit development | GO:0006355 regulation of transcription	DNA-dependent | GO:0051301 cell division | GO:0009738 abscisic acid mediated signaling pathway | GO:0048441 petal development | GO:0031540 regulation of anthocyanin biosynthetic process | GO:0048589 developmental growth | GO:0048829 root cap development | GO:0048366 leaf development | GO:0009743 response to carbohydrate stimulus | GO:0007389 pattern specification process	GO:0005634 nucleus
100.455	10.1613	1.21538e-06	Psat0s2910g0040.1	468.453	434.244	0	0	0.906672	0	gi|919359468|ref|WP_052809471.1| hypothetical protein	-	-	-
23.5407	10.1528	0.00102182	Psat5g182640.3	126.758	82.8326	0	0	0	0	gi|357459125|ref|XP_003599843.1| receptor-like kinase plant	GO:0046777 protein autophosphorylation | GO:0018108 peptidyl-tyrosine phosphorylation	GO:0009506 plasmodesma | GO:0005886 plasma membrane | GO:0009507 chloroplast	GO:0004713 protein tyrosine kinase activity | GO:0005524 ATP binding | GO:0004674 protein serine/threonine kinase activity
22.526	10.1444	1.73477e-08	Psat6g167480.1	99.2018	72.7923	30.7401	0	0	0	gi|922404171|ref|XP_013469215.1| monothiol glutaredoxin-S2 protein	GO:0045454 cell redox homeostasis | GO:0048653 anther development | GO:0055114 oxidation-reduction process	GO:0005737 cytoplasm	GO:0009055 electron carrier activity | GO:0008794 arsenate reductase (glutaredoxin) activity | GO:0015035 protein disulfide oxidoreductase activity
211.514	10.1422	4.30964e-22	Psat7g066000.1	815.659	870.998	215.181	0.879381	0.906672	0	gi|388521771|gb|AFK48947.1| unknown	GO:0008152 metabolic process	GO:0005840 ribosome | GO:0016023 cytoplasmic membrane-bounded vesicle | GO:0005739 mitochondrion	GO:0016788 hydrolase activity
23.0089	10.1333	0.00149463	Psat1g150400.1	126.758	80.3225	0	0	0	0	-	-	-	-
24.989	10.1312	0.000210515	Psat2g177680.2	60.6233	35.1411	122.96	0	0	0	gi|828330403|ref|XP_012574418.1| PREDICTED: uncharacterized protein At1g04910	-	GO:0005768 endosome | GO:0005802 trans-Golgi network | GO:0005739 mitochondrion | GO:0005794 Golgi apparatus	-
23.2696	10.1244	0.0429849	Psat6g169120.6	209.426	0	0	0	0	0	gi|502118038|ref|XP_004496070.1| PREDICTED: protein FAR-RED IMPAIRED RESPONSE 1-like	-	GO:0009536 plastid	GO:0008270 zinc ion binding
22.7907	10.1218	0.00142103	Psat4g139120.1	104.713	100.403	0	0	0	0	-	-	-	-
21.6952	10.1204	1.34218e-09	Psat6g021880.1	66.1345	97.8931	30.7401	0	0	0	gi|922328473|ref|XP_013443629.1| PIF1-like helicase	GO:0032508 DNA duplex unwinding | GO:0006281 DNA repair | GO:0000723 telomere maintenance	GO:0009536 plastid	GO:0003678 DNA helicase activity | GO:0003677 DNA binding | GO:0005524 ATP binding
78.9929	10.1172	1.84223e-09	Psat0s1395g0080.1	330.673	366.472	0	0.293127	0	0.304681	-	-	-	-
133.711	10.1144	5.60835e-11	Psat0s2686g0120.1	600.722	597.399	0	0	0.906672	0.304681	gi|19611|emb|CAA31966.1| histone H3 (AA 1-123)	GO:0016192 vesicle-mediated transport | GO:0006281 DNA repair | GO:0006334 nucleosome assembly	GO:0016021 integral to membrane | GO:0000786 nucleosome | GO:0005634 nucleus	GO:0003677 DNA binding | GO:0046982 protein heterodimerization activity
25.2672	10.1129	0.0432314	Psat5g308200.2	0	0	215.181	0	0	0	gi|502080539|ref|XP_004486596.1| PREDICTED: ubiquitin receptor RAD23b-like isoform X2	GO:0006289 nucleotide-excision repair | GO:0043161 proteasomal ubiquitin-dependent protein catabolic process | GO:0033044 regulation of chromosome organization | GO:0006284 base-excision repair | GO:0007126 meiosis	GO:0005634 nucleus	GO:0031593 polyubiquitin binding | GO:0003684 damaged DNA binding | GO:0070628 proteasome binding
23.909	10.1129	0.0432314	Psat1g214560.1	0	0	215.181	0	0	0	gi|357446025|ref|XP_003593290.1| cinnamyl alcohol dehydrogenase-like protein	GO:0009809 lignin biosynthetic process | GO:0055114 oxidation-reduction process	GO:0005829 cytosol	GO:0045551 cinnamyl-alcohol dehydrogenase activity | GO:0052747 sinapyl alcohol dehydrogenase activity | GO:0048037 cofactor binding | GO:0008270 zinc ion binding
22.035	10.1085	2.66571e-07	Psat4g088640.1	49.6009	117.974	30.7401	0	0	0	-	-	-	-
1256.1	10.1076	1.43405e-09	Psat4g127720.1	5483.66	5717.96	92.2203	0.586254	9.52005	0.304681	gi|502126054|ref|XP_004499162.1| PREDICTED: sugar transporter ERD6-like 6	GO:0010030 positive regulation of seed germination | GO:0055085 transmembrane transport | GO:0042593 glucose homeostasis	GO:0005794 Golgi apparatus | GO:0009705 plant-type vacuole membrane | GO:0016021 integral to membrane	GO:0022891 substrate-specific transmembrane transporter activity
21.135	10.103	8.62842e-08	Psat0s430g0040.1	99.2018	90.3629	0	0	0	0	gi|922363926|ref|XP_003609494.2| F-box protein interaction domain protein	-	-	-
21.5961	10.0812	1.21546e-05	Psat1g133880.1	121.247	72.7923	0	0	0	0	gi|13277342|emb|CAC34417.1| Germin-like protein	GO:0009409 response to cold	GO:0005576 extracellular region | GO:0009505 plant-type cell wall | GO:0005634 nucleus | GO:0031012 extracellular matrix	GO:0045735 nutrient reservoir activity | GO:0030145 manganese ion binding
21.5597	10.0797	1.08145e-05	Psat1g221120.1	115.735	77.8125	0	0	0	0	gi|571522291|ref|XP_006598297.1| PREDICTED: GATA zinc finger domain-containing protein 9-like	GO:0006629 lipid metabolic process | GO:0006355 regulation of transcription	DNA-dependent	-
85.3913	10.0741	4.1548e-07	Psat3g048920.1	358.229	326.31	0	0	0	0.609362	-	-	-	-
21.8449	10.0622	0.001658	Psat2g122800.1	93.6906	102.913	0	0	0	0	-	-	-	-
810.625	10.0479	3.35731e-12	Psat0s2711g0200.1	3450.02	3622.04	215.181	0.879381	5.89337	0.304681	gi|502182696|ref|XP_004516978.1| PREDICTED: myosin-6 isoform X1	GO:0051645 Golgi localization | GO:0010154 fruit development | GO:0060151 peroxisome localization | GO:0030048 actin filament-based movement | GO:0051646 mitochondrion localization | GO:0051301 cell division | GO:0048467 gynoecium development | GO:0007165 signal transduction | GO:0048768 root hair cell tip growth | GO:0008152 metabolic process | GO:0010091 trichome branching	GO:0016021 integral to membrane | GO:0009506 plasmodesma | GO:0016459 myosin complex	GO:0004871 signal transducer activity | GO:0003779 actin binding | GO:0042802 identical protein binding | GO:0003774 motor activity | GO:0005524 ATP binding
21.8188	10.0467	0.0012156	Psat6g037760.2	93.6906	100.403	0	0	0	0	gi|922395153|ref|XP_003588379.2| exostosin family protein	-	GO:0016020 membrane | GO:0005794 Golgi apparatus	GO:0003824 catalytic activity
21.5599	10.0406	0.00191184	Psat6g221120.1	121.247	72.7923	0	0	0	0	gi|357444649|ref|XP_003592602.1| hypothetical protein MTR_1g109000	-	-	GO:0003676 nucleic acid binding
21.4569	10.0373	0.00182197	Psat5g034160.2	82.6682	110.443	0	0	0	0	-	-	-	-
21.4023	10.0338	0.00191051	Psat4g111560.2	77.157	115.464	0	0	0	0	gi|357517331|ref|XP_003628954.1| macronuclear actin	-	-	-
21.2871	10.0254	0.00180173	Psat4g037440.5	93.6906	97.8931	0	0	0	0	gi|357478135|ref|XP_003609353.1| plant-specific transcription factor YABBY family protein	GO:0010159 specification of organ position | GO:0009933 meristem structural organization | GO:0010154 fruit development | GO:0009909 regulation of flower development | GO:0010158 abaxial cell fate specification | GO:0010093 specification of floral organ identity | GO:0010450 inflorescence meristem growth	GO:0005634 nucleus	GO:0046872 metal ion binding
21.1719	10.016	0.00191059	Psat0s1238g0160.1	110.224	80.3225	0	0	0	0	-	-	-	-
22.2976	10.0079	0.00717773	Psat4g222600.2	82.6682	107.933	0	0	0	0	gi|922356678|ref|XP_003615307.2| actin-related protein ARP4	GO:0010182 sugar mediated signaling pathway | GO:0010267 production of ta-siRNAs involved in RNA interference | GO:0009793 embryo development ending in seed dormancy | GO:0006346 methylation-dependent chromatin silencing | GO:0050826 response to freezing | GO:0006306 DNA methylation | GO:0010638 positive regulation of organelle organization | GO:0016567 protein ubiquitination | GO:0006312 mitotic…	flowering | GO:0009616 virus induced gene silencing | GO:0009845 seed germination | GO:0010090 trichome morphogenesis | GO:0010014 meristem initiation | GO:0035196 production of miRNAs involved in gene silencing by miRNA | GO:0010162 seed dormancy | GO:0019915 lipid storage | GO:0031048 chromatin silencing by small RNA | GO:0009560 embryo sac egg cell differentiation | GO:0009640 photomorphogenes…	via spliceosome | GO:0009855 determination of bilateral symmetry | GO:0010073 meristem maintenance
19.3521	10.0048	2.06365e-08	Psat3g054560.1	77.157	95.383	0	0	0	0	gi|357452405|ref|XP_003596479.1| cotton fiber	-	-	-
24.1714	10	0.00135035	Psat1g007080.2	77.157	0	122.96	0	0	0	gi|922394070|ref|XP_013465440.1| cyclin-like protein	-	GO:0005886 plasma membrane	-
20.8677	9.99659	0.000447999	Psat5g147600.3	121.247	65.2621	0	0	0	0	gi|357460531|ref|XP_003600547.1| LRR receptor-like kinase	GO:0006468 protein phosphorylation | GO:2000605 positive regulation of secondary growth	GO:0016021 integral to membrane | GO:0009506 plasmodesma | GO:0009505 plant-type cell wall | GO:0005886 plasma membrane	GO:0004672 protein kinase activity | GO:0005524 ATP binding
475.277	9.99478	1.50972e-14	Psat2g088000.1	2171.42	2035.67	61.4802	0.586254	3.17335	0.609362	gi|357474365|ref|XP_003607467.1| integrator complex subunit 7	-	-	-
147.778	9.99436	3.00317e-22	Psat5g029120.1	655.834	514.566	153.701	0.586254	0.453336	0.304681	gi|357509483|ref|XP_003625030.1| hypothetical protein MTR_7g090200	-	-	-
19.7373	9.99426	5.22216e-09	Psat5g004120.1	121.247	50.2016	0	0	0	0	gi|357467315|ref|XP_003603942.1| SNF1-related kinase regulatory subunit gamma 1	GO:0016310 phosphorylation | GO:0031047 gene silencing by RNA	-	GO:0030554 adenyl nucleotide binding | GO:0016301 kinase activity | GO:0008270 zinc ion binding
20.1713	9.99285	1.19557e-05	Psat4g149600.5	88.1794	92.8729	0	0	0	0	gi|357514793|ref|XP_003627685.1| PPR containing plant-like protein	-	GO:0005739 mitochondrion	-
21.8879	9.97214	0.0178927	Psat2g035000.1	0	12.5504	184.441	0	0	0	gi|669310879|gb|KFD54353.1| hypothetical protein M513_04696	1878.970875	-	-
39.7264	9.97172	9.61873e-06	Psat0s3277g0040.1	176.359	180.726	0	0	0.453336	0	gi|502170110|ref|XP_004514760.1| PREDICTED: uncharacterized protein LOC101514993	-	-	-
20.3413	9.96141	0.00216196	Psat4g188160.1	82.6682	100.403	0	0	0	0	gi|357513647|ref|XP_003627112.1| phosphatase 2C family protein	GO:0006470 protein dephosphorylation	GO:0005634 nucleus | GO:0005886 plasma membrane	GO:0003824 catalytic activity
20.3413	9.96141	0.00216196	Psat5g028240.1	82.6682	100.403	0	0	0	0	gi|672118858|ref|XP_008782651.1| PREDICTED: nardilysin	-	-	-
20.3897	9.96126	0.00235118	Psat6g215240.3	115.735	67.7721	0	0	0	0	gi|357444403|ref|XP_003592479.1| phototropic-responsive NPH3 family protein	GO:0009958 positive gravitropism | GO:0009908 flower development | GO:0009416 response to light stimulus	GO:0005886 plasma membrane	GO:0004871 signal transducer activity
39.2232	9.95352	1.00485e-05	Psat3g103360.1	181.87	170.685	0	0	0.453336	0	gi|502105489|ref|XP_004492817.1| PREDICTED: uncharacterized protein LOC101501457	-	-	-
38.9871	9.94687	1.02116e-05	Psat5g131200.1	159.825	190.766	0	0.293127	0	0	-	-	-	-
22.2795	9.94308	0.0120374	Psat7g134840.2	137.78	45.1814	0	0	0	0	gi|922363250|ref|XP_003607766.2| DUF863 family protein	-	GO:0005739 mitochondrion	-
20.0563	9.93843	0.00240821	Psat0s2215g0280.9	110.224	70.2822	0	0	0	0	gi|502157997|ref|XP_004510986.1| PREDICTED: cellulose synthase A catalytic subunit 3	GO:0009833 primary cell wall biogenesis | GO:0043255 regulation of carbohydrate biosynthetic process | GO:0030244 cellulose biosynthetic process | GO:0009834 secondary cell wall biogenesis | GO:0009809 lignin biosynthetic process	GO:0016021 integral to membrane | GO:0009506 plasmodesma | GO:0005768 endosome | GO:0005802 trans-Golgi network | GO:0005794 Golgi apparatus | GO:0005886 plasma membrane	GO:0008270 zinc ion binding | GO:0016760 cellulose synthase (UDP-forming) activity
20.1047	9.9353	0.00386504	Psat0s20g0040.1	143.291	37.6512	0	0	0	0	gi|922357548|ref|XP_003617681.2| DUF239 domain protein	-	-	-
19.9532	9.93445	0.00244843	Psat0s3610g0080.1	71.6457	107.933	0	0	0	0	gi|502102117|ref|XP_004491973.1| PREDICTED: uncharacterized protein LOC101510874	-	-	-
38.6102	9.93429	4.32431e-06	Psat5g009400.1	165.336	180.726	0	0	0.453336	0	-	-	-	-
19.9471	9.9321	0.00231429	Psat0s2521g0040.2	99.2018	80.3225	0	0	0	0	gi|357511771|ref|XP_003626174.1| GATA type zinc finger transcription factor family protein	GO:0009416 response to light stimulus | GO:0006355 regulation of transcription	DNA-dependent | GO:0048527 lateral root development	-
19.838	9.92538	0.00232484	Psat0s4384g0080.3	88.1794	90.3629	0	0	0	0	gi|502178684|ref|XP_004516312.1| PREDICTED: protein XRI1-like	GO:0010332 response to gamma radiation | GO:0045893 positive regulation of transcription	DNA-dependent | GO:0010165 response to X-ray | GO:0006302 double-strand break repair | GO:0009165 nucleotide biosynthetic process | GO:0043687 post-translational protein modification | GO:0007143 female meiosis | GO:0009555 pollen development | GO:0007140 male meiosis	GO:0005634 nucleus
20.4245	9.92298	0.0480907	Psat2g111680.1	181.87	0	0	0	0	0	gi|922369195|ref|XP_013456762.1| O-fucosyltransferase family protein	-	GO:0005739 mitochondrion | GO:0009507 chloroplast	GO:0005509 calcium ion binding
439.344	9.92019	2.22256e-14	Psat4g000600.1	1939.95	1917.7	92.2203	0.293127	2.72002	1.21872	gi|828318893|ref|XP_012572407.1| PREDICTED: uncharacterized protein LOC101506652	-	-	-
37.5196	9.91828	3.63918e-07	Psat4g037760.1	148.803	188.256	0	0.293127	0	0	-	-	-	-
21.7784	9.91764	9.81484e-09	Psat6g111880.3	66.1345	37.6512	92.2203	0	0	0	gi|922403360|ref|XP_013468814.1| histone deacetylation protein Rxt3	-	-	-
38.1743	9.9164	1.43167e-05	Psat6g198960.2	132.269	210.847	0	0	0.453336	0	gi|502119373|ref|XP_004496597.1| PREDICTED: probable methyltransferase PMT16	GO:0010054 trichoblast differentiation | GO:0032259 methylation	GO:0005768 endosome | GO:0005794 Golgi apparatus | GO:0005802 trans-Golgi network	GO:0008168 methyltransferase activity
20.3984	9.91536	0.00495235	Psat0s3058g0040.2	82.6682	95.383	0	0	0	0	gi|922375762|ref|XP_003601650.2| DRIM (down-regulated in metastasis)-like protein	GO:0006355 regulation of transcription	DNA-dependent	-
19.5652	9.90662	0.00288339	Psat4g091520.1	60.6233	115.464	0	0	0	0	-	-	-	-
67.4268	9.90571	6.7105e-08	Psat0s1683g0040.1	259.027	346.391	0	0	0	0.609362	gi|828301670|ref|XP_012569566.1| PREDICTED: LOW QUALITY PROTEIN: uncharacterized protein LOC101489391	GO:0043086 negative regulation of catalytic activity	-	GO:0030599 pectinesterase activity | GO:0004857 enzyme inhibitor activity
19.553	9.90098	0.00284409	Psat0s796g0080.1	115.735	60.2419	0	0	0	0	gi|922366525|ref|XP_013455429.1| transmembrane protein	69.008958	-	-
19.3409	9.89033	0.00280328	Psat5g293000.1	66.1345	107.933	0	0	0	0	gi|922387112|ref|XP_003597596.2| F-box/RNI superfamily protein	-	-	-
225.965	9.88904	9.09328e-20	Psat3g188720.1	319.65	170.685	1537.01	0.293127	0.906672	0.914042	gi|922327215|ref|XP_013443000.1| rRNA intron-encoded homing endonuclease	179.476117	GO:0090305 nucleic acid phosphodiester bond hydrolysis	-
19.2802	9.88473	0.00256139	Psat5g028000.1	88.1794	85.3427	0	0	0	0	gi|502165039|ref|XP_004513386.1| PREDICTED: probable 2-oxoglutarate-dependent dioxygenase AOP1	GO:0055114 oxidation-reduction process	-	GO:0005506 iron ion binding | GO:0016706 oxidoreductase activity
21.0713	9.88448	0.0491155	Psat0s4797g0120.2	0	0	184.441	0	0	0	gi|951002636|ref|XP_014507393.1| PREDICTED: 40S ribosomal protein S11-like	GO:0006412 translation	GO:0009506 plasmodesma | GO:0005618 cell wall | GO:0022627 cytosolic small ribosomal subunit | GO:0016020 membrane	GO:0003735 structural constituent of ribosome
20.4934	9.88445	0.0491155	Psat1g155040.1	0	0	184.441	0	0	0	gi|922389606|ref|XP_013463226.1| PP1/PP2A phosphatase pleiotropic regulator PRL1	GO:0048364 root development | GO:0009749 response to glucose stimulus | GO:0009755 hormone-mediated signaling pathway | GO:0048825 cotyledon development | GO:0050832 defense response to fungus | GO:0042742 defense response to bacterium | GO:0009870 defense response signaling pathway	resistance gene-dependent | GO:0010182 sugar mediated signaling pathway | GO:0045892 negative regulation of transcription	DNA-dependent | GO:0010204 defense response signaling pathway
19.1711	9.87749	0.00266581	Psat1g171960.1	77.157	95.383	0	0	0	0	gi|502079814|ref|XP_004486376.1| PREDICTED: calcineurin B-like protein 3	GO:0055075 potassium ion homeostasis	GO:0022626 cytosolic ribosome | GO:0009705 plant-type vacuole membrane	GO:0005509 calcium ion binding
19.1943	9.87582	0.000682558	Psat0s2054g0040.3	121.247	50.2016	0	0	0	0	gi|124359713|gb|ABD32380.2| Helix-loop-helix DNA-binding	-	-	GO:0046983 protein dimerization activity | GO:0003677 DNA binding
19.1503	9.87559	1.45734e-07	Psat7g123000.2	60.6233	97.8931	0	0	0	0	gi|502143062|ref|XP_004505202.1| PREDICTED: cyclin-dependent kinase inhibitor 4	-	-	-
35.6763	9.86544	5.17442e-08	Psat4g190680.1	154.314	165.665	0	0.293127	0	0	gi|922334236|ref|XP_013445108.1| lateral organ boundaries (LOB) domain protein	GO:0009944 polarity specification of adaxial/abaxial axis | GO:0009954 proximal/distal pattern formation | GO:0009965 leaf morphogenesis | GO:0006355 regulation of transcription	DNA-dependent | GO:0009799 specification of symmetry | GO:0048441 petal development | GO:0010199 organ boundary specification between lateral organs and the meristem	GO:0009536 plastid | GO:0005654 nucleoplasm
72.8058	9.86278	1.59064e-11	Psat7g145440.1	253.516	338.861	61.4802	0	0.906672	0	-	-	-	-
36.7309	9.86064	3.62377e-06	Psat7g083800.1	154.314	173.195	0	0	0	0.304681	gi|593788790|ref|XP_007157434.1| hypothetical protein PHAVU_002G0698000g	102.104382	-	-
18.8376	9.85282	0.0028983	Psat1g072800.1	71.6457	97.8931	0	0	0	0	-	-	-	-
89.8084	9.84921	0.0417245	Psat1g105120.1	440.897	366.472	0	0	0.906672	0	gi|502151390|ref|XP_004508417.1| PREDICTED: triphosphate tunel metalloenzyme 3	-	-	-
418.726	9.83683	2.78327e-19	Psat0s3336g0040.1	2011.59	1475.93	276.661	0.879381	3.17335	0.304681	-	-	-	-
18.8966	9.83402	0.00241759	Psat2g024000.2	104.713	62.752	0	0	0	0	gi|357493417|ref|XP_003616997.1| ERD (early-responsive to dehydration stress) family protein	GO:0000023 maltose metabolic process | GO:0019252 starch biosynthetic process | GO:0009664 plant-type cell wall organization | GO:0009832 plant-type cell wall biogenesis | GO:0043085 positive regulation of catalytic activity	GO:0016021 integral to membrane | GO:0016023 cytoplasmic membrane-bounded vesicle | GO:0005886 plasma membrane	-
18.5588	9.83164	0.00302183	Psat6g040560.2	71.6457	95.383	0	0	0	0	gi|828308022|ref|XP_004498341.2| PREDICTED: filament-like plant protein 3	-	GO:0005886 plasma membrane	-
19.4321	9.82925	0.0177402	Psat7g119720.2	82.6682	0	92.2203	0	0	0	gi|357475603|ref|XP_003608087.1| O-acetylserine (thiol) lyase	GO:0090322 regulation of superoxide metabolic process | GO:0009643 photosynthetic acclimation | GO:0010310 regulation of hydrogen peroxide metabolic process | GO:0015979 photosynthesis | GO:0007568 aging | GO:0048868 pollen tube development | GO:0006535 cysteine biosynthetic process from serine | GO:0046686 response to cadmium ion | GO:0080145 cysteine homeostasis	GO:0005774 vacuolar membrane | GO:0009941 chloroplast envelope | GO:0005802 trans-Golgi network | GO:0048046 apoplast | GO:0031977 thylakoid lumen | GO:0005794 Golgi apparatus | GO:0005777 peroxisome | GO:0009570 chloroplast stroma | GO:0005768 endosome | GO:0005886 plasma membrane | GO:0005634 nucleus | GO:0005739 mitochondrion	GO:0008270 zinc ion binding | GO:0016740 transferase activity | GO:0004124 cysteine synthase activity | GO:0030170 pyridoxal phosphate binding | GO:0005524 ATP binding
34.7259	9.80886	4.53879e-07	Psat2g186360.2	176.359	135.544	0	0	0	0.304681	-	-	-	-
18.5082	9.80562	0.00245507	Psat5g118640.1	93.6906	70.2822	0	0	0	0	gi|922387038|ref|XP_003597401.2| hypothetical protein MTR_2g097710	-	-	-
21.3649	9.79616	0.0199668	Psat0ss9363g0320.5	137.78	27.6109	0	0	0	0	gi|502150158|ref|XP_004507817.1| PREDICTED: xylose isomerase	GO:0006098 pentose-phosphate shunt | GO:0042732 D-xylose metabolic process	GO:0005774 vacuolar membrane | GO:0005783 endoplasmic reticulum | GO:0005794 Golgi apparatus	GO:0009045 xylose isomerase activity | GO:0000287 magnesium ion binding
18.1101	9.796	0.0031652	Psat4g093040.2	82.6682	80.3225	0	0	0	0	gi|922329791|ref|XP_003629447.2| pyridine nucleotide-disulfide oxidoreductase domain protein	GO:0055114 oxidation-reduction process | GO:0006629 lipid metabolic process	GO:0005739 mitochondrion	GO:0016788 hydrolase activity
18.1101	9.796	0.0031652	Psat7g081560.1	82.6682	80.3225	0	0	0	0	gi|502091636|ref|XP_004489598.1| PREDICTED: uncharacterized protein LOC101501546	-	-	-
18.0616	9.79313	0.00404626	Psat5g018880.3	49.6009	112.954	0	0	0	0	gi|922383771|ref|XP_013462106.1| heat shock protein-binding protein	717.500378	GO:0071483 cellular response to blue light | GO:0007015 actin filament organization | GO:0009904 chloroplast accumulation movement | GO:0006950 response to stress | GO:0009903 chloroplast avoidance movement	-
18.001	9.7883	0.00330041	Psat6g205680.2	71.6457	90.3629	0	0	0	0	gi|502119660|ref|XP_004496695.1| PREDICTED: serine/threonine-protein kinase HT1-like	GO:0006468 protein phosphorylation	GO:0009506 plasmodesma | GO:0005886 plasma membrane	GO:0005524 ATP binding | GO:0004674 protein serine/threonine kinase activity
17.9865	9.75982	0.00317405	Psat3g120640.1	93.6906	65.2621	0	0	0	0	gi|357506465|ref|XP_003623521.1| alpha-soluble NSF attachment protein	GO:0006886 intracellular protein transport	GO:0009506 plasmodesma | GO:0005886 plasma membrane | GO:0005774 vacuolar membrane	-
33.0532	9.75761	3.34204e-09	Psat1g110440.1	143.291	122.994	30.7401	0	0.453336	0	gi|502118906|ref|XP_004496437.1| PREDICTED: 40S ribosomal protein S18-like	GO:0006412 translation	GO:0005618 cell wall | GO:0005730 nucleolus | GO:0009506 plasmodesma | GO:0022627 cytosolic small ribosomal subunit | GO:0005774 vacuolar membrane | GO:0009507 chloroplast | GO:0005886 plasma membrane	GO:0019843 rRNA binding | GO:0003735 structural constituent of ribosome
255.012	9.75268	7.17754e-14	Psat4g065000.1	1168.38	1031.64	92.2203	0.293127	2.26668	0.304681	-	-	-	-
33.8211	9.74785	1.60074e-05	Psat4g153880.1	143.291	160.645	0	0	0.453336	0	gi|460412868|ref|XP_004251818.1| PREDICTED: ras-related protein RABB1c-like	GO:0015031 protein transport | GO:0006184 GTP catabolic process | GO:0009733 response to auxin stimulus | GO:0042538 hyperosmotic salinity response | GO:0007264 small GTPase mediated signal transduction	GO:0005774 vacuolar membrane | GO:0032588 trans-Golgi network membrane | GO:0009507 chloroplast | GO:0005829 cytosol | GO:0009506 plasmodesma | GO:0005886 plasma membrane | GO:0005634 nucleus	GO:0005525 GTP binding | GO:0003924 GTPase activity
16.8609	9.73808	3.55629e-05	Psat0s4390g0080.1	93.6906	57.7318	0	0	0	0	gi|2605889|gb|AAB84194.1| dormancy-associated protein	-	GO:0005576 extracellular region	-
17.3825	9.73581	0.00380361	Psat0s3719g0080.1	93.6906	62.752	0	0	0	0	gi|731316978|ref|XP_010666987.1| PREDICTED: uncharacterized protein LOC104884087	-	-	-
17.2188	9.72463	0.00373539	Psat4g148480.4	77.157	77.8125	0	0	0	0	-	-	-	-
884.174	9.71761	6.4047e-13	Psat1g070600.1	4166.48	3534.19	245.921	0.293127	8.16005	1.21872	-	-	-	-
16.491	9.71049	3.18103e-05	Psat5g055640.4	82.6682	65.2621	0	0	0	0	gi|11131469|sp|O82709.1|CALX_PEA RecName: Full=Calnexin homolog; Flags: Precursor	GO:0006457 protein folding | GO:0006810 transport	GO:0009505 plant-type cell wall | GO:0009506 plasmodesma | GO:0016023 cytoplasmic membrane-bounded vesicle | GO:0005886 plasma membrane | GO:0005774 vacuolar membrane | GO:0016021 integral to membrane | GO:0009507 chloroplast | GO:0005783 endoplasmic reticulum | GO:0005739 mitochondrion	GO:0005509 calcium ion binding | GO:0051082 unfolded protein binding
307.812	9.71046	1.722e-08	Psat5g211200.1	1515.58	1189.78	61.4802	0.293127	3.17335	0	gi|502117056|ref|XP_004495684.1| PREDICTED: topless-related protein 3-like isoform X1	GO:0008152 metabolic process	-	GO:0017111 nucleoside-triphosphatase activity | GO:0005524 ATP binding
16.4183	9.70792	3.05867e-05	Psat4g116360.1	77.157	70.2822	0	0	0	0	gi|357517237|ref|XP_003628907.1| carboxy-terminal domain cyclin	GO:0000278 mitotic cell cycle | GO:0010440 stomatal lineage progression | GO:0045736 negative regulation of cyclin-dependent protein kinase activity | GO:0051301 cell division | GO:0010089 xylem development | GO:0009744 response to sucrose stimulus | GO:0042023 DNA endoreduplication | GO:0044036 cell wall macromolecule metabolic process	GO:0016023 cytoplasmic membrane-bounded vesicle | GO:0005634 nucleus	GO:0016301 kinase activity | GO:0019901 protein kinase binding | GO:0016538 cyclin-dependent protein kinase regulator activity
17.0006	9.70767	0.00439768	Psat0s1164g0040.1	55.1121	97.8931	0	0	0	0	gi|922333430|ref|XP_013444706.1| 60S ribosomal protein L5-2	GO:0006412 translation | GO:0009955 adaxial/abaxial pattern specification | GO:0009965 leaf morphogenesis | GO:0010015 root morphogenesis | GO:0008283 cell proliferation	GO:0005730 nucleolus | GO:0009507 chloroplast | GO:0005773 vacuole | GO:0022625 cytosolic large ribosomal subunit | GO:0005886 plasma membrane	GO:0003735 structural constituent of ribosome | GO:0008097 5S rRNA binding
16.9945	9.70524	0.00393012	Psat6g079360.1	82.6682	70.2822	0	0	0	0	-	-	-	-
16.9399	9.70135	0.00394509	Psat6g201080.1	77.157	75.3024	0	0	0	0	gi|922396485|ref|XP_003592295.2| homeobox leucine zipper protein	GO:0042335 cuticle development | GO:0006473 protein acetylation | GO:0048497 maintenance of floral organ identity | GO:0006355 regulation of transcription	DNA-dependent | GO:0043481 anthocyanin accumulation in tissues in response to UV light | GO:0048765 root hair cell differentiation	GO:0005634 nucleus
16.7217	9.68424	0.00459885	Psat2g121880.4	55.1121	95.383	0	0	0	0	gi|357486695|ref|XP_003613635.1| myb transcription factor	GO:0010052 guard cell differentiation | GO:0006355 regulation of transcription	DNA-dependent	GO:0005634 nucleus
16.7156	9.68155	0.00416167	Psat1g083560.1	82.6682	67.7721	0	0	0	0	gi|828293548|ref|XP_012568144.1| PREDICTED: cystinosin homolog	-	GO:0005774 vacuolar membrane	-
16.6671	9.67953	0.00492551	Psat4g062720.6	49.6009	100.403	0	0	0	0	gi|502176276|ref|XP_004515837.1| PREDICTED: uncharacterized protein LOC101493304	-	-	GO:0008270 zinc ion binding | GO:0003676 nucleic acid binding
79.2831	9.67072	0.0441348	Psat0s10684g0040.1	363.74	348.901	0	0	0.906672	0	gi|922397181|ref|XP_013465842.1| LCR-like protein	-	-	-
16.6004	9.66847	0.00484107	Psat4g108880.1	99.2018	50.2016	0	0	0	0	gi|922336617|ref|XP_013446298.1| C3HC4-type RING zinc finger protein	GO:0051865 protein autoubiquitination | GO:0043068 positive regulation of programmed cell death | GO:0009617 response to bacterium | GO:0010200 response to chitin | GO:0002238 response to molecule of fungal origin	-	GO:0004842 ubiquitin-protein ligase activity | GO:0008270 zinc ion binding
16.6004	9.66847	0.00484107	Psat5g216200.1	99.2018	50.2016	0	0	0	0	gi|502146559|ref|XP_004506506.1| PREDICTED: protein NRT1/ PTR FAMILY 7.3-like	GO:0006007 glucose catabolic process | GO:0015706 nitrate transport | GO:0006499 N-terminal protein myristoylation | GO:0010167 response to nitrate | GO:0046686 response to cadmium ion	GO:0005829 cytosol | GO:0009506 plasmodesma | GO:0080008 CUL4 RING ubiquitin ligase complex | GO:0016020 membrane	GO:0015112 nitrate transmembrane transporter activity
84.4604	9.66743	1.16481e-07	Psat0s236g0080.1	407.83	351.411	0	0.293127	0	0.609362	gi|92896025|gb|ABE93031.1| hypothetical protein MtrDRAFT_AC136139g3v2	-	-	GO:0008270 zinc ion binding
16.4973	9.66499	0.00454579	Psat6g098680.1	60.6233	87.8528	0	0	0	0	gi|922399325|ref|XP_013466812.1| ammonium transporter 1 protein	GO:0072488 ammonium transmembrane transport	GO:0016021 integral to membrane	GO:0008519 ammonium transmembrane transporter activity
16.5458	9.66495	0.00464782	Psat0s667g0160.5	93.6906	55.2217	0	0	0	0	gi|922349060|ref|XP_003619204.2| hypothetical protein MTR_6g044600	GO:0006355 regulation of transcription	DNA-dependent	GO:0005634 nucleus
16.5641	9.66278	0.0145006	Psat0s498g0080.2	11.0224	138.054	0	0	0	0	gi|226088581|dbj|BAH37035.1| catalase 1	GO:0009648 photoperiodism | GO:0042744 hydrogen peroxide catabolic process | GO:0055114 oxidation-reduction process | GO:0008219 cell death | GO:0009409 response to cold | GO:0045454 cell redox homeostasis | GO:0009970 cellular response to sulfate starvation | GO:0006995 cellular response to nitrogen starvation | GO:0046686 response to cadmium ion | GO:0016036 cellular response to phosphate starv…	GO:0005618 cell wall | GO:0005739 mitochondrion | GO:0009506 plasmodesma | GO:0009941 chloroplast envelope | GO:0009570 chloroplast stroma | GO:0005773 vacuole | GO:0022626 cytosolic ribosome | GO:0005886 plasma membrane | GO:0010319 stromule | GO:0048046 apoplast	GO:0050897 cobalt ion binding | GO:0004096 catalase activity | GO:0020037 heme binding
16.4913	9.6613	0.00451102	Psat0s2459g0040.1	88.1794	60.2419	0	0	0	0	gi|593613748|ref|XP_007142876.1| hypothetical protein PHAVU_007G024300g	-	-	-
18.5481	9.65872	0.000145499	Psat0s1012g0120.1	0	42.6713	122.96	0	0	0	-	-	-	-
30.6466	9.6545	8.3006e-09	Psat1g063200.1	99.2018	145.585	30.7401	0.293127	0	0	gi|502148773|ref|XP_004507263.1| PREDICTED: stress-induced protein KIN2	GO:0009414 response to water deprivation	-	-
16.3821	9.65356	0.00441616	Psat5g164200.1	77.157	70.2822	0	0	0	0	gi|922378175|ref|XP_013459327.1| P-loop nucleoside triphosphate hydrolase superfamily protein	GO:0048451 petal formation | GO:0008152 metabolic process | GO:0048453 sepal formation	GO:0005737 cytoplasm	GO:0016787 hydrolase activity | GO:0005524 ATP binding
16.6832	9.64514	0.00469165	Psat3g033560.2	99.2018	47.6915	0	0	0	0	gi|357511047|ref|XP_003625812.1| cell division FtsZ-like protein	GO:0006098 pentose-phosphate shunt | GO:0007017 microtubule-based process | GO:0019252 starch biosynthetic process | GO:0009664 plant-type cell wall organization | GO:0010020 chloroplast fission | GO:0010075 regulation of meristem growth | GO:0000023 maltose metabolic process | GO:0051301 cell division | GO:0006184 GTP catabolic process | GO:0051258 protein polymerization | GO:0019344 cysteine bi…	GO:0042651 thylakoid membrane | GO:0005874 microtubule | GO:0009570 chloroplast stroma | GO:0009534 chloroplast thylakoid	GO:0005198 structural molecule activity | GO:0043621 protein self-association | GO:0005525 GTP binding | GO:0042802 identical protein binding | GO:0003924 GTPase activity
31.4201	9.64361	2.0792e-05	Psat7g001320.1	154.314	128.014	0	0	0.453336	0	-	-	-	-
55.6042	9.63214	9.24474e-07	Psat2g049280.1	253.516	245.988	0	0	0	0.609362	gi|217070496|gb|ACJ83608.1| unknown	GO:0051650 establishment of vesicle localization | GO:0010119 regulation of stomatal movement | GO:0009416 response to light stimulus | GO:0000226 microtubule cytoskeleton organization | GO:0007264 small GTPase mediated signal transduction | GO:0030833 regulation of actin filament polymerization | GO:0017157 regulation of exocytosis | GO:0006184 GTP catabolic process | GO:0009734 auxin mediated s…	DNA-dependent | GO:0030834 regulation of actin filament depolymerization | GO:0009860 pollen tube growth	GO:0030427 site of polarized growth | GO:0009524 phragmoplast | GO:0005886 plasma membrane | GO:0005819 spindle | GO:0045177 apical part of cell | GO:0005730 nucleolus
16.0487	9.62493	0.00471337	Psat1g079120.1	71.6457	72.7923	0	0	0	0	gi|502092737|ref|XP_004489758.1| PREDICTED: GPI ethanolamine phosphate transferase 2 isoform X2	-	-	-
16.0487	9.62493	0.00471337	Psat6g070440.3	71.6457	72.7923	0	0	0	0	gi|922402213|ref|XP_013468242.1| interactor of constitutive active ROPs-like protein	GO:0043622 cortical microtubule organization | GO:0009664 plant-type cell wall organization	GO:0005886 plasma membrane | GO:0005634 nucleus | GO:0005874 microtubule	-
15.9941	9.62064	0.00480989	Psat7g252240.1	66.1345	77.8125	0	0	0	0	gi|922362132|ref|XP_003604451.2| transmembrane protein	493.882647	-	-
15.3894	9.62019	7.0373e-08	Psat7g259000.3	93.6906	37.6512	0	0	0	0	gi|922364691|ref|XP_013454609.1| defective in cullin neddylation protein	376.25972	-	GO:0005634 nucleus
15.9395	9.61616	0.00498115	Psat4g040720.1	60.6233	82.8326	0	0	0	0	gi|922356758|ref|XP_003615537.2| MLP3.11 protein	-	-	-
16.2449	9.60898	0.0238104	Psat7g219640.1	0	115.464	30.7401	0	0	0	gi|357472665|ref|XP_003606617.1| myb transcription factor	GO:0009751 response to salicylic acid stimulus | GO:0009753 response to jasmonic acid stimulus | GO:0009739 response to gibberellin stimulus | GO:0009723 response to ethylene stimulus | GO:0010200 response to chitin | GO:0009686 gibberellin biosynthetic process | GO:0046686 response to cadmium ion | GO:0016036 cellular response to phosphate starvation	GO:0005634 nucleus	GO:0003677 DNA binding | GO:0003682 chromatin binding
17.009	9.60716	0.0199622	Psat1g189920.2	0	30.121	122.96	0	0	0	gi|357447369|ref|XP_003593960.1| Obg family GTPase CgtA	GO:0009793 embryo development ending in seed dormancy | GO:0006184 GTP catabolic process | GO:0009658 chloroplast organization | GO:0009416 response to light stimulus | GO:0006364 rRNA processing | GO:0010027 thylakoid membrane organization	GO:0009706 chloroplast inner membrane | GO:0009570 chloroplast stroma	GO:0005525 GTP binding | GO:0000287 magnesium ion binding | GO:0003924 GTPase activity
15.8304	9.60667	0.00561928	Psat6g023600.1	49.6009	92.8729	0	0	0	0	gi|502078401|ref|XP_004485933.1| PREDICTED: U-box domain-containing protein 17	GO:0009817 defense response to fungus	incompatible interaction | GO:0016567 protein ubiquitination	GO:0000151 ubiquitin ligase complex
15.878	9.59742	0.00304848	Psat3g202040.3	60.6233	80.3225	0	0	0	0	gi|922338995|ref|XP_003621459.2| copper chaperone	GO:0019684 photosynthesis	light reaction | GO:0009611 response to wounding | GO:0009805 coumarin biosynthetic process | GO:0010363 regulation of plant-type hypersensitive response | GO:0006827 high-affinity iron ion transport | GO:0006816 calcium ion transport | GO:0009651 response to salt stress | GO:0007568 aging | GO:0006612 protein targeting to membrane | GO:0006878 cellular copper ion homeostasis | GO:0000302 respons…	GO:0000785 chromatin | GO:0010007 magnesium chelatase complex | GO:0048046 apoplast | GO:0009706 chloroplast inner membrane | GO:0005739 mitochondrion
30.9354	9.59713	0.00032748	Psat7g063960.5	248.005	30.121	0	0.293127	0	0	gi|357519295|ref|XP_003629936.1| carboxyl-terminal peptidase	GO:0009299 mRNA transcription | GO:0009416 response to light stimulus	GO:0031351 integral to plastid membrane | GO:0009535 chloroplast thylakoid membrane	-
15.3805	9.59712	1.19755e-05	Psat0s5174g0040.1	121.247	15.0605	0	0	0	0	gi|544136|sp|Q01783.1|DF230_PEA RecName: Full=Defensin-like protein 230; AltName: Full=Disease resistance response protein 230; Flags: Precursor	GO:0050832 defense response to fungus | GO:0031640 killing of cells of other organism	GO:0005576 extracellular region	-
15.782	9.59703	0.0122568	Psat0s4221g0160.1	16.5336	125.504	0	0	0	0	gi|470125930|ref|XP_004298950.1| PREDICTED: probable boron transporter 2	GO:0006820 anion transport	GO:0016021 integral to membrane	GO:0005452 inorganic anion exchanger activity
30.2874	9.59673	9.2426e-06	Psat2g156520.2	143.291	128.014	0	0	0	0.304681	gi|363903278|gb|AEW43603.1| MADS-box transcription factor TM6	GO:0006355 regulation of transcription	DNA-dependent	GO:0005634 nucleus
30.2383	9.59362	2.33809e-05	Psat4g163680.1	121.247	150.605	0	0.293127	0	0	-	-	-	-
15.6607	9.59111	0.00524109	Psat3g195400.1	60.6233	80.3225	0	0	0	0	-	-	-	-
16.1886	9.57688	1.84223e-09	Psat4g004280.1	44.0897	72.7923	0	0	0	0	gi|922364328|ref|XP_003610481.2| hypothetical protein MTR_4g132690	GO:0022904 respiratory electron transport chain	GO:0016020 membrane	-
15.3414	9.57518	4.28408e-07	Psat2g164680.1	49.6009	57.7318	30.7401	0	0	0	gi|357483073|ref|XP_003611823.1| reticulon-like protein	GO:0071786 endoplasmic reticulum tubular network organization	GO:0071458 integral to cytosolic side of endoplasmic reticulum membrane | GO:0071782 endoplasmic reticulum tubular network | GO:0005634 nucleus	-
15.4363	9.57014	0.00535595	Psat3g083960.2	66.1345	72.7923	0	0	0	0	-	-	-	-
15.4363	9.57014	0.00535595	Psat5g028160.1	66.1345	72.7923	0	0	0	0	gi|502143459|ref|XP_004505350.1| PREDICTED: uncharacterized protein LOC101513188	-	GO:0016020 membrane	-
15.3818	9.5656	0.00552122	Psat2g067280.1	60.6233	77.8125	0	0	0	0	gi|922348792|ref|XP_003618357.2| sesquiterpene synthase	GO:0008152 metabolic process	-	GO:0000287 magnesium ion binding | GO:0010333 terpene synthase activity
29.2578	9.56461	2.46431e-08	Psat6g049160.1	154.314	77.8125	30.7401	0	0.453336	0	gi|4996846|dbj|BAA78607.1| uricase (Nod-35)	GO:0006144 purine base metabolic process | GO:0019628 urate catabolic process | GO:0055114 oxidation-reduction process	GO:0005777 peroxisome	GO:0004846 urate oxidase activity
15.2115	9.56398	0.00075202	Psat7g017560.1	60.6233	75.3024	0	0	0	0	-	-	-	-
15.3272	9.56084	0.00579894	Psat3g054320.1	55.1121	82.8326	0	0	0	0	gi|84468434|dbj|BAE71300.1| putative U1 snRNP 70K protein	-	GO:0019013 viral nucleocapsid | GO:0030529 ribonucleoprotein complex	GO:0003676 nucleic acid binding | GO:0000166 nucleotide binding
15.315	9.54833	0.00883354	Psat0s3612g0320.1	110.224	27.6109	0	0	0	0	gi|870847363|gb|KMS99735.1| hypothetical protein BVRB_1g021030	GO:0007186 G-protein coupled receptor signaling pathway	GO:0016021 integral to membrane	GO:0016503 pheromone receptor activity | GO:0005509 calcium ion binding
62.47	9.5457	1.73345e-07	Psat7g188880.1	292.094	268.578	0	0	0.906672	0	gi|13016806|emb|CAC29435.1| P-type H+-ATPase	GO:0009651 response to salt stress | GO:0007033 vacuole organization | GO:0010023 proanthocyanidin biosynthetic process | GO:0007035 vacuolar acidification | GO:0006754 ATP biosynthetic process | GO:0006200 ATP catabolic process	GO:0005774 vacuolar membrane | GO:0009507 chloroplast | GO:0016021 integral to membrane | GO:0009506 plasmodesma | GO:0005886 plasma membrane	GO:0008553 hydrogen-exporting ATPase activity
201.908	9.54508	7.0861e-07	Psat2g028080.1	837.704	976.421	0	0.293127	2.26668	0	-	-	-	-
15.0422	9.53043	0.00616421	Psat0s1966g0120.2	82.6682	52.7117	0	0	0	0	gi|357514785|ref|XP_003627681.1| growth-regulating factor 4	GO:0048364 root development | GO:0006355 regulation of transcription	DNA-dependent | GO:0061062 regulation of nematode larval development | GO:0009624 response to nematode	GO:0005634 nucleus
15.0422	9.53043	0.00616421	Psat0s649g0080.1	82.6682	52.7117	0	0	0	0	gi|357494101|ref|XP_003617339.1| hypothetical protein MTR_5g090540	-	-	-
15.0422	9.53043	0.00616421	Psat5g198800.1	82.6682	52.7117	0	0	0	0	gi|357439817|ref|XP_003590186.1| E1 protein	-	-	-
14.9937	9.52979	0.00648873	Psat4g168440.4	49.6009	85.3427	0	0	0	0	gi|502156506|ref|XP_004510508.1| PREDICTED: guanine nucleotide-binding protein subunit gamma 3-like isoform X2	-	-	-
19.0223	9.52955	2.64694e-05	Psat7g253400.2	55.1121	27.6109	61.4802	0	0	0	gi|922364967|ref|XP_013454734.1| amino-terminal acetyltransferase	1904.463296	GO:0009793 embryo development ending in seed dormancy | GO:0008152 metabolic process | GO:0010228 vegetative to reproductive phase transition of meristem	GO:0009506 plasmodesma | GO:0016020 membrane | GO:0005634 nucleus | GO:0005829 cytosol
27.5902	9.51467	1.71037e-09	Psat0s1287g0040.1	121.247	95.383	30.7401	0	0.453336	0	gi|922343617|ref|XP_013448730.1| F-box protein interaction domain protein	GO:0006355 regulation of transcription	DNA-dependent	GO:0005634 nucleus
14.8724	9.51118	0.00732873	Psat5g001000.1	93.6906	40.1613	0	0	0	0	-	-	-	-
72.8718	9.51083	0.0442347	Psat1g145760.3	358.229	278.619	0	0	0.906672	0	gi|357449403|ref|XP_003594978.1| pumilio-family RNA-binding repeatprotein	GO:0009165 nucleotide biosynthetic process	GO:0005773 vacuole | GO:0005886 plasma membrane | GO:0005829 cytosol	GO:0003730 mRNA 3'-UTR binding
14.7694	9.50827	0.00644992	Psat1g112560.1	55.1121	77.8125	0	0	0	0	-	-	-	-
28.419	9.50622	3.41006e-05	Psat1g101040.1	104.713	150.605	0	0	0.453336	0	gi|922352163|ref|XP_013451898.1| pectinesterase inhibitor domain protein	-	-	-
117.629	9.50453	5.97931e-13	Psat4g192040.1	407.83	587.359	61.4802	0	1.36001	0.304681	gi|502160423|ref|XP_004511740.1| PREDICTED: DNA repair endonuclease UVH1	GO:0006979 response to oxidative stress | GO:0009314 response to radiation | GO:0000724 double-strand break repair via homologous recombination | GO:0000737 DNA catabolic process	endonucleolytic | GO:0006289 nucleotide-excision repair	-
15.8589	9.48874	1.19903e-07	Psat5g106440.1	38.5785	42.6713	61.4802	0	0	0	gi|828311339|ref|XP_012571271.1| PREDICTED: LOW QUALITY PROTEIN: proteasome activator subunit 4-like	-	-	-
14.723	9.4868	4.42181e-06	Psat6g193800.1	71.6457	30.121	30.7401	0	0	0	gi|922351975|ref|XP_013451804.1| bZIP transcription factor	GO:0006355 regulation of transcription	DNA-dependent	-
20.4432	9.48462	1.35993e-08	Psat4g140000.1	33.0673	77.8125	0	0	0	0	gi|922334880|ref|XP_013445430.1| UNE1-like protein	GO:0009567 double fertilization forming a zygote and endosperm	GO:0005774 vacuolar membrane	-
27.0222	9.479	8.53743e-09	Psat6g109640.1	99.2018	112.954	30.7401	0	0	0.304681	gi|502183754|ref|XP_004517206.1| PREDICTED: uncharacterized protein LOC101488309	-	-	-
14.4298	9.472	0.00691182	Psat6g023760.6	77.157	52.7117	0	0	0	0	gi|357437273|ref|XP_003588912.1| protein phosphatase 2C family protein	GO:0006470 protein dephosphorylation | GO:0009414 response to water deprivation | GO:0009408 response to heat | GO:0006469 negative regulation of protein kinase activity | GO:0006970 response to osmotic stress | GO:0010205 photoinhibition | GO:0009788 negative regulation of abscisic acid mediated signaling pathway	-	GO:0046872 metal ion binding | GO:0004722 protein serine/threonine phosphatase activity
14.3753	9.46771	0.00681043	Psat3g191840.1	71.6457	57.7318	0	0	0	0	gi|593331840|ref|XP_007139346.1| hypothetical protein PHAVU_008G021800g	GO:0009414 response to water deprivation	-	-
14.3753	9.46771	0.00681043	Psat4g181200.1	71.6457	57.7318	0	0	0	0	gi|922334600|ref|XP_013445290.1| auxin response factor 14	GO:0009734 auxin mediated signaling pathway | GO:0006355 regulation of transcription	DNA-dependent | GO:0006863 purine base transport	GO:0005634 nucleus
14.2177	9.45302	0.0107195	Psat7g100080.1	27.5561	100.403	0	0	0	0	gi|719997678|ref|XP_010255172.1| PREDICTED: vegetative cell wall protein gp1-like	-	-	-
14.2601	9.45204	0.0081643	Psat1g031960.3	88.1794	40.1613	0	0	0	0	gi|922354261|ref|XP_013452945.1| MATE efflux family protein	GO:0006855 drug transmembrane transport | GO:0006835 dicarboxylic acid transport | GO:0009624 response to nematode	GO:0016021 integral to membrane | GO:0005774 vacuolar membrane	GO:0015238 drug transmembrane transporter activity | GO:0017153 sodium:dicarboxylate symporter activity | GO:0015297 antiporter activity
67.8665	9.44816	0.0475091	Psat6g206120.1	281.072	328.82	0	0	0.906672	0	gi|190352230|gb|ACE76516.1| keeled wing	-	-	-
13.5201	9.43739	7.99597e-05	Psat6g195520.1	66.1345	55.2217	0	0	0	0	gi|502119135|ref|XP_004496514.1| PREDICTED: SPX domain-containing membrane protein At4g22990-like isoform X1	GO:0007030 Golgi organization | GO:0006816 calcium ion transport | GO:0016036 cellular response to phosphate starvation | GO:0055085 transmembrane transport | GO:0006817 phosphate ion transport | GO:0009651 response to salt stress	GO:0000325 plant-type vacuole | GO:0005794 Golgi apparatus | GO:0005774 vacuolar membrane | GO:0016021 integral to membrane	-
14.0479	9.43738	0.00883711	Psat4g133440.1	38.5785	87.8528	0	0	0	0	gi|922335230|ref|XP_013445605.1| LRR receptor-like kinase	GO:0048437 floral organ development | GO:0018108 peptidyl-tyrosine phosphorylation | GO:0010075 regulation of meristem growth	GO:0016021 integral to membrane | GO:0016023 cytoplasmic membrane-bounded vesicle | GO:0009507 chloroplast	GO:0004674 protein serine/threonine kinase activity | GO:0005524 ATP binding | GO:0004713 protein tyrosine kinase activity
14.0418	9.43515	0.00725895	Psat0s3719g0240.1	66.1345	60.2419	0	0	0	0	gi|870867967|gb|KMT18836.1| hypothetical protein BVRB_2g029410	GO:0055114 oxidation-reduction process | GO:0008340 determination of adult lifespan | GO:0009414 response to water deprivation | GO:0000302 response to reactive oxygen species | GO:0042554 superoxide anion generation | GO:0046110 xanthine metabolic process	GO:0005829 cytosol	GO:0051537 2 iron
13.8175	9.41104	0.00784205	Psat3g057080.1	71.6457	52.7117	0	0	0	0	gi|922400473|ref|XP_013467373.1| F-box/LRR protein	175.898233	-	-
13.2959	9.40977	9.93505e-05	Psat6g211640.1	71.6457	47.6915	0	0	0	0	-	-	-	-
13.9205	9.40808	0.0158422	Psat2g151440.6	110.224	15.0605	0	0	0	0	gi|502161629|ref|XP_004512230.1| PREDICTED: serine/threonine-protein kinase CTR1	GO:0018108 peptidyl-tyrosine phosphorylation | GO:0007015 actin filament organization | GO:0009658 chloroplast organization	GO:0005829 cytosol | GO:0005634 nucleus	GO:0004674 protein serine/threonine kinase activity | GO:0004712 protein serine/threonine/tyrosine kinase activity | GO:0004713 protein tyrosine kinase activity | GO:0005524 ATP binding | GO:0016597 amino acid binding
132.677	9.40566	0.00777276	Psat3g139760.1	755.036	436.754	0	0	1.81334	0	gi|922406179|ref|XP_013469701.1| LRR receptor-like kinase family protein	-	-	-
300.17	9.40219	0.00106458	Psat2g044000.1	1344.74	983.951	368.881	0	0	3.96085	gi|44921641|gb|AAS49171.1| NADP-dependent isocitrate dehydrogenase	GO:0006739 NADP metabolic process | GO:0009651 response to salt stress | GO:0042742 defense response to bacterium | GO:0006099 tricarboxylic acid cycle | GO:0006102 isocitrate metabolic process | GO:0010043 response to zinc ion | GO:0046686 response to cadmium ion	GO:0009506 plasmodesma | GO:0009570 chloroplast stroma | GO:0005886 plasma membrane | GO:0048046 apoplast	GO:0051287 NAD binding | GO:0005507 copper ion binding | GO:0004450 isocitrate dehydrogenase (NADP+) activity | GO:0000287 magnesium ion binding
13.7084	9.40172	0.00786471	Psat0ss5882g0280.1	60.6233	62.752	0	0	0	0	gi|502106954|ref|XP_004493109.1| PREDICTED: DNA cross-link repair protein SNM1 isoform X1	GO:0008152 metabolic process	-	GO:0016787 hydrolase activity
14.0884	9.39453	0.0096201	Psat4g013920.3	55.1121	67.7721	0	0	0	0	gi|502150374|ref|XP_004507923.1| PREDICTED: uncharacterized protein LOC101488803	GO:0032259 methylation	GO:0005739 mitochondrion	GO:0008168 methyltransferase activity
13.5992	9.39148	0.00844567	Psat3g195480.2	49.6009	72.7923	0	0	0	0	gi|922338893|ref|XP_003621113.2| auxin efflux carrier family transporter	GO:0009908 flower development | GO:0048766 root hair initiation | GO:0010252 auxin homeostasis | GO:0009958 positive gravitropism | GO:0010082 regulation of root meristem growth | GO:0048767 root hair elongation | GO:0048826 cotyledon morphogenesis | GO:0010051 xylem and phloem pattern formation | GO:0010358 leaf shaping | GO:0010315 auxin efflux | GO:0009555 pollen development | GO:0009926 auxin…	GO:0012506 vesicle membrane | GO:0016023 cytoplasmic membrane-bounded vesicle | GO:0009505 plant-type cell wall | GO:0009925 basal plasma membrane | GO:0009986 cell surface | GO:0016328 lateral plasma membrane | GO:0016021 integral to membrane | GO:0045177 apical part of cell | GO:0009506 plasmodesma | GO:0005783 endoplasmic reticulum	-
13.5194	9.38933	0.00164941	Psat5g055000.5	55.1121	65.2621	0	0	0	0	gi|357464933|ref|XP_003602748.1| DCD (development and cell death) domain protein	-	GO:0005634 nucleus | GO:0009536 plastid | GO:0005886 plasma membrane	-
13.5194	9.38933	0.00164941	Psat5g055000.6	55.1121	65.2621	0	0	0	0	gi|357464933|ref|XP_003602748.1| DCD (development and cell death) domain protein	-	GO:0005634 nucleus | GO:0009536 plastid | GO:0005886 plasma membrane	-
14.7779	9.3893	0.0356714	Psat4g103360.2	0	10.0403	122.96	0	0	0	gi|922329719|ref|XP_003629242.2| serine/threonine phosphatase family	627.60605	GO:0006470 protein dephosphorylation	GO:0005886 plasma membrane
13.4295	9.37241	0.00838002	Psat5g197000.1	60.6233	60.2419	0	0	0	0	-	-	-	-
13.4295	9.37241	0.00838002	Psat7g233120.1	60.6233	60.2419	0	0	0	0	gi|700191226|gb|KGN46430.1| hypothetical protein Csa_6G092520	-	-	-
25.169	9.37227	2.22199e-06	Psat4g057040.1	82.6682	143.075	0	0	0.453336	0	-	-	-	-
33.1287	9.36808	3.82806e-07	Psat5g277360.3	66.1345	42.6713	0	0	0	0	gi|828289279|ref|XP_012571351.1| PREDICTED: E3 SUMO-protein ligase SIZ1-like isoform X1	GO:0019354 siroheme biosynthetic process | GO:0055114 oxidation-reduction process | GO:0016925 protein sumoylation | GO:0032259 methylation	GO:0009507 chloroplast | GO:0005634 nucleus	GO:0043115 precorrin-2 dehydrogenase activity | GO:0008270 zinc ion binding | GO:0003676 nucleic acid binding | GO:0016874 ligase activity | GO:0005515 protein binding | GO:0008168 methyltransferase activity
20.2672	9.36542	0.00313291	Psat3g071560.2	71.6457	47.6915	0	0	0	0	gi|357509767|ref|XP_003625172.1| oligopeptide transporter OPT family protein	GO:0055085 transmembrane transport | GO:0006412 translation | GO:0048235 pollen sperm cell differentiation | GO:0006857 oligopeptide transport	GO:0015934 large ribosomal subunit | GO:0005886 plasma membrane	GO:0003723 RNA binding | GO:0003735 structural constituent of ribosome | GO:0016740 transferase activity | GO:0015198 oligopeptide transporter activity
19.1432	9.36281	8.45701e-09	Psat1g207280.2	66.1345	37.6512	0	0	0	0	gi|922385764|ref|XP_003593480.2| katanin p80 WD40 repeat subunit B1-like protein	GO:0051013 microtubule severing | GO:0009651 response to salt stress | GO:0009737 response to abscisic acid stimulus	GO:0005834 heterotrimeric G-protein complex | GO:0080008 CUL4 RING ubiquitin ligase complex | GO:0008352 katanin complex | GO:0005874 microtubule	GO:0008017 microtubule binding | GO:0000166 nucleotide binding
12.4589	9.36068	4.92546e-06	Psat5g096720.3	66.1345	45.1814	0	0	0	0	gi|922375806|ref|XP_003601767.2| squamosa promoter-binding-like protein	GO:0045893 positive regulation of transcription	DNA-dependent | GO:0048510 regulation of timing of transition from vegetative to reproductive phase | GO:0010358 leaf shaping | GO:0048653 anther development	GO:0005634 nucleus
25.6061	9.35938	4.31292e-05	Psat5g271480.1	132.269	97.8931	0	0.293127	0	0	gi|922393317|ref|XP_013465067.1| epidermal patterning factor	189.315297	GO:2000122 negative regulation of stomatal complex development | GO:0048730 epidermis morphogenesis | GO:0010052 guard cell differentiation | GO:0010375 stomatal complex patterning	GO:0016023 cytoplasmic membrane-bounded vesicle | GO:0005576 extracellular region
25.7815	9.35267	0.000136694	Psat0s9003g0040.1	176.359	55.2217	0	0	0.453336	0	gi|560125421|emb|CDJ89947.1| unnamed protein product	GO:0006334 nucleosome assembly | GO:0007186 G-protein coupled receptor signaling pathway	GO:0016021 integral to membrane | GO:0000786 nucleosome	GO:0045735 nutrient reservoir activity | GO:0016503 pheromone receptor activity | GO:0005509 calcium ion binding | GO:0003677 DNA binding
92.7709	9.35018	2.56307e-21	Psat6g133960.1	369.251	341.371	122.96	0.293127	0.453336	0.609362	gi|502136512|ref|XP_004502714.1| PREDICTED: probable 6-phosphogluconolactonase 5	182.606765	GO:0002229 defense response to oomycetes | GO:0071461 cellular response to redox state | GO:0006098 pentose-phosphate shunt | GO:0042742 defense response to bacterium	GO:0005777 peroxisome | GO:0005774 vacuolar membrane | GO:0009570 chloroplast stroma
13.1506	9.34247	0.00893872	Psat3g024920.3	60.6233	57.7318	0	0	0	0	gi|922346838|ref|XP_013450331.1| hypothetical protein MTR_7g107650	-	-	-
49.0669	9.33675	7.92175e-07	Psat7g023760.1	214.937	225.907	0	0	0.453336	0.304681	-	-	-	-
103.95	9.33517	1.25423e-10	Psat3g004560.1	413.341	391.572	0	0	0	1.21872	-	-	-	-
357.27	9.32716	2.65593e-14	Psat7g078720.1	1653.36	1493.5	61.4802	0.586254	2.72002	1.82808	-	-	-	-
13.633	9.32179	0.0142113	Psat0s3878g0040.3	77.157	40.1613	0	0	0	0	gi|922372831|ref|XP_013458572.1| AFG1-family ATPase	GO:0019243 methylglyoxal catabolic process to D-lactate | GO:0019375 galactolipid biosynthetic process | GO:0042631 cellular response to water deprivation | GO:0016036 cellular response to phosphate starvation	GO:0005739 mitochondrion | GO:0009507 chloroplast	GO:0005516 calmodulin binding | GO:0005524 ATP binding | GO:0016887 ATPase activity
12.9808	9.32139	0.00981345	Psat4g106520.1	71.6457	45.1814	0	0	0	0	gi|922401049|ref|XP_013467661.1| hypothetical protein MTR_1g053910	-	-	-
13.1102	9.32024	2.47235e-06	Psat3g111040.1	49.6009	37.6512	30.7401	0	0	0	gi|922339705|ref|XP_003623884.2| NAD(P)-binding rossmann-fold protein	GO:0009813 flavonoid biosynthetic process | GO:0009744 response to sucrose stimulus | GO:0006952 defense response | GO:0010224 response to UV-B | GO:0055114 oxidation-reduction process | GO:0080167 response to karrikin	GO:0009505 plant-type cell wall | GO:0005886 plasma membrane | GO:0005829 cytosol	GO:0047504 (-)-menthol dehydrogenase activity | GO:0008106 alcohol dehydrogenase (NADP+) activity | GO:0047501 (+)-neomenthol dehydrogenase activity
13.0557	9.31889	2.1238e-06	Psat0ss6620g0120.1	44.0897	42.6713	30.7401	0	0	0	gi|321150026|gb|ADW66160.1| flavonoid 3' 5' hydroxylase	GO:0055114 oxidation-reduction process	-	GO:0020037 heme binding | GO:0016705 oxidoreductase activity
12.8778	9.31415	0.0119381	Psat4g202880.1	33.0673	82.8326	0	0	0	0	gi|922366545|ref|XP_013455439.1| hypothetical protein MTR_4g037165	-	-	-
783.647	9.30933	3.38619e-11	Psat7g215720.1	3984.61	2994.52	61.4802	3.51752	6.80004	0.914042	gi|828332436|ref|XP_012574763.1| PREDICTED: glutathione S-transferase T3-like	GO:0008152 metabolic process	-	GO:0016740 transferase activity | GO:0003677 DNA binding
26.9342	9.3084	7.52291e-09	Psat7g122040.2	104.713	45.1814	92.2203	0.293127	0	0	gi|357475463|ref|XP_003608017.1| P-loop nucleoside triphosphate hydrolase superfamily protein	GO:0006788 heme oxidation	GO:0005794 Golgi apparatus	GO:0008146 sulfotransferase activity | GO:0004392 heme oxygenase (decyclizing) activity
12.8171	9.30673	0.00973842	Psat3g063760.1	55.1121	60.2419	0	0	0	0	gi|922345677|ref|XP_013449753.1| RING/FYVE/PHD zinc finger protein	462.576165	GO:0043972 histone H3-K23 acetylation | GO:0043971 histone H3-K18 acetylation | GO:0006355 regulation of transcription	DNA-dependent | GO:0032544 plastid translation | GO:0044030 regulation of DNA methylation | GO:0006200 ATP catabolic process | GO:0035556 intracellular signal transduction | GO:0044154 histone H3-K14 acetylation
31.1412	9.30348	1.88337e-09	Psat3g136280.1	110.224	87.8528	0	0.293127	0	0	gi|922344072|ref|XP_013448955.1| enoyl-(acyl carrier) reductase	GO:0055114 oxidation-reduction process	-	GO:0016491 oxidoreductase activity
12.3016	9.30209	0.000386614	Psat5g265600.3	27.5561	82.8326	0	0	0	0	gi|922345823|ref|XP_013449826.1| phosphoribulokinase/uridine kinase family protein	-	-	-
56.3226	9.29376	0.00016705	Psat0s418g0080.1	270.049	235.947	0	0	0.906672	0	gi|731333354|ref|XP_010677688.1| PREDICTED: zinc finger MYM-type protein 5-like	-	-	-
12.4829	9.29156	0.00129016	Psat3g174120.1	38.5785	72.7923	0	0	0	0	gi|566158518|ref|XP_002302638.2| hypothetical protein POPTR_0002s17380g	87.792847	-	GO:0016020 membrane | GO:0016023 cytoplasmic membrane-bounded vesicle | GO:0005739 mitochondrion
24.3269	9.29047	4.74716e-05	Psat0s340g0040.1	115.735	102.913	0	0.293127	0	0	gi|357492089|ref|XP_003616333.1| R2R3-myb transcription factor	GO:0009733 response to auxin stimulus | GO:0009753 response to jasmonic acid stimulus | GO:0009745 sucrose mediated signaling | GO:0009651 response to salt stress | GO:0009723 response to ethylene stimulus | GO:0031540 regulation of anthocyanin biosynthetic process | GO:0019430 removal of superoxide radicals | GO:0050832 defense response to fungus | GO:0080167 response to karrikin	-	GO:0003677 DNA binding | GO:0003682 chromatin binding
13.1952	9.2888	0.0121319	Psat3g186320.3	38.5785	75.3024	0	0	0	0	gi|357502937|ref|XP_003621757.1| four ACT domain ACT domain protein which protein	GO:0009737 response to abscisic acid stimulus | GO:0009735 response to cytokinin stimulus | GO:0008152 metabolic process	-	GO:0016597 amino acid binding
23.4367	9.27771	1.55598e-06	Psat6g151320.1	104.713	105.423	0	0	0	0.304681	gi|357441783|ref|XP_003591169.1| pectinesterase/pectinesterase inhibitor	GO:0042545 cell wall modification | GO:0009409 response to cold | GO:0009741 response to brassinosteroid stimulus | GO:0043086 negative regulation of catalytic activity | GO:0045490 pectin catabolic process	GO:0005618 cell wall | GO:0016020 membrane	GO:0030599 pectinesterase activity | GO:0045330 aspartyl esterase activity | GO:0004857 enzyme inhibitor activity
12.5382	9.27538	0.0104075	Psat5g034760.1	55.1121	57.7318	0	0	0	0	gi|118723368|gb|ABL10371.1| GAGA-binding transcriptional activator	GO:0006355 regulation of transcription	DNA-dependent | GO:0050793 regulation of developmental process | GO:0009723 response to ethylene stimulus	-
53.5636	9.26509	1.75649e-05	Psat3g017480.1	209.426	271.089	0	0	0.906672	0	-	-	-	-
12.4291	9.26417	0.0112876	Psat7g238280.1	44.0897	67.7721	0	0	0	0	gi|922365830|ref|XP_013455095.1| cytochrome P450 family 71 protein	GO:0009759 indole glucosinolate biosynthetic process | GO:0000162 tryptophan biosynthetic process | GO:0010114 response to red light | GO:0052544 defense response by callose deposition in cell wall | GO:0009625 response to insect | GO:0009684 indoleacetic acid biosynthetic process | GO:0009641 shade avoidance | GO:0055114 oxidation-reduction process | GO:0009682 induced systemic resistance	GO:0005783 endoplasmic reticulum | GO:0005886 plasma membrane | GO:0005739 mitochondrion	GO:0020037 heme binding | GO:0005506 iron ion binding | GO:0016709 oxidoreductase activity
13.3085	9.2498	0.0410957	Psat4g125320.1	27.5561	0	92.2203	0	0	0	gi|922335975|ref|XP_013445977.1| 23S rRNA m2A2503 methyltransferase	GO:0070475 rRNA base methylation | GO:0030488 tRNA methylation	GO:0005739 mitochondrion | GO:0009507 chloroplast	GO:0046872 metal ion binding | GO:0019843 rRNA binding | GO:0070040 rRNA (adenine-C2-)-methyltransferase activity | GO:0051539 4 iron
14.3831	9.24907	0.00314332	Psat0s3964g0080.1	5.51121	0	122.96	0	0	0	gi|388505970|gb|AFK41051.1| unknown	GO:0006094 gluconeogenesis | GO:0001510 RNA methylation | GO:0009651 response to salt stress | GO:0042742 defense response to bacterium | GO:0010388 cullin deneddylation | GO:0009640 photomorphogenesis | GO:0006096 glycolysis | GO:0016567 protein ubiquitination | GO:0046686 response to cadmium ion | GO:0006626 protein targeting to mitochondrion	GO:0080008 CUL4 RING ubiquitin ligase complex | GO:0009507 chloroplast | GO:0005618 cell wall | GO:0005730 nucleolus	GO:0000166 nucleotide binding | GO:0004842 ubiquitin-protein ligase activity
17.1006	9.249	0.00157862	Psat2g124400.2	66.1345	42.6713	0	0	0	0	gi|502093602|ref|XP_004489993.1| PREDICTED: uncharacterized protein LOC101501755 isoform X2	-	GO:0016023 cytoplasmic membrane-bounded vesicle	-
14.0243	9.24871	0.027658	Psat5g308400.3	0	0	122.96	0	0	0	gi|922394433|ref|XP_013465620.1| magnesium transporter MRS2-like protein	GO:0015693 magnesium ion transport | GO:0055085 transmembrane transport	GO:0005773 vacuole | GO:0016021 integral to membrane	GO:0015095 magnesium ion transmembrane transporter activity
12.3888	9.2404	6.04123e-06	Psat2g099600.1	33.0673	47.6915	30.7401	0	0	0	-	-	-	-
12.1502	9.23198	0.0119809	Psat1g138480.1	44.0897	65.2621	0	0	0	0	gi|922390424|ref|XP_013463634.1| zinc finger protein	GO:0008152 metabolic process	-	GO:0008270 zinc ion binding | GO:0016874 ligase activity
385.025	9.22653	0.0148919	Psat7g241040.1	0	0	122.96	0	0	0	gi|922365452|ref|XP_013454938.1| Ctr family copper transporter	GO:0035434 copper ion transmembrane transport | GO:0015680 intracellular copper ion transport | GO:0048364 root development | GO:0048235 pollen sperm cell differentiation | GO:0009737 response to abscisic acid stimulus	GO:0016021 integral to membrane | GO:0009506 plasmodesma | GO:0005774 vacuolar membrane | GO:0005770 late endosome | GO:0005794 Golgi apparatus	GO:0015089 high affinity copper ion transmembrane transporter activity
62.2892	9.22519	3.68647e-10	Psat6g225760.2	325.161	220.887	0	0.879381	0	0	gi|357444703|ref|XP_003592629.1| chaperone DnaJ domain protein	GO:0009737 response to abscisic acid stimulus | GO:0008152 metabolic process | GO:0009958 positive gravitropism	GO:0016020 membrane | GO:0009506 plasmodesma	GO:0003824 catalytic activity
11.574	9.22462	0.000236747	Psat5g058920.1	38.5785	65.2621	0	0	0	0	-	-	-	-
12.2698	9.21828	0.0068888	Psat2g077080.2	55.1121	52.7117	0	0	0	0	gi|357478793|ref|XP_003609682.1| B3 DNA-binding domain protein	GO:0006355 regulation of transcription	DNA-dependent	GO:0005634 nucleus
12.035	9.21573	0.0119281	Psat6g105360.3	60.6233	47.6915	0	0	0	0	gi|922399908|ref|XP_013467092.1| S-adenosylmethionine-dependent methyltransferase	1391.931456	GO:0009825 multidimensional cell growth | GO:0048767 root hair elongation | GO:0000271 polysaccharide biosynthetic process | GO:0009932 cell tip growth | GO:0032259 methylation | GO:0043481 anthocyanin accumulation in tissues in response to UV light | GO:0010817 regulation of hormone levels | GO:0009664 plant-type cell wall organization | GO:0009832 plant-type cell wall biogenesis	GO:0009506 plasmodesma | GO:0005768 endosome | GO:0005774 vacuolar membrane | GO:0016023 cytoplasmic membrane-bounded vesicle | GO:0005802 trans-Golgi network | GO:0005794 Golgi apparatus | GO:0005634 nucleus
12.7807	9.2095	0.000939453	Psat7g191640.2	88.1794	17.5706	0	0	0	0	gi|922362728|ref|XP_003606331.2| transcription factor	GO:0071281 cellular response to iron ion | GO:0071369 cellular response to ethylene stimulus | GO:0006355 regulation of transcription	DNA-dependent | GO:0034756 regulation of iron ion transport | GO:0071732 cellular response to nitric oxide	GO:0005634 nucleus
11.8713	9.19903	0.0127314	Psat1g114440.1	44.0897	62.752	0	0	0	0	gi|357498903|ref|XP_003619740.1| carboxylesterase-like protein	GO:0008152 metabolic process | GO:0009860 pollen tube growth	-	GO:0052689 carboxylic ester hydrolase activity
12.5324	9.19376	4.89953e-08	Psat5g284000.2	71.6457	22.5907	0	0	0	0	gi|124359622|gb|ABN06006.1| Trp repressor/replication initiator	-	GO:0005739 mitochondrion | GO:0005886 plasma membrane	-
11.8167	9.19281	0.0135878	Psat1g075880.1	38.5785	67.7721	0	0	0	0	gi|297734018|emb|CBI15265.3| unnamed protein product	GO:0042547 cell wall modification involved in multidimensional cell growth | GO:0009814 defense response	incompatible interaction | GO:0008152 metabolic process	GO:0016023 cytoplasmic membrane-bounded vesicle
82.5579	9.1897	0.000108459	Psat6g167880.2	407.83	321.29	0	0	1.36001	0	gi|922404193|ref|XP_013469224.1| kinase interacting (KIP1-like) family protein	GO:0016310 phosphorylation	GO:0031965 nuclear membrane | GO:0005774 vacuolar membrane | GO:0005739 mitochondrion	GO:0016301 kinase activity
22.4898	9.183	6.30419e-05	Psat6g206840.1	99.2018	102.913	0	0.293127	0	0	-	-	-	-
13.7572	9.18212	0.000240219	Psat7g248320.1	16.5336	15.0605	92.2203	0	0	0	gi|167534874|ref|XP_001749112.1| hypothetical protein	-	-	-
11.8215	9.17837	0.00478691	Psat1g063080.2	77.157	27.6109	0	0	0	0	gi|922350733|ref|XP_013451202.1| integral membrane HRF1 family protein	GO:0016192 vesicle-mediated transport	GO:0016021 integral to membrane | GO:0005783 endoplasmic reticulum | GO:0005794 Golgi apparatus	-
20.8626	9.17122	2.39336e-08	Psat6g137840.1	88.1794	95.383	0	0.293127	0	0	gi|922395979|ref|XP_003590872.2| phloem protein 2-B11	GO:0009793 embryo development ending in seed dormancy	-	-
13.1184	9.16956	0.00512498	Psat4g175880.12	104.713	0	0	0	0	0	gi|473798784|gb|EMS46532.1| E3 ubiquitin-protein ligase ATL6	GO:0008152 metabolic process	-	GO:0008270 zinc ion binding | GO:0016874 ligase activity
11.5924	9.16527	0.0136036	Psat2g059160.1	44.0897	60.2419	0	0	0	0	gi|357490639|ref|XP_003615607.1| myb transcription factor	GO:0045893 positive regulation of transcription	DNA-dependent | GO:0051302 regulation of cell division	GO:0005634 nucleus
11.5924	9.16527	0.0136036	Psat5g123960.2	44.0897	60.2419	0	0	0	0	gi|870847803|gb|KMT00151.1| hypothetical protein BVRB_1g019700 isoform B	-	-	-
12.6466	9.16304	0.00281987	Psat6g093560.1	49.6009	27.6109	30.7401	0	0	0	gi|922330413|ref|XP_003631052.2| ATP-dependent RNA helicase DHX36-like protein	GO:0006200 ATP catabolic process	GO:0005739 mitochondrion	GO:0008026 ATP-dependent helicase activity | GO:0003725 double-stranded RNA binding | GO:0005524 ATP binding
22.1196	9.15913	7.5766e-05	Psat0s54g0080.1	88.1794	110.443	0	0	0.453336	0	gi|502100168|ref|XP_004491652.1| PREDICTED: brefeldin A-inhibited guanine nucleotide-exchange protein 1	GO:0043087 regulation of GTPase activity | GO:0032012 regulation of ARF protein signal transduction	-	GO:0005086 ARF guanyl-nucleotide exchange factor activity
11.5378	9.15898	0.0143692	Psat4g131840.1	38.5785	65.2621	0	0	0	0	gi|357516145|ref|XP_003628361.1| phytochrome kinase substrate protein	621.791989	GO:0016310 phosphorylation	-
11.1614	9.15277	0.000569241	Psat5g193720.1	49.6009	50.2016	0	0	0	0	-	-	-	-
25.972	9.14925	1.06842e-08	Psat4g014200.1	55.1121	55.2217	122.96	0	0.453336	0	gi|357479481|ref|XP_003610026.1| auxin efflux carrier family transporter	GO:0009749 response to glucose stimulus | GO:0048766 root hair initiation | GO:0009958 positive gravitropism | GO:0010082 regulation of root meristem growth | GO:0048767 root hair elongation | GO:0010315 auxin efflux | GO:0009926 auxin polar transport | GO:0009416 response to light stimulus | GO:0055085 transmembrane transport | GO:0009723 response to ethylene stimulus | GO:0009942 longitudinal a…	GO:0012506 vesicle membrane | GO:0009925 basal plasma membrane | GO:0000323 lytic vacuole | GO:0009986 cell surface | GO:0016328 lateral plasma membrane | GO:0016021 integral to membrane | GO:0009506 plasmodesma	GO:0010329 auxin efflux transmembrane transporter activity
11.4772	9.1477	0.0139571	Psat0s3g0040.1	60.6233	42.6713	0	0	0	0	gi|922363984|ref|XP_003609645.2| cullin-like protein	GO:0000278 mitotic cell cycle | GO:0006499 N-terminal protein myristoylation | GO:0009880 embryonic pattern specification | GO:0009867 jasmonic acid mediated signaling pathway | GO:0048825 cotyledon development | GO:0051301 cell division | GO:0009733 response to auxin stimulus | GO:0010564 regulation of cell cycle process | GO:0006511 ubiquitin-dependent protein catabolic process | GO:0043090 ami…	GO:0009524 phragmoplast | GO:0005829 cytosol | GO:0005819 spindle | GO:0031461 cullin-RING ubiquitin ligase complex | GO:0000794 condensed nuclear chromosome	GO:0031625 ubiquitin protein ligase binding
11.4772	9.1477	0.0139571	Psat1g177160.1	60.6233	42.6713	0	0	0	0	-	-	-	-
21.9013	9.14326	0.000124223	Psat0s192g0040.1	66.1345	130.524	0	0	0.453336	0	-	-	-	-
21.9013	9.14326	0.000124223	Psat7g108360.1	66.1345	130.524	0	0	0.453336	0	-	-	-	-
11.4226	9.14234	0.0138513	Psat5g136080.1	55.1121	47.6915	0	0	0	0	-	-	-	-
10.9555	9.1386	0.000268735	Psat0s3770g0080.1	60.6233	37.6512	0	0	0	0	gi|922356656|ref|XP_003615261.2| plant/MNA5-17 protein	-	-	-
38.5399	9.13778	0.0019435	Psat0s1971g0240.1	0	0	122.96	0	0	0	gi|922345161|ref|XP_013449499.1| NADP-specific glutamate dehydrogenase	GO:0009646 response to absence of light | GO:0055114 oxidation-reduction process | GO:0009651 response to salt stress | GO:0006520 cellular amino acid metabolic process | GO:0051171 regulation of nitrogen compound metabolic process | GO:0046686 response to cadmium ion	GO:0005739 mitochondrion	GO:0005507 copper ion binding | GO:0008270 zinc ion binding | GO:0050897 cobalt ion binding | GO:0004353 glutamate dehydrogenase [NAD(P)+] activity | GO:0005524 ATP binding
11.2882	9.13198	0.0029254	Psat7g223880.1	55.1121	45.1814	0	0	0	0	gi|922362778|ref|XP_003606431.2| hypothetical protein MTR_4g060050	-	-	-
11.5521	9.12604	9.93368e-06	Psat4g134160.1	33.0673	40.1613	30.7401	0	0	0	gi|357516145|ref|XP_003628361.1| phytochrome kinase substrate protein	636.103524	GO:0016310 phosphorylation	-
11.66	9.12168	0.000614414	Psat6g192520.1	55.1121	42.6713	0	0	0	0	gi|593703883|ref|XP_007152344.1| hypothetical protein PHAVU_004G122100g	-	-	GO:0046872 metal ion binding | GO:0046983 protein dimerization activity | GO:0003677 DNA binding | GO:0003723 RNA binding
11.2044	9.11753	0.0164284	Psat0s1347g0040.1	33.0673	67.7721	0	0	0	0	-	-	-	-
11.2528	9.11748	0.0156067	Psat2g158400.2	66.1345	35.1411	0	0	0	0	gi|502161166|ref|XP_004512058.1| PREDICTED: LOW QUALITY PROTEIN: syntaxin-112	GO:0009409 response to cold | GO:0016192 vesicle-mediated transport | GO:0006886 intracellular protein transport | GO:0055114 oxidation-reduction process	GO:0009524 phragmoplast | GO:0012505 endomembrane system | GO:0009504 cell plate | GO:0009506 plasmodesma | GO:0005886 plasma membrane | GO:0005634 nucleus	GO:0046872 metal ion binding | GO:0004097 catechol oxidase activity | GO:0005484 SNAP receptor activity
50.6224	9.1163	3.60233e-08	Psat2g028920.1	16.5336	52.7117	30.7401	0	0	0	gi|499627609|ref|WP_011308343.1| hypothetical protein	-	-	-
11.1983	9.11238	0.0150881	Psat5g009200.1	60.6233	40.1613	0	0	0	0	-	-	-	-
11.1498	9.11025	0.0180889	Psat4g099960.1	27.5561	72.7923	0	0	0	0	-	-	-	-
11.1498	9.11025	0.0180889	Psat4g136840.1	27.5561	72.7923	0	0	0	0	gi|502155152|ref|XP_004509977.1| PREDICTED: uncharacterized protein LOC101498670 isoform X1	-	-	-
12.5489	9.10886	0.0376928	Psat6g070280.1	5.51121	95.383	0	0	0	0	gi|502121874|ref|XP_004497473.1| PREDICTED: lipid phosphate phosphatase gamma	471.520874	GO:0006651 diacylglycerol biosynthetic process | GO:0016311 dephosphorylation | GO:0048868 pollen tube development	GO:0009507 chloroplast | GO:0016020 membrane
16.4901	9.10471	0.0375089	Psat3g071480.3	66.1345	35.1411	0	0	0	0	gi|357509767|ref|XP_003625172.1| oligopeptide transporter OPT family protein	GO:0055085 transmembrane transport | GO:0006468 protein phosphorylation | GO:0048235 pollen sperm cell differentiation | GO:0006857 oligopeptide transport	GO:0005886 plasma membrane	GO:0004674 protein serine/threonine kinase activity | GO:0005524 ATP binding | GO:0015198 oligopeptide transporter activity
11.0892	9.10125	0.0150215	Psat3g144440.1	49.6009	50.2016	0	0	0	0	gi|357505343|ref|XP_003622960.1| receptor Serine/Threonine kinase	GO:0046777 protein autophosphorylation | GO:0009816 defense response to bacterium	incompatible interaction	GO:0005886 plasma membrane
11.0407	9.09396	0.0241098	Psat0s5966g0040.1	16.5336	82.8326	0	0	0	0	gi|502167388|ref|XP_004514125.1| PREDICTED: uncharacterized protein LOC101495203	-	GO:0005576 extracellular region | GO:0016023 cytoplasmic membrane-bounded vesicle	-
11.2732	9.08539	1.21825e-05	Psat4g181440.1	33.0673	37.6512	30.7401	0	0	0	gi|922329343|ref|XP_003628213.2| embryonic abundant-like protein	-	-	-
132.201	9.07737	9.15934e-08	Psat5g235600.2	644.812	491.976	0	2.05189	0	0	gi|357452091|ref|XP_003596322.1| UNE1-like protein	GO:0009567 double fertilization forming a zygote and endosperm	GO:0005774 vacuolar membrane	-
20.6767	9.07731	1.23416e-05	Psat0s3612g0240.1	137.78	47.6915	0	0.293127	0	0	gi|870847363|gb|KMS99735.1| hypothetical protein BVRB_1g021030	GO:0007186 G-protein coupled receptor signaling pathway | GO:0042073 intraflagellar transport | GO:0007601 visual perception | GO:0042384 cilium assembly | GO:0006334 nucleosome assembly	GO:0005794 Golgi apparatus | GO:0000786 nucleosome | GO:0005813 centrosome | GO:0016021 integral to membrane	GO:0016503 pheromone receptor activity | GO:0005509 calcium ion binding | GO:0003677 DNA binding | GO:0005085 guanyl-nucleotide exchange factor activity
11.1641	9.07601	4.5316e-05	Psat3g189280.1	22.0448	47.6915	30.7401	0	0	0	gi|357482149|ref|XP_003611360.1| hypothetical protein MTR_5g013140	-	-	-
10.8709	9.07451	0.0190922	Psat4g033400.2	27.5561	70.2822	0	0	0	0	gi|357478449|ref|XP_003609510.1| hypothetical protein MTR_4g116470	-	-	-
10.8648	9.07068	0.0161071	Psat1g063280.1	55.1121	42.6713	0	0	0	0	gi|502148773|ref|XP_004507263.1| PREDICTED: stress-induced protein KIN2	GO:0009414 response to water deprivation	-	-
10.8648	9.07068	0.0161071	Psat2g119120.1	55.1121	42.6713	0	0	0	0	gi|357487057|ref|XP_003613816.1| zinc finger	250.586555	GO:0006269 DNA replication	synthesis of RNA primer
10.8648	9.07068	0.0161071	Psat7g206920.1	55.1121	42.6713	0	0	0	0	gi|922368329|ref|XP_013456329.1| long-chain fatty acyl CoA ligase	GO:0010025 wax biosynthetic process | GO:0010143 cutin biosynthetic process | GO:0010311 lateral root formation | GO:0050832 defense response to fungus	GO:0009506 plasmodesma | GO:0005783 endoplasmic reticulum | GO:0005794 Golgi apparatus | GO:0005886 plasma membrane	GO:0031957 very long-chain fatty acid-CoA ligase activity
39.7651	9.06194	1.59087e-06	Psat4g126160.1	148.803	208.337	0	0.293127	0.453336	0	gi|544589652|gb|ERL45135.1| extracellular protein	-	-	-
9.90039	9.05559	2.47163e-05	Psat2g177920.1	33.0673	55.2217	0	0	0	0	gi|502160267|ref|XP_004511689.1| PREDICTED: WAT1-related protein At5g47470 isoform X2	-	GO:0016021 integral to membrane	GO:0046872 metal ion binding
19.5546	9.04972	1.09206e-06	Psat3g069360.1	71.6457	102.913	0	0.293127	0	0	gi|414864770|tpg|DAA43327.1| TPA: hypothetical protein ZEAMMB73_671686	-	-	-
10.8032	9.04526	0.00822601	Psat7g218760.4	55.1121	40.1613	0	0	0	0	gi|922368229|ref|XP_013456279.1| glycoside hydrolase family 1 protein	GO:0071472 cellular response to salt stress | GO:0009789 positive regulation of abscisic acid mediated signaling pathway | GO:0009687 abscisic acid metabolic process | GO:0019760 glucosinolate metabolic process | GO:0010119 regulation of stomatal movement | GO:0009414 response to water deprivation | GO:0050832 defense response to fungus | GO:0009625 response to insect | GO:0030104 water homeostas…	GO:0016020 membrane | GO:0005773 vacuole | GO:0009507 chloroplast | GO:0005777 peroxisome | GO:0009506 plasmodesma | GO:0010168 ER body | GO:0005634 nucleus	GO:0051993 abscisic acid glucose ester beta-glucosidase activity | GO:0042802 identical protein binding
10.6951	9.04405	0.0186233	Psat5g096160.1	66.1345	30.121	0	0	0	0	gi|357511323|ref|XP_003625950.1| myb transcription factor	GO:0045893 positive regulation of transcription	DNA-dependent | GO:0009733 response to auxin stimulus | GO:0009723 response to ethylene stimulus | GO:0051555 flavonol biosynthetic process	-
10.6951	9.04405	0.0186233	Psat7g107440.1	66.1345	30.121	0	0	0	0	gi|922369947|ref|XP_013457137.1| helix loop helix DNA-binding domain protein	-	-	GO:0046983 protein dimerization activity
10.9943	9.04341	1.55223e-05	Psat4g181320.1	33.0673	35.1411	30.7401	0	0	0	gi|357515855|ref|XP_003628216.1| embryonic abundant-like protein	-	-	-
10.2451	9.04098	9.1312e-05	Psat0ss3069g0040.1	49.6009	40.1613	0	0	0	0	gi|225030879|gb|ACN79540.1| MYB transcription factor LAP4	GO:0009733 response to auxin stimulus | GO:0009753 response to jasmonic acid stimulus | GO:0009745 sucrose mediated signaling | GO:0009651 response to salt stress | GO:0009723 response to ethylene stimulus | GO:0031540 regulation of anthocyanin biosynthetic process | GO:0019430 removal of superoxide radicals | GO:0050832 defense response to fungus | GO:0080167 response to karrikin	-	GO:0003677 DNA binding | GO:0003682 chromatin binding
87.3903	9.03461	0.00203214	Psat3g008560.1	314.139	0	461.102	0.586254	0.906672	0	gi|401108|sp|Q02610.2|SODC_PEA RecName: Full=Superoxide dismutase	GO:0071472 cellular response to salt stress | GO:0071484 cellular response to light intensity | GO:0071457 cellular response to ozone | GO:0055114 oxidation-reduction process | GO:0042742 defense response to bacterium | GO:0010039 response to iron ion | GO:0071493 cellular response to UV-B | GO:0071329 cellular response to sucrose stimulus | GO:0071280 cellular response to copper ion | GO:0019430…	GO:0005737 cytoplasm	GO:0005507 copper ion binding | GO:0008270 zinc ion binding | GO:0004784 superoxide dismutase activity
32.6811	9.03272	1.06834e-09	Psat1g052760.1	77.157	77.8125	0	0.293127	0	0	-	-	-	-
142.412	9.02842	9.70348e-11	Psat6g215600.1	650.323	627.52	0	0.293127	1.36001	0.914042	gi|720070305|ref|XP_010277695.1| PREDICTED: zinc finger BED domain-containing protein RICESLEEPER 2-like	-	GO:0016023 cytoplasmic membrane-bounded vesicle | GO:0009536 plastid	GO:0046983 protein dimerization activity | GO:0003677 DNA binding
24.1817	9.02779	5.69005e-05	Psat0s1917g0120.1	27.5561	5.02016	184.441	0.293127	0	0	gi|922327147|ref|XP_013442966.1| senescence-associated protein	-	-	-
10.1189	9.02185	0.000476533	Psat0s2998g0040.3	60.6233	30.121	0	0	0	0	gi|502154508|ref|XP_004509724.1| PREDICTED: mitochondrial carnitine/acylcarnitine carrier-like protein	GO:0055085 transmembrane transport | GO:0006839 mitochondrial transport | GO:0015822 ornithine transport	GO:0016021 integral to membrane | GO:0009507 chloroplast | GO:0031966 mitochondrial membrane	-
10.2279	9.02072	0.000924754	Psat4g087040.1	71.6457	20.0806	0	0	0	0	gi|502152903|ref|XP_004509146.1| PREDICTED: SKI/DACH domain-containing protein 1	GO:0045003 double-strand break repair via synthesis-dependent strand annealing | GO:0010332 response to gamma radiation	-	GO:0004386 helicase activity | GO:0003677 DNA binding | GO:0005524 ATP binding
19.9871	9.02008	0.000122712	Psat1g126360.2	71.6457	107.933	0	0	0	0.304681	gi|922391325|ref|XP_013464076.1| hypothetical protein MTR_2g461480	-	-	-
9.66838	9.00683	6.11962e-06	Psat2g138440.1	33.0673	50.2016	0	0	0	0	gi|357485047|ref|XP_003612811.1| homeobox leucine zipper protein	GO:0048497 maintenance of floral organ identity | GO:0006355 regulation of transcription	DNA-dependent | GO:0010091 trichome branching	GO:0005634 nucleus
22.9809	9.00483	5.39745e-09	Psat7g071320.1	66.1345	47.6915	92.2203	0.293127	0	0	gi|357480079|ref|XP_003610325.1| LRR receptor-like kinase family protein	GO:0006468 protein phosphorylation | GO:0045454 cell redox homeostasis | GO:0007169 transmembrane receptor protein tyrosine kinase signaling pathway	GO:0016021 integral to membrane | GO:0005886 plasma membrane	GO:0004674 protein serine/threonine kinase activity | GO:0005524 ATP binding
10.3131	9.00017	0.02144	Psat1g174160.2	27.5561	65.2621	0	0	0	0	gi|388510840|gb|AFK43486.1| unknown	-	-	-
10.307	8.99508	0.0188639	Psat3g018360.1	55.1121	37.6512	0	0	0	0	-	-	-	-
10.307	8.99508	0.0188639	Psat6g159960.1	55.1121	37.6512	0	0	0	0	gi|388494886|gb|AFK35509.1| unknown	GO:0042545 cell wall modification | GO:0008152 metabolic process | GO:0009860 pollen tube growth	GO:0009505 plant-type cell wall | GO:0016023 cytoplasmic membrane-bounded vesicle | GO:0090406 pollen tube | GO:0048046 apoplast	GO:0030599 pectinesterase activity | GO:0045330 aspartyl esterase activity
10.2525	8.9892	0.0187056	Psat0s13238g0040.1	49.6009	42.6713	0	0	0	0	gi|922378573|ref|XP_013459525.1| Lipid transfer protein	GO:0006869 lipid transport	-	GO:0008289 lipid binding
10.2525	8.9892	0.0187056	Psat2g005920.3	49.6009	42.6713	0	0	0	0	gi|922357656|ref|XP_003617894.2| phosphoribulokinase/uridine kinase	GO:0007010 cytoskeleton organization | GO:0006094 gluconeogenesis | GO:2000904 regulation of starch metabolic process | GO:0006207 'de novo' pyrimidine base biosynthetic process | GO:0010498 proteasomal protein catabolic process | GO:0016310 phosphorylation | GO:0044206 UMP salvage | GO:0044211 CTP salvage | GO:2001006 regulation of cellulose biosynthetic process	GO:0005829 cytosol	GO:0004845 uracil phosphoribosyltransferase activity | GO:0004849 uridine kinase activity | GO:0016773 phosphotransferase activity
10.1979	8.98293	0.0189816	Psat1g126320.1	44.0897	47.6915	0	0	0	0	gi|922391331|ref|XP_013464079.1| hypothetical protein MTR_2g461550	-	-	-
162.644	8.97834	2.1942e-05	Psat5g018800.1	22.0448	60.2419	0	0	0	0	gi|828312315|ref|XP_012571427.1| PREDICTED: LOW QUALITY PROTEIN: oligopeptide transporter 4-like	GO:0006857 oligopeptide transport | GO:0055085 transmembrane transport | GO:0048235 pollen sperm cell differentiation | GO:0080167 response to karrikin	GO:0005886 plasma membrane	GO:0015198 oligopeptide transporter activity
14.3498	8.97596	6.48981e-08	Psat1g073200.1	33.0673	42.6713	0	0	0	0	gi|950931876|ref|XP_014508009.1| PREDICTED: mini zinc finger protein 2-like	GO:0009733 response to auxin stimulus | GO:0009739 response to gibberellin stimulus | GO:0009741 response to brassinosteroid stimulus | GO:0009640 photomorphogenesis | GO:0043392 negative regulation of DNA binding | GO:0048509 regulation of meristem development | GO:0009735 response to cytokinin stimulus | GO:0045892 negative regulation of transcription	DNA-dependent | GO:0009737 response to abscisic acid stimulus	-
54.7866	8.97537	8.77671e-09	Psat7g154440.1	225.96	266.068	0	0.293127	0.453336	0.304681	gi|502149608|ref|XP_004507597.1| PREDICTED: oligopeptide transporter 3	GO:0006857 oligopeptide transport | GO:0055085 transmembrane transport | GO:0080167 response to karrikin	GO:0016023 cytoplasmic membrane-bounded vesicle | GO:0016020 membrane	GO:0015198 oligopeptide transporter activity
10.1911	8.97472	0.00647731	Psat7g182160.3	55.1121	35.1411	0	0	0	0	gi|502149376|ref|XP_004507503.1| PREDICTED: nostrin-like	-	GO:0005829 cytosol	GO:0030276 clathrin binding
19.3686	8.97441	0.000112576	Psat7g105680.1	93.6906	80.3225	0	0	0	0.304681	-	-	-	-
9.72347	8.96152	0.000132894	Psat7g000440.5	55.1121	30.121	0	0	0	0	gi|357521733|ref|XP_003631155.1| pentatricopeptide (PPR) repeat protein	GO:0090305 nucleic acid phosphodiester bond hydrolysis | GO:0031425 chloroplast RNA processing | GO:0016556 mRNA modification	GO:0009507 chloroplast	GO:0004519 endonuclease activity
11.5257	8.96087	0.0131573	Psat0s4559g0080.1	11.0224	0	92.2203	0	0	0	gi|674236892|gb|KFK29657.1| hypothetical protein AALP_AA7G161800	GO:0006412 translation	GO:0009506 plasmodesma | GO:0005618 cell wall | GO:0022627 cytosolic small ribosomal subunit | GO:0016020 membrane	GO:0003735 structural constituent of ribosome
52.6104	8.95816	2.16437e-13	Psat0s2844g0040.1	248.005	190.766	30.7401	0.293127	0.453336	0.304681	-	-	-	-
18.53	8.95724	4.24065e-06	Psat4g048640.1	88.1794	77.8125	0	0	0.453336	0	-	-	-	-
10.5451	8.95532	2.56826e-05	Psat0s3396g0280.1	33.0673	30.121	30.7401	0	0	0	gi|357472787|ref|XP_003606678.1| ubiquitin fusion degradation 1 protein	GO:0006511 ubiquitin-dependent protein catabolic process	GO:0009507 chloroplast | GO:0005634 nucleus | GO:0005829 cytosol	-
18.3471	8.95277	1.37037e-08	Psat7g162280.1	88.1794	65.2621	0	0	0.453336	0	gi|357474773|ref|XP_003607672.1| F-box/RNI/FBD-like domain protein	-	-	-
9.97357	8.94973	0.0202525	Psat3g058040.2	49.6009	40.1613	0	0	0	0	gi|502101163|ref|XP_004491830.1| PREDICTED: NAC domain-containing protein 100-like isoform X1	GO:0006355 regulation of transcription	DNA-dependent | GO:0010150 leaf senescence	GO:0005634 nucleus
9.97357	8.94973	0.0202525	Psat3g139000.2	49.6009	40.1613	0	0	0	0	-	-	-	-
9.91901	8.94339	0.0204427	Psat4g112680.1	44.0897	45.1814	0	0	0	0	gi|357517381|ref|XP_003628979.1| Defensin MtDef4.4	GO:0006952 defense response	-	-
9.91901	8.94339	0.0204427	Psat7g119840.2	44.0897	45.1814	0	0	0	0	gi|571508961|ref|XP_006596059.1| PREDICTED: histidine kinase 5-like	GO:0048364 root development | GO:0090333 regulation of stomatal closure | GO:0071732 cellular response to nitric oxide | GO:0071219 cellular response to molecule of bacterial origin | GO:0023014 signal transduction via phosphorylation event | GO:0070301 cellular response to hydrogen peroxide | GO:0009788 negative regulation of abscisic acid mediated signaling pathway | GO:0010105 negative regulat…	GO:0016020 membrane | GO:0005773 vacuole	GO:0000155 two-component sensor activity | GO:0000156 two-component response regulator activity | GO:0005524 ATP binding
12.3972	8.93958	0.0366932	Psat3g147320.2	49.6009	40.1613	0	0	0	0	gi|922343451|ref|XP_013448647.1| hypothetical protein MTR_7g056413	GO:0030001 metal ion transport | GO:0050832 defense response to fungus	GO:0009506 plasmodesma	GO:0046872 metal ion binding
33.5975	8.93726	1.31735e-08	Psat5g007240.1	104.713	165.665	30.7401	0	0	0.609362	gi|502132816|ref|XP_004501542.1| PREDICTED: putative cyclin-A3-1 isoform X2	GO:0010389 regulation of G2/M transition of mitotic cell cycle | GO:0000079 regulation of cyclin-dependent protein kinase activity | GO:0051301 cell division	GO:0009536 plastid | GO:0005634 nucleus	GO:0019901 protein kinase binding
9.86445	8.93663	0.0210852	Psat1g114400.1	38.5785	50.2016	0	0	0	0	gi|922401861|ref|XP_013468067.1| endonuclease/exonuclease/phosphatase family protein	GO:0006284 base-excision repair	-	GO:0003824 catalytic activity | GO:0051539 4 iron
9.61564	8.93656	0.00106608	Psat2g069720.1	66.1345	20.0806	0	0	0	0	gi|357489751|ref|XP_003615163.1| thylakoid lumenal 29 kDa protein	GO:0006979 response to oxidative stress | GO:0055114 oxidation-reduction process	GO:0031977 thylakoid lumen | GO:0005634 nucleus | GO:0009535 chloroplast thylakoid membrane	GO:0020037 heme binding | GO:0004601 peroxidase activity
41.7592	8.93468	1.47518e-05	Psat4g177320.1	203.915	170.685	0	0	0.906672	0	gi|357509775|ref|XP_003625176.1| 1-acyl-sn-glycerol-3-phosphate acyltransferase-like protein	GO:0008152 metabolic process	-	GO:0003841 1-acylglycerol-3-phosphate O-acyltransferase activity
14.5211	8.93279	0.000600766	Psat6g090600.2	0	82.8326	0	0	0	0	-	-	-	-
10.5237	8.92295	4.90793e-08	Psat4g091480.1	44.0897	30.121	0	0	0	0	gi|922336469|ref|XP_013446224.1| aldo/keto reductase family oxidoreductase	GO:0009414 response to water deprivation | GO:0009409 response to cold | GO:0046686 response to cadmium ion | GO:0009651 response to salt stress | GO:0055114 oxidation-reduction process	GO:0009507 chloroplast | GO:0005829 cytosol	GO:0070401 NADP+ binding | GO:0008106 alcohol dehydrogenase (NADP+) activity | GO:0016229 steroid dehydrogenase activity
9.75533	8.92161	0.0241845	Psat5g189240.7	27.5561	60.2419	0	0	0	0	gi|922378743|ref|XP_013459610.1| transcription factor	GO:0009630 gravitropism | GO:0045893 positive regulation of transcription	DNA-dependent | GO:0006636 unsaturated fatty acid biosynthetic process | GO:0010600 regulation of auxin biosynthetic process | GO:0030003 cellular cation homeostasis | GO:0009693 ethylene biosynthetic process | GO:0009585 red	far-red light phototransduction | GO:0006766 vitamin metabolic process | GO:0006546 glycine catabolic process | GO:0009106 lipoate metabolic process | GO:0015995 chlorophyll biosynthetic process | GO:0009108 coenzyme biosynthetic process | GO:0019288 isopentenyl diphosphate biosynthetic process
11.4169	8.92101	0.00608848	Psat2g026400.1	5.51121	5.02016	92.2203	0	0	0	gi|2605889|gb|AAB84194.1| dormancy-associated protein	GO:0006200 ATP catabolic process	-	GO:0003676 nucleic acid binding | GO:0008026 ATP-dependent helicase activity | GO:0005524 ATP binding
18.785	8.92068	0.000622643	Psat7g192520.1	33.0673	135.544	0	0	0.453336	0	gi|694325725|ref|XP_009353796.1| PREDICTED: leucine--tRNA ligase	152.194754	GO:0006450 regulation of translational fidelity | GO:0006429 leucyl-tRNA aminoacylation	GO:0005829 cytosol | GO:0009506 plasmodesma | GO:0009507 chloroplast
9.8038	8.92068	0.0234865	Psat3g164200.1	60.6233	27.6109	0	0	0	0	gi|922325773|ref|XP_013442279.1| transmembrane protein	104.340559	-	-
35.7514	8.91698	2.05545e-06	Psat1g146360.1	137.78	183.236	0	0.293127	0.453336	0	gi|922386238|ref|XP_003594848.2| melanoma-associated antigen G1-like protein	-	-	-
10.0564	8.91665	0.0143425	Psat4g186320.4	49.6009	37.6512	0	0	0	0	-	-	-	-
32.5927	8.91644	4.24692e-06	Psat6g006200.1	126.758	165.665	0	0.586254	0	0	gi|357438137|ref|XP_003589344.1| AP2 domain class transcription factor	GO:0010102 lateral root morphogenesis | GO:0010451 floral meristem growth | GO:0010582 floral meristem determinacy | GO:0006355 regulation of transcription	DNA-dependent | GO:0010200 response to chitin | GO:0010432 bract development	GO:0005634 nucleus
35.9273	8.91587	4.92369e-06	Psat4g050760.1	99.2018	223.397	0	0.293127	0.453336	0	gi|502129383|ref|XP_004500281.1| PREDICTED: clathrin heavy chain 1-like	GO:0016192 vesicle-mediated transport | GO:0006886 intracellular protein transport	GO:0005829 cytosol | GO:0030132 clathrin coat of coated pit | GO:0030130 clathrin coat of trans-Golgi network vesicle | GO:0009506 plasmodesma | GO:0030131 clathrin adaptor complex | GO:0005774 vacuolar membrane | GO:0009507 chloroplast	GO:0005198 structural molecule activity
8.89344	8.91127	1.48463e-05	Psat3g183760.1	38.5785	40.1613	0	0	0	0	-	-	-	-
18.5	8.91056	0.000201187	Psat5g178320.1	60.6233	105.423	0	0	0.453336	0	gi|593792124|ref|XP_007159101.1| hypothetical protein PHAVU_002G208700g	GO:0071805 potassium ion transmembrane transport	GO:0000325 plant-type vacuole | GO:0005774 vacuolar membrane | GO:0016021 integral to membrane	GO:0015079 potassium ion transmembrane transporter activity
9.69468	8.90906	0.0219726	Psat3g152480.1	49.6009	37.6512	0	0	0	0	gi|357504837|ref|XP_003622707.1| ABC transporter B family protein	GO:0010048 vernalization response | GO:0010541 acropetal auxin transport | GO:0043481 anthocyanin accumulation in tissues in response to UV light | GO:0010540 basipetal auxin transport | GO:0010315 auxin efflux | GO:0055085 transmembrane transport | GO:0006200 ATP catabolic process | GO:0048440 carpel development	GO:0016021 integral to membrane | GO:0009506 plasmodesma | GO:0005886 plasma membrane	GO:0010329 auxin efflux transmembrane transporter activity | GO:0042626 ATPase activity
9.69468	8.90906	0.0219726	Psat3g152480.2	49.6009	37.6512	0	0	0	0	gi|357504837|ref|XP_003622707.1| ABC transporter B family protein	GO:0010048 vernalization response | GO:0010541 acropetal auxin transport | GO:0043481 anthocyanin accumulation in tissues in response to UV light | GO:0010540 basipetal auxin transport | GO:0010315 auxin efflux | GO:0055085 transmembrane transport | GO:0006200 ATP catabolic process | GO:0048440 carpel development	GO:0016021 integral to membrane | GO:0009506 plasmodesma | GO:0005886 plasma membrane	GO:0010329 auxin efflux transmembrane transporter activity | GO:0042626 ATPase activity
9.69468	8.90906	0.0219726	Psat7g035840.5	49.6009	37.6512	0	0	0	0	gi|922338031|ref|XP_013447005.1| stress responsive A/B barrel domain protein	-	GO:0009536 plastid	-
32.6596	8.90745	0.000130418	Psat7g238960.1	165.336	128.014	0	0.586254	0	0	gi|922365810|ref|XP_013455085.1| plant-specific transcription factor YABBY family protein	GO:0010159 specification of organ position | GO:0009933 meristem structural organization | GO:0010154 fruit development | GO:0009909 regulation of flower development | GO:0006355 regulation of transcription	DNA-dependent | GO:0010158 abaxial cell fate specification | GO:0010093 specification of floral organ identity | GO:0010450 inflorescence meristem growth	GO:0005634 nucleus
98.7391	8.90648	3.36812e-13	Psat5g185440.1	391.296	451.814	30.7401	0.293127	1.81334	0	-	-	-	-
9.64012	8.90267	0.0220523	Psat6g159200.1	44.0897	42.6713	0	0	0	0	gi|357442083|ref|XP_003591319.1| pectinesterase/pectinesterase inhibitor	GO:0042545 cell wall modification | GO:0043086 negative regulation of catalytic activity | GO:0045490 pectin catabolic process | GO:0006415 translational termination | GO:0015979 photosynthesis	GO:0005618 cell wall | GO:0016021 integral to membrane | GO:0009522 photosystem I | GO:0009506 plasmodesma | GO:0016023 cytoplasmic membrane-bounded vesicle | GO:0090406 pollen tube	GO:0045330 aspartyl esterase activity | GO:0016149 translation release factor activity
9.1973	8.89751	0.00114766	Psat0s3143g0040.1	22.0448	60.2419	0	0	0	0	gi|922403717|ref|XP_013468992.1| Serine/Threonine-kinase Nek4	GO:0000186 activation of MAPKK activity | GO:0043622 cortical microtubule organization | GO:0009913 epidermal cell differentiation | GO:0046854 phosphatidylinositol phosphorylation	GO:0055028 cortical microtubule	GO:0000285 1-phosphatidylinositol-3-phosphate 5-kinase activity | GO:0004709 MAP kinase kinase kinase activity | GO:0005524 ATP binding
10.6861	8.89404	0.0224143	Psat4g178480.1	33.0673	0	61.4802	0	0	0	gi|502158464|ref|XP_004511161.1| PREDICTED: uncharacterized protein LOC101515619	GO:0032259 methylation	-	GO:0008168 methyltransferase activity
9.53099	8.88851	0.0239046	Psat3g198400.2	33.0673	52.7117	0	0	0	0	gi|502101741|ref|XP_004491863.1| PREDICTED: cyclic nucleotide-gated ion channel 2	GO:0070588 calcium ion transmembrane transport | GO:0009626 plant-type hypersensitive response | GO:0007263 nitric oxide mediated signal transduction | GO:0071805 potassium ion transmembrane transport | GO:0030003 cellular cation homeostasis	GO:0016021 integral to membrane | GO:0005739 mitochondrion | GO:0005886 plasma membrane	GO:0005516 calmodulin binding | GO:0005262 calcium channel activity | GO:0030551 cyclic nucleotide binding | GO:0005222 intracellular cAMP activated cation channel activity | GO:0005242 inward rectifier potassium channel activity
136.654	8.88792	1.37167e-06	Psat1g146720.2	633.789	331.33	245.921	0	2.72002	0	gi|7705248|gb|AAB35314.2| plasma membrane H(+)-ATPase precursor	GO:0010119 regulation of stomatal movement | GO:0009414 response to water deprivation | GO:0009651 response to salt stress | GO:0015991 ATP hydrolysis coupled proton transport | GO:0006754 ATP biosynthetic process | GO:0009737 response to abscisic acid stimulus | GO:0006200 ATP catabolic process	GO:0005773 vacuole | GO:0005794 Golgi apparatus | GO:0016021 integral to membrane | GO:0009506 plasmodesma | GO:0005886 plasma membrane | GO:0005634 nucleus	GO:0008553 hydrogen-exporting ATPase activity
17.5119	8.88572	5.6639e-06	Psat5g272400.1	71.6457	85.3427	0	0.293127	0	0	gi|922393410|ref|XP_013465113.1| helix loop helix DNA-binding domain protein	GO:0050832 defense response to fungus	-	GO:0046983 protein dimerization activity | GO:0003677 DNA binding
9.06393	8.88425	0.000566875	Psat2g089560.1	38.5785	42.6713	0	0	0	0	gi|332322090|emb|CCA65981.1| hypothetical protein	GO:0006278 RNA-dependent DNA replication	-	GO:0003964 RNA-directed DNA polymerase activity | GO:0003723 RNA binding | GO:0008270 zinc ion binding
8.85661	8.88231	5.43836e-05	Psat5g072800.1	27.5561	50.2016	0	0	0	0	gi|502132618|ref|XP_004501449.1| PREDICTED: aminopeptidase M1	GO:0006508 proteolysis	GO:0005886 plasma membrane | GO:0005829 cytosol	GO:0004177 aminopeptidase activity | GO:0008270 zinc ion binding | GO:0008237 metallopeptidase activity
127.64	8.87954	5.31613e-10	Psat0s1582g0040.1	584.188	559.748	0	0.879381	1.36001	0.304681	-	-	-	-
32.6076	8.87746	0.00014714	Psat5g120240.1	159.825	133.034	0	0	0	0.609362	gi|357460827|ref|XP_003600695.1| zinc finger	567.676498	-	-
9.41578	8.86721	0.0239754	Psat0s5655g0160.1	49.6009	35.1411	0	0	0	0	gi|295137021|ref|YP_003587568.1| RNA polymerase beta subunit	GO:0006351 transcription	DNA-dependent	GO:0009507 chloroplast
9.41578	8.86721	0.0239754	Psat2g113000.1	49.6009	35.1411	0	0	0	0	gi|920682433|gb|KOM29205.1| hypothetical protein LR48_Vigan636s000400	GO:0045892 negative regulation of transcription	DNA-dependent	GO:0005829 cytosol | GO:0005634 nucleus
9.41578	8.86721	0.0239754	Psat4g140720.1	49.6009	35.1411	0	0	0	0	gi|922334734|ref|XP_013445357.1| transducin/WD-like repeat-protein	-	-	-
8.37834	8.86625	1.40012e-05	Psat1g097080.1	16.5336	57.7318	0	0	0	0	gi|922352649|ref|XP_013452141.1| alcohol acyltransferase	GO:0010143 cutin biosynthetic process | GO:0048730 epidermis morphogenesis | GO:0051179 localization | GO:0010090 trichome morphogenesis	-	GO:0016747 transferase activity
9.18366	8.86256	0.000297654	Psat6g157080.2	49.6009	30.121	0	0	0	0	gi|357475089|ref|XP_003607830.1| glucosidase II beta subunit-like protein	GO:0042742 defense response to bacterium	GO:0016023 cytoplasmic membrane-bounded vesicle | GO:0005783 endoplasmic reticulum	GO:0005516 calmodulin binding
9.82412	8.85886	5.61006e-05	Psat5g149240.1	27.5561	30.121	30.7401	0	0	0	gi|922387968|ref|XP_013462567.1| MADS-box transcription factor family protein	GO:0006355 regulation of transcription	DNA-dependent	GO:0005634 nucleus
9.30666	8.85382	0.0244049	Psat2g074360.1	38.5785	45.1814	0	0	0	0	gi|357489391|ref|XP_003614983.1| hypothetical protein MTR_5g062030	GO:0007015 actin filament organization | GO:0008152 metabolic process	-	GO:0016787 hydrolase activity
9.30666	8.85382	0.0244049	Psat5g298360.1	38.5785	45.1814	0	0	0	0	-	-	-	-
10.8407	8.85269	0.0142113	Psat5g118880.1	0	5.02016	92.2203	0	0	0	gi|357458587|ref|XP_003599574.1| hypothetical protein MTR_3g035620	-	GO:0005739 mitochondrion | GO:0009507 chloroplast	-
8.96687	8.84765	0.000899175	Psat2g117240.1	55.1121	25.1008	0	0	0	0	gi|922340049|ref|XP_003624820.2| alpha-L-arabinofuranosidase-like protein	GO:0010413 glucuronoxylan metabolic process | GO:0045493 xylan catabolic process | GO:0045492 xylan biosynthetic process | GO:0046373 L-arabinose metabolic process	GO:0009505 plant-type cell wall | GO:0016023 cytoplasmic membrane-bounded vesicle | GO:0005773 vacuole | GO:0048046 apoplast	GO:0046556 alpha-N-arabinofuranosidase activity | GO:0009044 xylan 1
65.6027	8.84738	3.39031e-18	Psat7g046400.2	270.049	205.826	92.2203	1.17251	0	0	gi|502079960|ref|XP_004486419.1| PREDICTED: uncharacterized protein LOC101511910	GO:0008152 metabolic process	GO:0031359 integral to chloroplast outer membrane	GO:0016884 carbon-nitrogen ligase activity
8.89416	8.84699	0.000718594	Psat5g084400.1	49.6009	30.121	0	0	0	0	gi|922382185|ref|XP_013461320.1| NAD(P)H-quinone oxidoreductase subunit M	GO:0010258 NADH dehydrogenase complex (plastoquinone) assembly | GO:0055114 oxidation-reduction process	GO:0009941 chloroplast envelope | GO:0009535 chloroplast thylakoid membrane	GO:0016655 oxidoreductase activity
9.19753	8.83837	0.0274584	Psat5g057640.2	27.5561	55.2217	0	0	0	0	gi|502137210|ref|XP_004503009.1| PREDICTED: oxysterol-binding protein-related protein 1C-like	GO:0006855 drug transmembrane transport | GO:0008202 steroid metabolic process	GO:0016021 integral to membrane | GO:0005634 nucleus | GO:0009536 plastid	GO:0008142 oxysterol binding | GO:0015238 drug transmembrane transporter activity | GO:0015297 antiporter activity
9.246	8.83577	0.0287269	Psat1g078240.1	60.6233	22.5907	0	0	0	0	-	-	-	-
9.246	8.83577	0.0287269	Psat7g160120.1	60.6233	22.5907	0	0	0	0	-	-	-	-
9.27911	8.83283	8.97561e-08	Psat4g113400.3	33.0673	35.1411	0	0	0	0	gi|502154077|ref|XP_004509575.1| PREDICTED: ASC1-like protein	GO:0042761 very long-chain fatty acid biosynthetic process	GO:0005794 Golgi apparatus | GO:0005886 plasma membrane | GO:0016021 integral to membrane	GO:0050291 sphingosine N-acyltransferase activity
289.508	8.81491	8.45556e-14	Psat5g189600.1	1025.09	1503.54	61.4802	0.586254	4.53336	0.914042	gi|922332880|ref|XP_013444431.1| plant/MDC16-11 protein	-	-	-
8.63951	8.81166	0.00134234	Psat6g125040.1	22.0448	55.2217	0	0	0	0	gi|922402277|ref|XP_013468274.1| glutathione S-transferase tau	GO:0009407 toxin catabolic process | GO:0010583 response to cyclopentenone | GO:0046686 response to cadmium ion | GO:0010731 protein glutathionylation	GO:0009570 chloroplast stroma	GO:0016740 transferase activity
19.6442	8.8106	0.0454909	Psat1g171520.2	0	0	92.2203	0	0	0	gi|357448171|ref|XP_003594361.1| CAZy family GT8 glycosyltransferase	GO:0010289 homogalacturonan biosynthetic process	GO:0005739 mitochondrion | GO:0005768 endosome | GO:0005802 trans-Golgi network | GO:0005794 Golgi apparatus	GO:0047262 polygalacturonate 4-alpha-galacturonosyltransferase activity
9.02776	8.81051	0.0263675	Psat0s5905g0040.1	38.5785	42.6713	0	0	0	0	-	-	-	-
9.02776	8.81051	0.0263675	Psat2g143760.1	38.5785	42.6713	0	0	0	0	gi|922399614|ref|XP_013466947.1| serine carboxypeptidase-like protein	GO:0006508 proteolysis | GO:0009742 brassinosteroid mediated signaling pathway	GO:0009506 plasmodesma | GO:0009505 plant-type cell wall | GO:0005773 vacuole	GO:0004185 serine-type carboxypeptidase activity
9.03385	8.80922	0.0417816	Psat1g193920.1	11.0224	70.2822	0	0	0	0	gi|502078405|ref|XP_004485934.1| PREDICTED: heat stress transcription factor A-4a-like	GO:0009733 response to auxin stimulus | GO:0035556 intracellular signal transduction | GO:0009958 positive gravitropism | GO:0048530 fruit morphogenesis | GO:0002679 respiratory burst involved in defense response | GO:0009408 response to heat | GO:0006355 regulation of transcription	DNA-dependent | GO:0010200 response to chitin | GO:0048527 lateral root development	GO:0005634 nucleus
49.2159	8.80275	2.92364e-10	Psat0s2310g0040.1	203.915	220.887	0	0.293127	0.453336	0.304681	-	-	-	-
8.48709	8.80211	0.000285392	Psat6g240440.1	22.0448	52.7117	0	0	0	0	-	-	-	-
17.0994	8.79771	0.000207398	Psat0ss7890g0160.1	88.1794	65.2621	0	0	0.453336	0	gi|357488391|ref|XP_003614483.1| Defensin fusion	GO:0006952 defense response	-	-
8.44411	8.79752	6.40723e-05	Psat4g021640.1	38.5785	35.1411	0	0	0	0	gi|922323755|ref|XP_013441270.1| hypothetical protein MTR_1478s0010	-	-	-
35.0069	8.79292	9.14733e-09	Psat1g071960.1	165.336	133.034	0	0	0.906672	0	gi|922356402|ref|XP_003614184.2| UDP-glucosyltransferase family protein	GO:0008152 metabolic process	-	GO:0016758 transferase activity
9.00783	8.7927	8.70632e-07	Psat3g004720.1	27.5561	40.1613	0	0	0	0	gi|502113840|ref|XP_004494776.1| PREDICTED: uncharacterized protein LOC101496947	-	GO:0016020 membrane	-
35.5596	8.79138	1.58745e-10	Psat6g175960.1	137.78	138.054	0	0	0.906672	0	-	-	-	-
8.45157	8.78766	0.000834337	Psat4g010320.1	33.0673	42.6713	0	0	0	0	gi|922372789|ref|XP_013458551.1| fatty acid hydroxylase superfamily protein	GO:0043447 alkane biosynthetic process | GO:0010025 wax biosynthetic process | GO:0006633 fatty acid biosynthetic process | GO:0055114 oxidation-reduction process | GO:0048235 pollen sperm cell differentiation | GO:0006723 cuticle hydrocarbon biosynthetic process	GO:0016021 integral to membrane | GO:0005886 plasma membrane	GO:0016491 oxidoreductase activity | GO:0005506 iron ion binding
8.86407	8.78597	0.0323553	Psat7g249280.1	22.0448	57.7318	0	0	0	0	-	-	-	-
8.91255	8.78557	0.0298516	Psat7g212440.1	55.1121	25.1008	0	0	0	0	gi|800920151|gb|KKA01650.1| hypothetical protein D499_0V00100	GO:0006810 transport | GO:0006457 protein folding | GO:0006334 nucleosome assembly	GO:0000786 nucleosome | GO:0016272 prefoldin complex | GO:0016020 membrane	GO:0003677 DNA binding | GO:0005215 transporter activity | GO:0051082 unfolded protein binding
17.2914	8.78405	6.30419e-05	Psat4g028880.3	71.6457	77.8125	0	0	0	0.304681	gi|502151216|ref|XP_004508332.1| PREDICTED: pyruvate	1671.900856	GO:0008610 lipid biosynthetic process | GO:0006090 pyruvate metabolic process | GO:0009416 response to light stimulus | GO:0019252 starch biosynthetic process | GO:0016310 phosphorylation | GO:0015979 photosynthesis	GO:0005829 cytosol | GO:0009570 chloroplast stroma | GO:0005634 nucleus
31.8781	8.77923	1.96155e-07	Psat7g099360.1	165.336	120.484	0	0	0.453336	0.304681	-	-	-	-
8.28128	8.77707	0.000158689	Psat6g177280.1	33.0673	40.1613	0	0	0	0	gi|828288776|ref|XP_012570515.1| PREDICTED: uncharacterized protein LOC101501314	GO:0055114 oxidation-reduction process | GO:0006979 response to oxidative stress	GO:0016020 membrane	GO:0020037 heme binding | GO:0004096 catalase activity
8.80951	8.7762	0.036701	Psat6g226040.1	16.5336	62.752	0	0	0	0	-	-	-	-
8.80342	8.77287	0.0282327	Psat3g159680.1	44.0897	35.1411	0	0	0	0	-	-	-	-
8.74886	8.76578	0.0285382	Psat2g064600.1	38.5785	40.1613	0	0	0	0	-	-	-	-
8.74886	8.76578	0.0285382	Psat4g220760.2	38.5785	40.1613	0	0	0	0	gi|922328895|ref|XP_003627038.2| NADP-dependent malic enzyme-like protein	GO:0055114 oxidation-reduction process | GO:0006108 malate metabolic process | GO:0051289 protein homotetramerization | GO:0046686 response to cadmium ion	GO:0005829 cytosol | GO:0005618 cell wall | GO:0009506 plasmodesma | GO:0005774 vacuolar membrane | GO:0009507 chloroplast | GO:0005886 plasma membrane | GO:0048046 apoplast	GO:0051287 NAD binding | GO:0008270 zinc ion binding | GO:0004473 malate dehydrogenase (oxaloacetate-decarboxylating) (NADP+) activity | GO:0050897 cobalt ion binding | GO:0004471 malate dehydrogenase (decarboxylating) activity | GO:0042803 protein homodimerization activity | GO:0008948 oxaloacetate decarboxylase activity
8.09358	8.76254	4.3518e-05	Psat3g149000.5	49.6009	22.5907	0	0	0	0	gi|922343287|ref|XP_013448565.1| dual specificity phosphatase-like protein	GO:0035335 peptidyl-tyrosine dephosphorylation | GO:0000188 inactivation of MAPK activity	GO:0005634 nucleus	GO:0004725 protein tyrosine phosphatase activity | GO:0008138 protein tyrosine/serine/threonine phosphatase activity | GO:0033549 MAP kinase phosphatase activity
177.095	8.76193	2.86729e-12	Psat2g130600.1	99.2018	107.933	61.4802	0.293127	0	0.304681	gi|356544950|ref|XP_003540909.1| PREDICTED: uncharacterized protein LOC100811474	-	-	-
102.239	8.76123	2.09645e-05	Psat5g200760.1	462.942	424.203	30.7401	0	2.26668	0	gi|357439817|ref|XP_003590186.1| E1 protein	-	-	-
16.5299	8.75768	0.000251432	Psat4g170480.2	60.6233	87.8528	0	0.293127	0	0	gi|922334664|ref|XP_013445322.1| cation diffusion facilitator family transporter	GO:0030026 cellular manganese ion homeostasis | GO:0046688 response to copper ion | GO:0071421 manganese ion transmembrane transport | GO:0010042 response to manganese ion	GO:0016021 integral to membrane | GO:0005770 late endosome | GO:0005634 nucleus | GO:0005886 plasma membrane	GO:0010486 manganese:hydrogen antiporter activity
38.6127	8.75732	0.000529825	Psat6g235120.1	143.291	203.316	0	0	0.906672	0	-	-	-	-
7.94811	8.75189	5.81391e-05	Psat5g246440.1	33.0673	37.6512	0	0	0	0	gi|502085296|ref|XP_004487884.1| PREDICTED: dynein 8 kDa light chain	110.15462	GO:0007017 microtubule-based process	GO:0005875 microtubule associated complex
16.4325	8.74555	0.00022595	Psat1g063880.1	77.157	70.2822	0	0	0.453336	0	gi|502148771|ref|XP_004507262.1| PREDICTED: stress-induced protein KIN2-like	GO:0009414 response to water deprivation	-	-
8.58518	8.74085	0.0344718	Psat1g144840.1	22.0448	55.2217	0	0	0	0	-	-	-	-
38.0973	8.73567	0.000555539	Psat0s3629g0040.1	203.915	138.054	0	0	0.906672	0	gi|828295699|ref|XP_012568516.1| PREDICTED: aspartic proteinase PCS1-like	GO:0046685 response to arsenic-containing substance | GO:0042344 indole glucosinolate catabolic process | GO:0009793 embryo development ending in seed dormancy | GO:0015700 arsenite transport | GO:0009697 salicylic acid biosynthetic process | GO:0010363 regulation of plant-type hypersensitive response | GO:0010200 response to chitin | GO:0031348 negative regulation of defense response | GO:005083…	light reaction | GO:0009595 detection of biotic stimulus | GO:0042742 defense response to bacterium | GO:0006508 proteolysis | GO:0009416 response to light stimulus | GO:0006612 protein targeting to membrane | GO:0010310 regulation of hydrogen peroxide metabolic process | GO:0046938 phytochelatin biosynthetic process | GO:0033591 response to L-ascorbic acid | GO:0052544 defense response by callos…	salicylic acid mediated signaling pathway | GO:0046686 response to cadmium ion | GO:0009409 response to cold | GO:0000165 MAPKKK cascade | GO:0043900 regulation of multi-organism process
16.2688	8.73368	0.000273627	Psat1g045640.1	60.6233	85.3427	0	0	0.453336	0	gi|922350643|ref|XP_013451157.1| F-box protein interaction domain protein	GO:0006355 regulation of transcription	DNA-dependent	GO:0005634 nucleus
11.04	8.73341	0.00172935	Psat6g109120.1	5.51121	0	92.2203	0	0	0	gi|401555353|gb|AFP93970.1| PR4	GO:0009627 systemic acquired resistance | GO:0042742 defense response to bacterium | GO:0009817 defense response to fungus	incompatible interaction | GO:0080027 response to herbivore | GO:0009723 response to ethylene stimulus | GO:0009615 response to virus | GO:0009651 response to salt stress	-
8.57909	8.73338	0.031516	Psat4g154960.1	49.6009	27.6109	0	0	0	0	-	-	-	-
28.7563	8.73236	2.49882e-06	Psat6g230280.1	165.336	92.8729	0	0.293127	0	0.304681	gi|922408338|ref|XP_013470240.1| ovate transcriptional repressor	GO:0009741 response to brassinosteroid stimulus | GO:0045892 negative regulation of transcription	DNA-dependent	GO:0005739 mitochondrion | GO:0009507 chloroplast
8.11812	8.73156	0.00116838	Psat5g093880.1	27.5561	45.1814	0	0	0	0	gi|357463125|ref|XP_003601844.1| localized small heat shock protein	GO:0006950 response to stress	-	-
8.25662	8.72551	0.000364926	Psat7g232720.1	49.6009	22.5907	0	0	0	0	gi|922362322|ref|XP_003605018.2| tetraspanin family protein	GO:0046786 viral replication complex formation and maintenance	GO:0005794 Golgi apparatus | GO:0009705 plant-type vacuole membrane | GO:0009506 plasmodesma | GO:0016021 integral to membrane	GO:0043621 protein self-association
15.9548	8.72427	4.67024e-06	Psat0s1868g0040.1	38.5785	97.8931	0	0	0.453336	0	gi|947059243|gb|KRH08649.1| hypothetical protein GLYMA_16G164100	-	-	-
18.3394	8.72186	9.36034e-05	Psat2g105120.2	33.0673	0	61.4802	0	0	0	gi|593788798|ref|XP_007157438.1| hypothetical protein PHAVU_002G070200g	GO:0009739 response to gibberellin stimulus | GO:0042742 defense response to bacterium | GO:2000117 negative regulation of cysteine-type endopeptidase activity | GO:0016567 protein ubiquitination | GO:0043069 negative regulation of programmed cell death | GO:0050832 defense response to fungus	GO:0005737 cytoplasm | GO:0005634 nucleus	GO:0008270 zinc ion binding | GO:0004842 ubiquitin-protein ligase activity
8.46996	8.71951	0.0309984	Psat3g208200.2	38.5785	37.6512	0	0	0	0	gi|502170453|ref|XP_004514835.1| PREDICTED: putative methylesterase 11	563.651379	GO:0008152 metabolic process	GO:0009536 plastid | GO:0005886 plasma membrane
8.46996	8.71951	0.0309984	Psat7g182000.3	38.5785	37.6512	0	0	0	0	gi|357473367|ref|XP_003606968.1| Sec14p-like phosphatidylinositol transfer family protein	GO:0048768 root hair cell tip growth | GO:0006656 phosphatidylcholine biosynthetic process | GO:0009908 flower development | GO:0015914 phospholipid transport	GO:0035619 root hair tip | GO:0005794 Golgi apparatus	GO:0008526 phosphatidylinositol transporter activity
8.95718	8.71656	0.0254564	Psat7g116600.3	33.0673	42.6713	0	0	0	0	gi|922369554|ref|XP_013456941.1| NAC transcription factor-like protein	GO:0045893 positive regulation of transcription	DNA-dependent | GO:0007275 multicellular organismal development | GO:0045492 xylan biosynthetic process | GO:0006468 protein phosphorylation | GO:0010413 glucuronoxylan metabolic process | GO:2000652 regulation of secondary cell wall biogenesis	GO:0005634 nucleus
8.4154	8.71176	0.0319195	Psat7g117160.1	33.0673	42.6713	0	0	0	0	gi|549442266|gb|AGX26723.1| Wuschel-like homeodomain-containing protein	GO:0010075 regulation of meristem growth | GO:0006355 regulation of transcription	DNA-dependent | GO:0030010 establishment of cell polarity | GO:0048825 cotyledon development | GO:0008284 positive regulation of cell proliferation | GO:0015979 photosynthesis | GO:0009735 response to cytokinin stimulus	GO:0016021 integral to membrane | GO:0009522 photosystem I | GO:0005737 cytoplasm | GO:0005634 nucleus
10.1944	8.71132	0.0360335	Psat1g158280.2	0	75.3024	0	0	0	0	gi|502084929|ref|XP_004487795.1| PREDICTED: protein FAR1-RELATED SEQUENCE 11-like	GO:0009639 response to red or far red light	GO:0005634 nucleus	GO:0003676 nucleic acid binding | GO:0008270 zinc ion binding
30.7312	8.71112	2.79696e-06	Psat0s219g0120.1	137.78	138.054	0	0.293127	0.453336	0	gi|922362410|ref|XP_003605324.2| Cys2/His2 zinc-finger transcription factor	GO:0009409 response to cold | GO:0042538 hyperosmotic salinity response | GO:0010200 response to chitin | GO:0045892 negative regulation of transcription	DNA-dependent	GO:0009536 plastid
9.95947	8.71075	0.0367946	Psat4g000800.2	0	75.3024	0	0	0	0	gi|502126614|ref|XP_004499373.1| PREDICTED: non-lysosomal glucosylceramidase isoform X1	GO:0006680 glucosylceramide catabolic process	GO:0005773 vacuole | GO:0005794 Golgi apparatus | GO:0005886 plasma membrane | GO:0016021 integral to membrane	GO:0004348 glucosylceramidase activity
57.0652	8.71	4.53564e-08	Psat7g014600.1	253.516	258.538	0	0.293127	0	0.914042	gi|502138567|ref|XP_004503455.1| PREDICTED: uncharacterized protein LOC101501825	-	GO:0016023 cytoplasmic membrane-bounded vesicle	-
16.131	8.70361	0.000501199	Psat1g051240.1	104.713	40.1613	0	0	0	0.304681	gi|502164314|ref|XP_004513119.1| PREDICTED: pollen receptor-like kinase 2	GO:0006468 protein phosphorylation | GO:0080092 regulation of pollen tube growth | GO:0009846 pollen germination	GO:0016021 integral to membrane | GO:0005739 mitochondrion | GO:0090406 pollen tube | GO:0005886 plasma membrane	GO:0004674 protein serine/threonine kinase activity | GO:0005524 ATP binding
8.36084	8.70339	0.0337993	Psat0s441g0080.2	27.5561	47.6915	0	0	0	0	gi|502116149|ref|XP_004495322.1| PREDICTED: inorganic phosphate transporter 1-4-like	GO:0035435 phosphate ion transmembrane transport | GO:0016036 cellular response to phosphate starvation | GO:0009737 response to abscisic acid stimulus	GO:0016021 integral to membrane | GO:0009506 plasmodesma | GO:0005773 vacuole | GO:0005794 Golgi apparatus | GO:0005634 nucleus | GO:0005886 plasma membrane	GO:0005315 inorganic phosphate transmembrane transporter activity | GO:0015415 phosphate ion transmembrane-transporting ATPase activity
8.36084	8.70339	0.0337993	Psat5g272840.1	27.5561	47.6915	0	0	0	0	gi|922393441|ref|XP_013465128.1| early nodulin-like protein	-	GO:0005886 plasma membrane	GO:0005507 copper ion binding | GO:0009055 electron carrier activity
8.36084	8.70339	0.0337993	Psat6g038600.1	27.5561	47.6915	0	0	0	0	gi|922398418|ref|XP_013466371.1| basic helix loop helix (BHLH) DNA-binding family protein	GO:0045893 positive regulation of transcription	DNA-dependent | GO:0010052 guard cell differentiation | GO:0051782 negative regulation of cell division | GO:0045597 positive regulation of cell differentiation	-
15.0321	8.69518	7.91815e-07	Psat7g046520.1	82.6682	50.2016	0	0	0	0.304681	gi|357519927|ref|XP_003630252.1| basic helix loop helix (BHLH) DNA-binding family protein	GO:0048462 carpel formation | GO:0010197 polar nucleus fusion | GO:0010500 transmitting tissue development | GO:0080126 ovary septum development	GO:0009536 plastid	GO:0046983 protein dimerization activity
8.30628	8.69422	0.036701	Psat6g133200.1	22.0448	52.7117	0	0	0	0	gi|922325843|ref|XP_013442314.1| myb-like DNA-binding domain	466.154048	-	-
12.5809	8.69245	0.00650777	Psat0s1971g0240.8	0	0	92.2203	0	0	0	gi|922345161|ref|XP_013449499.1| NADP-specific glutamate dehydrogenase	GO:0009646 response to absence of light | GO:0055114 oxidation-reduction process | GO:0009651 response to salt stress | GO:0006520 cellular amino acid metabolic process | GO:0051171 regulation of nitrogen compound metabolic process | GO:0046686 response to cadmium ion	GO:0005739 mitochondrion	GO:0005507 copper ion binding | GO:0008270 zinc ion binding | GO:0050897 cobalt ion binding | GO:0004353 glutamate dehydrogenase [NAD(P)+] activity | GO:0005524 ATP binding
8.35475	8.69185	0.0367107	Psat6g177360.1	55.1121	20.0806	0	0	0	0	gi|357442975|ref|XP_003591765.1| GDSL-like lipase/acylhydrolase	GO:0006629 lipid metabolic process	GO:0005576 extracellular region	GO:0016788 hydrolase activity
8.30019	8.68569	0.0347394	Psat0s1266g0040.1	49.6009	25.1008	0	0	0	0	-	-	-	-
8.30019	8.68569	0.0347394	Psat5g137120.1	49.6009	25.1008	0	0	0	0	-	-	-	-
12.5402	8.68508	0.00101985	Psat6g176520.5	0	5.02016	92.2203	0	0	0	gi|356573139|ref|XP_003554721.1| PREDICTED: peroxisome biogenesis protein 12-like	GO:0048598 embryonic morphogenesis | GO:0016558 protein import into peroxisome matrix | GO:0006513 protein monoubiquitination | GO:0006635 fatty acid beta-oxidation	GO:0005779 integral to peroxisomal membrane	GO:0008270 zinc ion binding | GO:0008022 protein C-terminus binding | GO:0004842 ubiquitin-protein ligase activity
8.13604	8.68494	0.00731592	Psat6g031520.3	22.0448	50.2016	0	0	0	0	gi|502124645|ref|XP_004498613.1| PREDICTED: endonuclease V	GO:0000737 DNA catabolic process	endonucleolytic | GO:0006281 DNA repair	GO:0005737 cytoplasm
22.6649	8.68282	0.000700938	Psat3g134480.3	71.6457	0	0	0	0	0	gi|11602747|emb|CAC18556.1| early nodulin ENOD18	GO:0009409 response to cold	GO:0009506 plasmodesma | GO:0005737 cytoplasm | GO:0005886 plasma membrane	-
8.24563	8.67894	0.0337774	Psat1g029600.1	44.0897	30.121	0	0	0	0	gi|357499175|ref|XP_003619876.1| fused compound leaf protein	GO:0045893 positive regulation of transcription	DNA-dependent | GO:0010589 leaf proximal/distal pattern formation | GO:0010358 leaf shaping	GO:0005737 cytoplasm | GO:0005634 nucleus
8.24563	8.67894	0.0337774	Psat3g198360.1	44.0897	30.121	0	0	0	0	-	-	-	-
8.19716	8.67257	0.0489225	Psat6g195640.1	11.0224	62.752	0	0	0	0	-	-	-	-
9.72923	8.67194	0.00114401	Psat4g139880.1	11.0224	15.0605	61.4802	0	0	0	gi|502164278|ref|XP_004513107.1| PREDICTED: uncharacterized protein LOC101508941	-	-	-
8.19107	8.67167	0.0337189	Psat0s2372g0280.2	38.5785	35.1411	0	0	0	0	gi|922357252|ref|XP_003616898.2| ankyrin repeat protein	-	-	-
8.19107	8.67167	0.0337189	Psat5g136840.1	38.5785	35.1411	0	0	0	0	gi|729185861|emb|CEJ83828.1| hypothetical protein VHEMI03272	-	-	-
8.19107	8.67167	0.0337189	Psat6g087080.1	38.5785	35.1411	0	0	0	0	-	-	-	-
14.965	8.66934	1.13798e-05	Psat6g218880.1	66.1345	67.7721	0	0	0.453336	0	gi|922407608|ref|XP_013470052.1| UDP-glucosyltransferase family protein	GO:0009801 cinnamic acid ester metabolic process | GO:0010224 response to UV-B | GO:0009718 anthocyanin biosynthetic process | GO:0080167 response to karrikin	GO:0005737 cytoplasm	GO:0080044 quercetin 7-O-glucosyltransferase activity | GO:0047215 indole-3-acetate beta-glucosyltransferase activity
15.6626	8.66822	0.00115491	Psat7g116480.1	27.5561	112.954	0	0	0.453336	0	-	-	-	-
15.7253	8.66677	3.45666e-07	Psat1g064520.1	55.1121	55.2217	30.7401	0	0.453336	0	-	-	-	-
15.4689	8.66558	0.000280841	Psat2g128720.1	66.1345	72.7923	0	0.293127	0	0	gi|502094146|ref|XP_004490150.1| PREDICTED: putative SNAP25 homologous protein SNAP30	GO:0000911 cytokinesis by cell plate formation | GO:0009612 response to mechanical stimulus | GO:0051707 response to other organism | GO:0009737 response to abscisic acid stimulus	GO:0009504 cell plate | GO:0016021 integral to membrane | GO:0009507 chloroplast	-
15.6707	8.6651	4.21983e-07	Psat2g048440.1	49.6009	60.2419	30.7401	0	0.453336	0	gi|922334632|ref|XP_013445306.1| AT hook motif protein	119.099329	-	-
8.1365	8.66382	0.034497	Psat5g293760.1	33.0673	40.1613	0	0	0	0	gi|645032937|ref|XP_008214864.1| PREDICTED: microtubule-associated protein futsch isoform X1	-	-	-
15.0178	8.66076	2.53698e-08	Psat5g076200.1	66.1345	55.2217	0	0.293127	0	0	gi|357463977|ref|XP_003602270.1| RWP-RK domain protein	GO:0051302 regulation of cell division | GO:0006355 regulation of transcription	DNA-dependent | GO:0009790 embryo development	GO:0005634 nucleus
61.0713	8.65969	2.95737e-07	Psat0s240g0080.2	33.0673	17.5706	30.7401	0	0	0	gi|886721|emb|CAA86733.1| glycine-rich protein	-	-	-
49.5322	8.64673	1.92826e-08	Psat2g160800.3	16.5336	37.6512	0	0	0	0	gi|502161606|ref|XP_004512223.1| PREDICTED: probable polyol transporter 3	GO:0055085 transmembrane transport	GO:0005886 plasma membrane | GO:0016021 integral to membrane	GO:0005351 sugar:hydrogen symporter activity
7.83313	8.64644	0.00263197	Psat0s2281g0120.1	55.1121	15.0605	0	0	0	0	gi|357493699|ref|XP_003617138.1| pectinesterase	GO:0042545 cell wall modification | GO:0034755 iron ion transmembrane transport | GO:0008152 metabolic process	GO:0005618 cell wall | GO:0016021 integral to membrane	GO:0005381 iron ion transmembrane transporter activity | GO:0030599 pectinesterase activity | GO:0045330 aspartyl esterase activity
14.7774	8.64589	1.33325e-05	Psat7g109320.1	77.157	55.2217	0	0.293127	0	0	gi|922363390|ref|XP_003608245.2| transmembrane protein	329.299997	-	GO:0009507 chloroplast
14.7589	8.64504	1.23781e-05	Psat5g098520.1	71.6457	60.2419	0	0	0.453336	0	gi|502165222|ref|XP_004513477.1| PREDICTED: uncharacterized protein LOC101492505	-	-	-
30.08	8.63843	3.74332e-09	Psat7g072920.1	126.758	130.524	0	0	0.906672	0	-	-	-	-
8.02129	8.63627	0.0382801	Psat0s1926g0040.2	49.6009	22.5907	0	0	0	0	-	-	-	-
31.3285	8.6346	8.8184e-06	Psat7g254080.1	38.5785	27.6109	215.181	0.586254	0	0	gi|669321863|gb|KFD62153.1| hypothetical protein M514_25638	-	-	GO:0005509 calcium ion binding
8.15265	8.62971	6.4332e-07	Psat1g000440.3	38.5785	22.5907	0	0	0	0	gi|357455473|ref|XP_003598017.1| PPR containing plant-like protein	GO:0031425 chloroplast RNA processing	GO:0005739 mitochondrion | GO:0009507 chloroplast	-
7.96673	8.62947	0.0368862	Psat0s794g0040.1	44.0897	27.6109	0	0	0	0	gi|593327766|ref|XP_007137310.1| hypothetical protein PHAVU_009G116700g	GO:0006032 chitin catabolic process | GO:0050832 defense response to fungus | GO:0000272 polysaccharide catabolic process | GO:0016998 cell wall macromolecule catabolic process	GO:0016023 cytoplasmic membrane-bounded vesicle	GO:0008843 endochitinase activity | GO:0008061 chitin binding
7.96673	8.62947	0.0368862	Psat1g056800.1	44.0897	27.6109	0	0	0	0	gi|195027235|ref|XP_001986489.1| GH20497	-	-	-
14.3336	8.62807	5.04064e-06	Psat7g225040.1	44.0897	82.8326	0	0	0.453336	0	-	-	-	-
15.0441	8.62425	0.00044783	Psat2g022720.1	49.6009	85.3427	0	0	0.453336	0	gi|922357430|ref|XP_003617364.2| hypothetical protein MTR_5g090790	-	-	-
7.65095	8.62412	0.00270692	Psat1g071240.1	33.0673	35.1411	0	0	0	0	-	-	-	-
7.65105	8.62405	0.00271551	Psat2g117120.1	33.0673	35.1411	0	0	0	0	-	-	-	-
29.1609	8.62244	7.63474e-06	Psat6g207400.1	176.359	85.3427	0	0.293127	0.453336	0	-	-	-	-
52.99	8.61905	9.08445e-05	Psat1g217760.2	176.359	293.679	0	1.17251	0	0	gi|502077130|ref|XP_004485560.1| PREDICTED: non-specific lipid-transfer protein-like protein At5g64080	GO:0016132 brassinosteroid biosynthetic process | GO:0006084 acetyl-CoA metabolic process | GO:0006869 lipid transport | GO:0006508 proteolysis | GO:0016126 sterol biosynthetic process	GO:0046658 anchored to plasma membrane	GO:0008233 peptidase activity | GO:0008289 lipid binding
1.41502e+06	8.61829	2.65113e-27	Psat0s4411g0120.1	1.89758e+06	1.0373e+06	9.72186e+06	8170.62	15493.7	8542.94	gi|947068904|gb|KRH17795.1| hypothetical protein GLYMA_13G016700	GO:0090305 nucleic acid phosphodiester bond hydrolysis	-	GO:0004519 endonuclease activity
15.0767	8.61825	1.55869e-07	Psat0ss1860g0080.1	44.0897	60.2419	30.7401	0.293127	0	0	-	-	-	-
14.6131	8.61685	4.35096e-05	Psat4g059720.1	55.1121	75.3024	0	0	0.453336	0	gi|922371210|ref|XP_013457766.1| myb transcription factor	GO:0006355 regulation of transcription	DNA-dependent	GO:0005634 nucleus
7.85761	8.61415	0.0372401	Psat0s1278g0120.2	33.0673	37.6512	0	0	0	0	gi|922354261|ref|XP_013452945.1| MATE efflux family protein	GO:0006855 drug transmembrane transport | GO:0006835 dicarboxylic acid transport | GO:0009624 response to nematode	GO:0016021 integral to membrane | GO:0005774 vacuolar membrane	GO:0015238 drug transmembrane transporter activity | GO:0017153 sodium:dicarboxylate symporter activity | GO:0015297 antiporter activity
7.85761	8.61415	0.0372401	Psat3g070280.2	33.0673	37.6512	0	0	0	0	gi|922336239|ref|XP_013446109.1| hypothetical protein MTR_8g471140	-	GO:0005739 mitochondrion | GO:0009507 chloroplast	-
15.5614	8.61048	0.000501994	Psat4g060720.1	71.6457	62.752	0	0	0.453336	0	gi|147852240|emb|CAN80132.1| hypothetical protein VITISV_012031	GO:0055085 transmembrane transport | GO:0006278 RNA-dependent DNA replication | GO:0006508 proteolysis | GO:0015074 DNA integration	GO:0016021 integral to membrane | GO:0005634 nucleus	GO:0003723 RNA binding | GO:0003964 RNA-directed DNA polymerase activity | GO:0022857 transmembrane transporter activity | GO:0003677 DNA binding | GO:0004190 aspartic-type endopeptidase activity
8.04979	8.60792	0.0198952	Psat2g032520.2	55.1121	15.0605	0	0	0	0	gi|357492715|ref|XP_003616646.1| leucoanthocyanidin dioxygenase-like protein	GO:0043090 amino acid import | GO:0055114 oxidation-reduction process | GO:0080167 response to karrikin	GO:0005737 cytoplasm	GO:0005506 iron ion binding | GO:0016706 oxidoreductase activity
7.80304	8.60549	0.0390103	Psat5g229760.1	27.5561	42.6713	0	0	0	0	gi|922374522|ref|XP_003598134.2| S-locus lectin kinase family protein	GO:0046777 protein autophosphorylation | GO:0048544 recognition of pollen	GO:0009506 plasmodesma | GO:0005886 plasma membrane	GO:0004674 protein serine/threonine kinase activity | GO:0031625 ubiquitin protein ligase binding | GO:0005524 ATP binding | GO:0030246 carbohydrate binding
7.80304	8.60549	0.0390103	Psat7g125760.1	27.5561	42.6713	0	0	0	0	gi|828322111|ref|XP_012572960.1| PREDICTED: putative F-box protein At1g67390	-	-	-
197.03	8.60221	1.36746e-16	Psat6g070920.1	363.74	195.786	30.7401	0.293127	0	1.21872	gi|922402103|ref|XP_013468187.1| GRF zinc finger protein	-	-	-
14.7652	8.59851	0.000465773	Psat1g018720.1	49.6009	82.8326	0	0	0.453336	0	gi|922390644|ref|XP_013463741.1| hypothetical protein MTR_2g047120	GO:0007155 cell adhesion	GO:0005576 extracellular region | GO:0031225 anchored to membrane | GO:0015629 actin cytoskeleton	GO:0005198 structural molecule activity
105.695	8.58865	2.04357e-05	Psat4g220720.1	457.431	459.345	30.7401	0	0	2.43745	gi|828332436|ref|XP_012574763.1| PREDICTED: glutathione S-transferase T3-like	GO:0008152 metabolic process	-	GO:0016740 transferase activity | GO:0003677 DNA binding
14.65	8.58715	0.00035989	Psat2g092160.1	66.1345	65.2621	0	0	0.453336	0	-	-	-	-
34.308	8.58589	0.000774616	Psat0s1401g0240.1	187.381	120.484	0	0	0.906672	0	-	-	-	-
7.69392	8.58554	0.0468853	Psat2g008840.2	16.5336	52.7117	0	0	0	0	gi|922357564|ref|XP_003617718.2| RNA-binding domain CCCH-type zinc finger protein	-	GO:0009505 plant-type cell wall | GO:0005634 nucleus	GO:0046872 metal ion binding | GO:0003723 RNA binding | GO:0000166 nucleotide binding
61.861	8.57371	6.52365e-09	Psat6g213320.1	187.381	363.961	0	0	1.36001	0.304681	gi|357475273|ref|XP_003607922.1| polyadenylate-binding protein	GO:0009651 response to salt stress | GO:0060211 regulation of nuclear-transcribed mRNA poly(A) tail shortening | GO:0006446 regulation of translational initiation | GO:0046686 response to cadmium ion	GO:0005829 cytosol	GO:0003723 RNA binding | GO:0000166 nucleotide binding
7.63327	8.57072	0.0400132	Psat5g119200.1	38.5785	30.121	0	0	0	0	gi|502137513|ref|XP_004503107.1| PREDICTED: uncharacterized oxidoreductase At4g09670-like	GO:0055114 oxidation-reduction process	GO:0005829 cytosol | GO:0009536 plastid	GO:0016491 oxidoreductase activity
7.63327	8.57072	0.0400132	Psat6g070160.6	38.5785	30.121	0	0	0	0	gi|922402193|ref|XP_013468232.1| hypothetical protein MTR_1g066720	-	-	-
7.63327	8.57072	0.0400132	Psat6g110200.1	38.5785	30.121	0	0	0	0	gi|828318541|ref|XP_012572372.1| PREDICTED: uncharacterized protein LOC101489853	-	GO:0005634 nucleus	GO:0005516 calmodulin binding
8.07867	8.57067	0.00404806	Psat6g069760.3	38.5785	27.6109	0	0	0	0	gi|502121781|ref|XP_004497439.1| PREDICTED: uncharacterized protein LOC101509938 isoform X1	-	GO:0005634 nucleus	-
9.22907	8.56997	0.0354921	Psat6g147800.2	0	67.7721	0	0	0	0	gi|922403746|ref|XP_013469006.1| armadillo/beta-catenin-like repeat protein	GO:0043087 regulation of GTPase activity | GO:0016311 dephosphorylation | GO:0006891 intra-Golgi vesicle-mediated transport	GO:0005802 trans-Golgi network | GO:0005737 cytoplasm | GO:0005886 plasma membrane	GO:0005086 ARF guanyl-nucleotide exchange factor activity | GO:0004721 phosphoprotein phosphatase activity
7.78367	8.56933	0.0362829	Psat5g213440.8	0	67.7721	0	0	0	0	gi|388515347|gb|AFK45735.1| unknown	-	-	-
33.8108	8.56805	0.000744566	Psat1g020880.1	165.336	138.054	0	0	0.906672	0	gi|922386444|ref|XP_003595535.2| glutaredoxin-C1 protein	GO:0048653 anther development | GO:0009867 jasmonic acid mediated signaling pathway | GO:0048448 stamen morphogenesis | GO:0045454 cell redox homeostasis | GO:0045892 negative regulation of transcription	DNA-dependent | GO:0048451 petal formation | GO:0055114 oxidation-reduction process | GO:0009863 salicylic acid mediated signaling pathway	-
14.8891	8.56576	0.00137832	Psat6g005040.1	66.1345	0	0	0	0	0	gi|502126207|ref|XP_004499218.1| PREDICTED: lysine-specific histone demethylase 1 homolog 3 isoform X1	GO:0055114 oxidation-reduction process | GO:0048364 root development | GO:0016575 histone deacetylation | GO:0051568 histone H3-K4 methylation | GO:0006355 regulation of transcription	DNA-dependent	GO:0005694 chromosome | GO:0005634 nucleus
7.57871	8.56264	0.0405485	Psat0s1116g0040.1	33.0673	35.1411	0	0	0	0	-	-	-	-
7.57871	8.56264	0.0405485	Psat3g084000.1	33.0673	35.1411	0	0	0	0	gi|357509009|ref|XP_003624793.1| cytochrome P450 family protein	GO:0055114 oxidation-reduction process | GO:0080110 sporopollenin biosynthetic process | GO:0006355 regulation of transcription	DNA-dependent | GO:0051792 medium-chain fatty acid biosynthetic process | GO:0015074 DNA integration	GO:0005634 nucleus
13.8676	8.56085	1.63933e-05	Psat3g052200.1	66.1345	57.7318	0	0	0.453336	0	gi|502110264|ref|XP_004493839.1| PREDICTED: uncharacterized protein LOC101506499 isoform X1	-	-	-
7.52415	8.55384	0.0422369	Psat0s5329g0080.2	27.5561	40.1613	0	0	0	0	gi|922332166|ref|XP_013444074.1| Spc97/Spc98 family of spindle pole body (SBP) component	164.717347	-	-
7.52415	8.55384	0.0422369	Psat6g134440.1	27.5561	40.1613	0	0	0	0	gi|920680552|gb|KOM27417.1| hypothetical protein LR48_Vigan406s022700	-	-	-
1297.06	8.55354	2.23008e-09	Psat7g039600.2	5957.62	5313.84	368.881	1.17251	28.5602	1.5234	gi|61677147|gb|AAX51974.1| transposase	GO:0006313 transposition	DNA-mediated | GO:0015074 DNA integration	-
7.46959	8.54419	0.0452535	Psat0s2998g0040.2	22.0448	45.1814	0	0	0	0	gi|502154508|ref|XP_004509724.1| PREDICTED: mitochondrial carnitine/acylcarnitine carrier-like protein	GO:0055085 transmembrane transport | GO:0006839 mitochondrial transport | GO:0015822 ornithine transport	GO:0016021 integral to membrane | GO:0009507 chloroplast | GO:0031966 mitochondrial membrane	-
6.85048	8.543	8.70468e-05	Psat4g056160.1	33.0673	27.6109	0	0	0	0	gi|357477341|ref|XP_003608956.1| GATA type zinc finger transcription factor family protein	GO:0051017 actin filament bundle assembly	GO:0005886 plasma membrane	GO:0051015 actin filament binding | GO:0008270 zinc ion binding
12.7777	8.54104	0.000791435	Psat0s6365g0040.2	27.5561	15.0605	30.7401	0	0	0	gi|357437941|ref|XP_003589246.1| transcription factor	-	GO:0005634 nucleus	-
7.4635	8.5317	0.0474753	Psat0s4280g0040.1	49.6009	17.5706	0	0	0	0	-	-	-	-
126.258	8.52156	5.7362e-10	Psat0s219g0040.2	595.211	514.566	0	1.75876	1.36001	0	gi|502134414|ref|XP_004502111.1| PREDICTED: uncharacterized protein LOC101498628	-	-	-
176.082	8.51648	2.15537e-19	Psat0s777g0080.1	413.341	346.391	61.4802	0.879381	0.906672	0.609362	gi|357476577|ref|XP_003608574.1| epidermal patterning factor-like protein	-	GO:0005576 extracellular region	-
444.267	8.51367	7.90307e-22	Psat1g011040.1	1840.74	1987.98	153.701	3.51752	4.53336	3.04681	gi|922397119|ref|XP_013465823.1| Serine/Threonine kinase family protein	GO:0006468 protein phosphorylation	GO:0005886 plasma membrane | GO:0009536 plastid	GO:0005524 ATP binding | GO:0004674 protein serine/threonine kinase activity
7.29981	8.50913	0.0441742	Psat7g163840.1	33.0673	32.631	0	0	0	0	gi|357482705|ref|XP_003611639.1| suppressor of RPS4-RLD 1/TPR domain protein	GO:0031348 negative regulation of defense response | GO:0009816 defense response to bacterium	incompatible interaction	GO:0005634 nucleus | GO:0005739 mitochondrion | GO:0048471 perinuclear region of cytoplasm
7.75091	8.5091	0.0321196	Psat1g118960.4	27.5561	37.6512	0	0	0	0	gi|388515537|gb|AFK45830.1| unknown	GO:0006412 translation	GO:0015934 large ribosomal subunit | GO:0005634 nucleus	GO:0003735 structural constituent of ribosome | GO:0003723 RNA binding | GO:0016740 transferase activity
51.5582	8.50768	4.81666e-10	Psat7g146200.1	259.027	203.316	0	0.293127	0.453336	0.609362	gi|922366192|ref|XP_013455264.1| late embryogenesis abundant protein (LEA) family protein	-	GO:0009506 plasmodesma	-
7.24525	8.50019	0.0456229	Psat1g042640.1	27.5561	37.6512	0	0	0	0	-	-	-	-
7.24525	8.50019	0.0456229	Psat1g060800.1	27.5561	37.6512	0	0	0	0	gi|955326997|ref|XP_006582761.2| PREDICTED: uncharacterized protein LOC100806866	GO:0015074 DNA integration	-	GO:0030170 pyridoxal phosphate binding | GO:0003676 nucleic acid binding | GO:0016846 carbon-sulfur lyase activity | GO:0008270 zinc ion binding
7.24525	8.50019	0.0456229	Psat3g078240.1	27.5561	37.6512	0	0	0	0	gi|357509467|ref|XP_003625022.1| fatty acid hydroxylase superfamily protein	GO:0043447 alkane biosynthetic process | GO:0010025 wax biosynthetic process | GO:0006633 fatty acid biosynthetic process | GO:0042335 cuticle development | GO:0055114 oxidation-reduction process | GO:0009414 response to water deprivation | GO:0042742 defense response to bacterium | GO:0046185 aldehyde catabolic process | GO:0050832 defense response to fungus	GO:0016021 integral to membrane	GO:0016491 oxidoreductase activity | GO:0071771 aldehyde decarbonylase activity | GO:0005506 iron ion binding
7.24525	8.50019	0.0456229	Psat5g108320.1	27.5561	37.6512	0	0	0	0	gi|922381774|ref|XP_013461115.1| triacylglycerol lipase-like protein	GO:0002213 defense response to insect | GO:0016042 lipid catabolic process	-	GO:0016298 lipase activity
7.24525	8.50019	0.0456229	Psat7g116760.3	27.5561	37.6512	0	0	0	0	gi|922369542|ref|XP_013456935.1| auxin response factor 3	GO:0009734 auxin mediated signaling pathway | GO:0010050 vegetative phase change | GO:0006355 regulation of transcription	DNA-dependent | GO:0010158 abaxial cell fate specification	GO:0005634 nucleus
53.1483	8.50005	4.50538e-06	Psat6g017720.1	225.96	251.008	0	0	0.453336	0.914042	gi|593795776|ref|XP_007160926.1| hypothetical protein PHAVU_001G028800g	-	-	-
6.91156	8.49948	0.00350325	Psat5g276040.3	16.5336	45.1814	0	0	0	0	gi|502082410|ref|XP_004487158.1| PREDICTED: cingulin-like	GO:0048280 vesicle fusion with Golgi apparatus | GO:0006886 intracellular protein transport | GO:0032259 methylation	GO:0000139 Golgi membrane	GO:0008168 methyltransferase activity
107.201	8.49748	1.32261e-08	Psat7g008480.1	468.453	459.345	30.7401	0.586254	2.26668	0	gi|502099164|ref|XP_004491404.1| PREDICTED: uncharacterized protein LOC101506587	-	-	-
7.19069	8.49037	0.0485603	Psat0s13663g0040.1	22.0448	42.6713	0	0	0	0	gi|922340047|ref|XP_003624815.2| alpha-L-arabinofuranosidase-like protein	GO:0010413 glucuronoxylan metabolic process | GO:0045493 xylan catabolic process | GO:0045492 xylan biosynthetic process | GO:0046373 L-arabinose metabolic process	GO:0009505 plant-type cell wall | GO:0016023 cytoplasmic membrane-bounded vesicle | GO:0005773 vacuole | GO:0048046 apoplast	GO:0046556 alpha-N-arabinofuranosidase activity | GO:0009044 xylan 1
43.0348	8.48829	6.29403e-06	Psat3g094680.1	220.448	165.665	0	0.293127	0.906672	0	gi|357508363|ref|XP_003624470.1| B3 domain transcription factor	GO:0010373 negative regulation of gibberellin biosynthetic process | GO:0009733 response to auxin stimulus | GO:0006355 regulation of transcription	DNA-dependent | GO:0008284 positive regulation of cell proliferation | GO:0010116 positive regulation of abscisic acid biosynthetic process | GO:0010262 somatic embryogenesis	GO:0005634 nucleus
7.13004	8.46936	0.0497725	Psat0s3800g0040.1	44.0897	20.0806	0	0	0	0	gi|922328473|ref|XP_013443629.1| PIF1-like helicase	GO:0032508 DNA duplex unwinding | GO:0006281 DNA repair | GO:0000723 telomere maintenance	-	GO:0003678 DNA helicase activity
7.13004	8.46936	0.0497725	Psat1g110080.1	44.0897	20.0806	0	0	0	0	-	-	-	-
6.72363	8.4675	0.0022529	Psat7g088760.1	27.5561	32.631	0	0	0	0	gi|731333354|ref|XP_010677688.1| PREDICTED: zinc finger MYM-type protein 5-like	-	-	-
13.4253	8.46717	0.000536678	Psat3g032840.1	55.1121	65.2621	0	0	0.453336	0	-	-	-	-
125.021	8.46228	9.54101e-09	Psat7g179960.1	49.6009	50.2016	0	0	0	0.304681	gi|922366917|ref|XP_013455625.1| isocitrate lyase	GO:0006099 tricarboxylic acid cycle | GO:0006097 glyoxylate cycle	GO:0009514 glyoxysome	GO:0004451 isocitrate lyase activity
6.6184	8.46192	1.22372e-05	Psat4g025360.1	38.5785	17.5706	0	0	0	0	gi|502150928|ref|XP_004508193.1| PREDICTED: exopolygalacturonase-like	GO:0006435 threonyl-tRNA aminoacylation | GO:0005975 carbohydrate metabolic process	GO:0005576 extracellular region | GO:0005737 cytoplasm	GO:0004829 threonine-tRNA ligase activity | GO:0005524 ATP binding | GO:0004650 polygalacturonase activity
7.07547	8.46178	0.0481679	Psat1g000800.5	38.5785	25.1008	0	0	0	0	gi|502127111|ref|XP_004499566.1| PREDICTED: agamous-like MADS-box protein AGL11	GO:0048316 seed development | GO:0006355 regulation of transcription	DNA-dependent | GO:0048481 ovule development | GO:0080155 regulation of double fertilization forming a zygote and endosperm	GO:0005634 nucleus
7.07547	8.46178	0.0481679	Psat3g038480.1	38.5785	25.1008	0	0	0	0	-	-	-	-
7.02091	8.45351	0.0481082	Psat6g053680.1	33.0673	30.121	0	0	0	0	-	-	-	-
6.96635	8.44438	0.0494075	Psat3g101760.1	27.5561	35.1411	0	0	0	0	gi|922409238|ref|XP_013470460.1| glutathione S-transferase	GO:0006450 regulation of translational fidelity | GO:0009610 response to symbiotic fungus | GO:0010043 response to zinc ion | GO:0009753 response to jasmonic acid stimulus | GO:0006438 valyl-tRNA aminoacylation | GO:0055114 oxidation-reduction process | GO:0010193 response to ozone | GO:0043903 regulation of symbiosis	encompassing mutualism through parasitism | GO:0010731 protein glutathionylation	GO:0009941 chloroplast envelope | GO:0048046 apoplast | GO:0005773 vacuole | GO:0005777 peroxisome | GO:0005829 cytosol | GO:0009570 chloroplast stroma | GO:0005886 plasma membrane | GO:0005739 mitochondrion
6.96635	8.44438	0.0494075	Psat4g132560.1	27.5561	35.1411	0	0	0	0	-	-	-	-
73.4111	8.44259	2.39441e-12	Psat2g003320.1	380.274	273.599	0	0.879381	0.453336	0.609362	gi|720072789|ref|XP_010278490.1| PREDICTED: uncharacterized protein LOC104612666	GO:0006200 ATP catabolic process | GO:0015074 DNA integration	-	GO:0008270 zinc ion binding | GO:0003676 nucleic acid binding | GO:0008026 ATP-dependent helicase activity | GO:0005524 ATP binding
12.752	8.44035	2.81222e-05	Psat6g020240.1	66.1345	47.6915	0	0	0.453336	0	gi|217071372|gb|ACJ84046.1| unknown	GO:0006355 regulation of transcription	DNA-dependent	-
8.27995	8.44019	0.0146793	Psat0s2420g0120.1	0	12.5504	61.4802	0	0	0	gi|357498459|ref|XP_003619518.1| myb transcription factor	GO:0045893 positive regulation of transcription	DNA-dependent | GO:0009751 response to salicylic acid stimulus | GO:0010018 far-red light signaling pathway	GO:0005634 nucleus
7.85345	8.43469	3.05006e-05	Psat0s1845g0120.1	22.0448	17.5706	30.7401	0	0	0	gi|593695209|ref|XP_007148103.1| hypothetical protein PHAVU_006G181100g	GO:0006952 defense response	-	GO:0043531 ADP binding
63.4489	8.42587	5.39445e-06	Psat6g007600.3	281.072	276.109	0	0	1.81334	0	gi|922396891|ref|XP_013465725.1| DUF1644 family protein	GO:0016558 protein import into peroxisome matrix | GO:0048573 photoperiodism	flowering | GO:0006635 fatty acid beta-oxidation	GO:0005739 mitochondrion | GO:0005634 nucleus
13.0692	8.4183	0.000775241	Psat7g013040.1	77.157	40.1613	0	0	0	0.304681	-	-	-	-
12.4372	8.40855	3.21324e-05	Psat3g138000.1	66.1345	45.1814	0	0.293127	0	0	gi|502126232|ref|XP_004499229.1| PREDICTED: protein BASIC PENTACYSTEINE6	GO:0009723 response to ethylene stimulus | GO:0006355 regulation of transcription	DNA-dependent | GO:0050793 regulation of developmental process	GO:0005730 nucleolus
6.46289	8.40752	0.00263056	Psat1g103960.1	27.5561	30.121	0	0	0	0	-	-	-	-
6.44473	8.40741	0.00264021	Psat3g158880.1	27.5561	30.121	0	0	0	0	gi|502103040|ref|XP_004492184.1| PREDICTED: type III polyketide synthase A-like	GO:0009699 phenylpropanoid biosynthetic process | GO:0030639 polyketide biosynthetic process | GO:0080110 sporopollenin biosynthetic process	GO:0005783 endoplasmic reticulum	-
6.58992	8.4014	0.0053575	Psat6g066360.1	38.5785	20.0806	0	0	0	0	gi|922379456|ref|XP_013459963.1| Lipid transfer protein	GO:0006869 lipid transport	-	GO:0008289 lipid binding
30.0336	8.39771	0.00128403	Psat0s7016g0080.2	93.6906	175.706	0	0	0.906672	0	-	-	-	-
6.40832	8.39762	0.00314867	Psat4g166680.1	22.0448	35.1411	0	0	0	0	gi|502156584|ref|XP_004510547.1| PREDICTED: auxin-repressed 12.5 kDa protein isoform X2	-	-	-
12.5886	8.37699	0.00067657	Psat2g180640.1	55.1121	57.7318	0	0	0.453336	0	gi|502160097|ref|XP_004511632.1| PREDICTED: probable aminotransferase ACS10	GO:0042218 1-aminocyclopropane-1-carboxylate biosynthetic process	-	GO:0008793 aromatic-amino-acid:2-oxoglutarate aminotransferase activity | GO:0030170 pyridoxal phosphate binding | GO:0004069 L-aspartate:2-oxoglutarate aminotransferase activity | GO:0016847 1-aminocyclopropane-1-carboxylate synthase activity
11.4181	8.36887	2.15008e-06	Psat3g146480.1	38.5785	62.752	0	0.293127	0	0	gi|922326423|ref|XP_013442604.1| F-box protein interaction domain protein	GO:0006355 regulation of transcription	DNA-dependent	GO:0005634 nucleus
180.688	8.35444	6.37769e-24	Psat3g188440.1	330.673	178.216	1106.64	1.75876	1.36001	1.5234	gi|947068863|gb|KRH17754.1| hypothetical protein GLYMA_13G012900	-	-	-
6.56345	8.35392	0.00178404	Psat3g068040.2	22.0448	32.631	0	0	0	0	gi|357509969|ref|XP_003625273.1| WRC protein	-	GO:0005739 mitochondrion	-
21.9488	8.35053	1.79609e-05	Psat5g135360.1	93.6906	102.913	0	0	0	0.609362	gi|734400284|gb|KHN31358.1| Protein FAR1-RELATED SEQUENCE 11	-	-	GO:0008270 zinc ion binding | GO:0003676 nucleic acid binding
8.3626	8.3405	0.00202478	Psat2g101480.1	16.5336	17.5706	30.7401	0	0	0	gi|922356460|ref|XP_003614503.2| plasma-membrane choline transporter family protein	-	GO:0016021 integral to membrane | GO:0009507 chloroplast | GO:0005886 plasma membrane	-
58.0338	8.34001	2.74517e-11	Psat2g146440.1	115.735	160.645	0	0.586254	0	0.304681	-	-	-	-
7.98726	8.33843	0.000336614	Psat7g071640.4	33.0673	20.0806	0	0	0	0	gi|502140688|ref|XP_004504301.1| PREDICTED: uncharacterized protein LOC101499907	-	GO:0005634 nucleus | GO:0009507 chloroplast	-
45.2293	8.33795	0.00169187	Psat2g094160.1	214.937	190.766	0	0	1.36001	0	gi|502092814|ref|XP_004489789.1| PREDICTED: peroxidase 57-like	GO:0009908 flower development | GO:0002215 defense response to nematode | GO:0045926 negative regulation of growth | GO:0050832 defense response to fungus | GO:0042742 defense response to bacterium | GO:0009826 unidimensional cell growth | GO:0042538 hyperosmotic salinity response | GO:0010043 response to zinc ion | GO:0006468 protein phosphorylation | GO:0009416 response to light stimulus | GO:0…	GO:0005774 vacuolar membrane | GO:0048046 apoplast | GO:0016023 cytoplasmic membrane-bounded vesicle | GO:0009505 plant-type cell wall | GO:0005794 Golgi apparatus | GO:0005829 cytosol | GO:0009506 plasmodesma	GO:0020037 heme binding | GO:0046872 metal ion binding | GO:0004601 peroxidase activity | GO:0004674 protein serine/threonine kinase activity | GO:0005524 ATP binding
7.61204	8.3355	0.00439004	Psat1g141080.2	27.5561	27.6109	0	0	0	0	gi|502085921|ref|XP_004488050.1| PREDICTED: perakine reductase-like	GO:0046686 response to cadmium ion | GO:0009820 alkaloid metabolic process | GO:0055114 oxidation-reduction process	GO:0005829 cytosol	GO:0016491 oxidoreductase activity
21.9962	8.33317	1.25783e-06	Psat6g175680.1	93.6906	95.383	0	0.293127	0	0.304681	gi|75319593|sp|Q40987.1|LECR_PEA RecName: Full=Nodule lectin; AltName: Full=PsNlec-1; Flags: Precursor	GO:0006468 protein phosphorylation	-	GO:0046872 metal ion binding | GO:0030246 carbohydrate binding | GO:0005524 ATP binding | GO:0004674 protein serine/threonine kinase activity
5.69848	8.33065	2.31827e-05	Psat6g000680.1	27.5561	22.5907	0	0	0	0	gi|922349636|ref|XP_013450704.1| hypothetical protein MTR_6g004140	GO:0045893 positive regulation of transcription	DNA-dependent | GO:0009965 leaf morphogenesis | GO:0030154 cell differentiation	-
26.7351	8.31656	6.35533e-05	Psat0s9565g0040.1	121.247	117.974	0	0	0.906672	0	-	-	-	-
28.1298	8.30746	0.00127422	Psat5g167240.1	126.758	125.504	0	0	0.906672	0	gi|922330361|ref|XP_003630921.2| ZIP zinc/iron transport family protein	GO:0035434 copper ion transmembrane transport | GO:0071577 zinc ion transmembrane transport | GO:0015675 nickel cation transport | GO:0071281 cellular response to iron ion | GO:0071369 cellular response to ethylene stimulus | GO:0015691 cadmium ion transport | GO:0034755 iron ion transmembrane transport | GO:0009617 response to bacterium | GO:0055072 iron ion homeostasis | GO:0071732 cellular res…	GO:0016021 integral to membrane | GO:0016023 cytoplasmic membrane-bounded vesicle | GO:0005802 trans-Golgi network | GO:0005886 plasma membrane	GO:0005385 zinc ion transmembrane transporter activity | GO:0015088 copper uptake transmembrane transporter activity | GO:0005381 iron ion transmembrane transporter activity
30.6918	8.3041	8.12255e-10	Psat5g148320.1	115.735	158.135	0	0.586254	0	0.304681	gi|922380457|ref|XP_013460458.1| cytochrome P450 family protein	GO:0009611 response to wounding | GO:0009414 response to water deprivation | GO:0010112 regulation of systemic acquired resistance | GO:0002229 defense response to oomycetes | GO:0052544 defense response by callose deposition in cell wall | GO:0019756 cyanogenic glycoside biosynthetic process | GO:0009625 response to insect | GO:0006569 tryptophan catabolic process | GO:0019761 glucosinolate bios…	GO:0031090 organelle membrane | GO:0016021 integral to membrane | GO:0005783 endoplasmic reticulum	GO:0020037 heme binding | GO:0016705 oxidoreductase activity
44.1319	8.30183	0.00211008	Psat0s287g0240.1	132.269	263.558	0	0	1.36001	0	gi|502102117|ref|XP_004491973.1| PREDICTED: uncharacterized protein LOC101510874	-	-	-
82.0126	8.30002	2.92791e-08	Psat5g142840.1	418.852	313.76	0	0	2.26668	0.304681	gi|672920280|gb|AIK21481.1| NADH-plastoquinone oxidoreductase subunit 5 (chloroplast)	GO:0006810 transport | GO:0042773 ATP synthesis coupled electron transport	GO:0016021 integral to membrane | GO:0009535 chloroplast thylakoid membrane	GO:0048038 quinone binding | GO:0008137 NADH dehydrogenase (ubiquinone) activity
12.5483	8.29624	2.77239e-06	Psat3g063400.1	44.0897	37.6512	30.7401	0	0.453336	0	-	-	-	-
53.1142	8.28948	1.69147e-05	Psat7g195480.12	264.538	210.847	0	0	1.36001	0.304681	gi|502167080|ref|XP_004514052.1| PREDICTED: zinc finger CCCH domain-containing protein 13-like isoform X4	-	-	GO:0046872 metal ion binding
7.47966	8.28457	0.0358784	Psat5g210840.1	5.51121	0	61.4802	0	0	0	gi|357458461|ref|XP_003599511.1| biogenesis of lysosome-related organelles complex-1 protein	-	-	-
67.0902	8.28208	4.21304e-06	Psat4g213240.1	270.049	331.33	0	0.293127	1.81334	0	-	-	-	-
21.0391	8.28082	9.24365e-07	Psat0s4231g0080.1	55.1121	102.913	30.7401	0.586254	0	0	-	-	-	-
24.8575	8.27463	6.28847e-10	Psat3g137840.1	55.1121	75.3024	92.2203	0	0.453336	0.304681	gi|502168464|ref|XP_004514394.1| PREDICTED: uncharacterized protein LOC101510131	-	GO:0009535 chloroplast thylakoid membrane	GO:0051082 unfolded protein binding | GO:0031072 heat shock protein binding
5.53503	8.27035	0.000351798	Psat0s299g0040.1	16.5336	32.631	0	0	0	0	-	-	-	-
6.23198	8.25801	0.0387494	Psat3g004920.1	55.1121	0	0	0	0	0	gi|502113803|ref|XP_004494764.1| PREDICTED: uncharacterized protein LOC101493502 isoform X1	-	GO:0005886 plasma membrane	-
11.3081	8.25505	0.000219231	Psat7g065560.1	16.5336	82.8326	0	0	0.453336	0	gi|502165615|ref|XP_004513635.1| PREDICTED: uncharacterized protein LOC101510345	-	-	-
14952.3	8.25288	7.83228e-33	Psat2g001120.1	25814.5	13489.2	90007	175.876	94.2939	153.254	gi|23504757|emb|CAD37948.1| nodule inception protein	-	-	-
7.44326	8.25118	0.0271128	Psat2g176560.1	0	5.02016	61.4802	0	0	0	gi|357482105|ref|XP_003611338.1| ethylene response factor	GO:0045893 positive regulation of transcription	DNA-dependent	GO:0005634 nucleus
8.70977	8.24802	0.00716568	Psat4g141680.1	16.5336	35.1411	0	0	0	0	gi|502158442|ref|XP_004511153.1| PREDICTED: ABSCISIC ACID-INSENSITIVE 5-like protein 2	GO:0006355 regulation of transcription	DNA-dependent | GO:0009737 response to abscisic acid stimulus	GO:0005634 nucleus
36.4032	8.24223	1.39515e-05	Psat4g188840.1	198.404	128.014	0	0	0.906672	0.304681	gi|922334600|ref|XP_013445290.1| auxin response factor 14	GO:0010227 floral organ abscission | GO:0009911 positive regulation of flower development | GO:0008285 negative regulation of cell proliferation | GO:0006355 regulation of transcription	DNA-dependent | GO:0009734 auxin mediated signaling pathway | GO:0010150 leaf senescence | GO:0009737 response to abscisic acid stimulus | GO:0010047 fruit dehiscence | GO:0048481 ovule development	GO:0005634 nucleus
11.4006	8.24202	0.000986945	Psat5g073400.1	49.6009	52.7117	0	0.293127	0	0	gi|357464113|ref|XP_003602338.1| growth-regulating factor	GO:0048364 root development | GO:0010114 response to red light | GO:0006355 regulation of transcription	DNA-dependent | GO:0010218 response to far red light | GO:0080167 response to karrikin | GO:0061062 regulation of nematode larval development | GO:0009624 response to nematode	GO:0005634 nucleus
29.5563	8.24026	3.69647e-05	Psat0s2709g0040.1	33.0673	15.0605	215.181	0	0.906672	0	gi|970045459|ref|XP_015084177.1| PREDICTED: probable cyclin-dependent serine/threonine-protein kinase DDB_G0292550	759.540512	-	-
165.658	8.2255	4.81978e-10	Psat2g122920.1	832.193	652.621	0	0.586254	2.72002	1.82808	gi|87240737|gb|ABD32595.1| HAT dimerisation	-	-	-
11.7544	8.20877	2.00831e-05	Psat6g166640.1	22.0448	52.7117	30.7401	0.293127	0	0	gi|922404110|ref|XP_013469185.1| indole-3-acetic acid-amido synthetase	GO:0009734 auxin mediated signaling pathway | GO:0009826 unidimensional cell growth	GO:0009941 chloroplast envelope | GO:0005634 nucleus	GO:0010279 indole-3-acetic acid amido synthetase activity
5.60804	8.20737	0.00463912	Psat2g092880.1	27.5561	22.5907	0	0	0	0	gi|951058754|ref|XP_014522257.1| PREDICTED: MADS-box protein CMB1-like	GO:0048442 sepal development | GO:0010076 maintenance of floral meristem identity | GO:0048440 carpel development | GO:0006355 regulation of transcription	DNA-dependent | GO:0048441 petal development | GO:0048443 stamen development	GO:0005634 nucleus
21.254	8.20349	1.07631e-05	Psat4g198520.2	99.2018	90.3629	0	0.293127	0.453336	0	gi|217075556|gb|ACJ86138.1| unknown	GO:0006355 regulation of transcription	DNA-dependent	GO:0005634 nucleus
5.57163	8.20023	0.00489715	Psat5g290920.1	22.0448	27.6109	0	0	0	0	-	-	-	-
29.072	8.20017	1.79872e-06	Psat5g261520.1	126.758	133.034	0	0.879381	0	0	gi|685273220|ref|XP_009127653.1| PREDICTED: uncharacterized protein LOC103852504	-	-	-
11.1456	8.19857	0.00301357	Psat1g055440.1	22.0448	77.8125	0	0	0.453336	0	-	-	-	-
44.0472	8.19855	0.000459034	Psat0s1971g0240.2	49.6009	0	0	0	0	0	gi|922345161|ref|XP_013449499.1| NADP-specific glutamate dehydrogenase	GO:0009646 response to absence of light | GO:0055114 oxidation-reduction process | GO:0009651 response to salt stress | GO:0006520 cellular amino acid metabolic process | GO:0051171 regulation of nitrogen compound metabolic process | GO:0046686 response to cadmium ion	GO:0005739 mitochondrion	GO:0005507 copper ion binding | GO:0008270 zinc ion binding | GO:0050897 cobalt ion binding | GO:0004353 glutamate dehydrogenase [NAD(P)+] activity | GO:0005524 ATP binding
10.61	8.19465	1.34488e-05	Psat4g167040.1	33.0673	57.7318	0	0.293127	0	0	gi|357514141|ref|XP_003627359.1| high-affinity potassium transporter	GO:0071805 potassium ion transmembrane transport	GO:0016021 integral to membrane | GO:0009507 chloroplast	GO:0009674 potassium:sodium symporter activity
11.0304	8.19405	0.00141416	Psat3g052360.1	38.5785	60.2419	0	0	0.453336	0	gi|357467773|ref|XP_003604171.1| F-box/LRR protein	-	-	-
6.64713	8.1896	0.00271551	Psat0s2883g0040.1	16.5336	12.5504	30.7401	0	0	0	gi|502126054|ref|XP_004499162.1| PREDICTED: sugar transporter ERD6-like 6	GO:0055085 transmembrane transport | GO:0009414 response to water deprivation | GO:0009651 response to salt stress | GO:0042593 glucose homeostasis | GO:0010200 response to chitin | GO:0008643 carbohydrate transport | GO:0010030 positive regulation of seed germination | GO:0009737 response to abscisic acid stimulus | GO:0009624 response to nematode	GO:0016021 integral to membrane | GO:0009705 plant-type vacuole membrane | GO:0009507 chloroplast | GO:0005783 endoplasmic reticulum | GO:0005794 Golgi apparatus	GO:0022891 substrate-specific transmembrane transporter activity
13.9028	8.17753	0.00181003	Psat4g052880.4	49.6009	0	0	0	0	0	gi|922371469|ref|XP_013457893.1| ABC transporter A family protein	GO:0006200 ATP catabolic process	GO:0009506 plasmodesma | GO:0005886 plasma membrane	GO:0005524 ATP binding | GO:0016887 ATPase activity
10.9698	8.17621	0.00138847	Psat6g074760.1	60.6233	37.6512	0	0	0.453336	0	gi|922401990|ref|XP_013468131.1| xyloglucan endotransglucosylase/hydrolase family protein	GO:0006073 cellular glucan metabolic process | GO:0016998 cell wall macromolecule catabolic process	GO:0005618 cell wall | GO:0048046 apoplast	GO:0008810 cellulase activity | GO:0016762 xyloglucan:xyloglucosyl transferase activity | GO:0033946 xyloglucan-specific endo-beta-1
10.9152	8.17414	0.00126093	Psat4g203560.1	55.1121	42.6713	0	0	0.453336	0	gi|922332278|ref|XP_013444130.1| Defensin-like protein	GO:0006952 defense response	-	-
29.3551	8.17377	3.8919e-05	Psat0s2528g0080.1	132.269	130.524	0	0	0	0.914042	gi|828305120|ref|XP_004496531.2| PREDICTED: ferric reduction oxidase 2-like	GO:0015688 iron chelate transport | GO:0009617 response to bacterium | GO:0055072 iron ion homeostasis | GO:0055114 oxidation-reduction process	GO:0016021 integral to membrane	GO:0016491 oxidoreductase activity
10.8441	8.17123	0.00120204	Psat2g027240.1	49.6009	47.6915	0	0	0	0.304681	gi|593489617|ref|XP_007141676.1| hypothetical protein PHAVU_008G215700g	-	-	-
7.19794	8.16887	4.37201e-05	Psat5g054040.1	27.5561	5.02016	30.7401	0	0	0	-	-	-	-
79.9127	8.1604	6.11962e-06	Psat6g232640.3	192.892	170.685	338.141	2.34502	0	0	gi|922408766|ref|XP_013470345.1| archaeal/vacuolar-type H+-ATPase subunit B	GO:0015991 ATP hydrolysis coupled proton transport | GO:0006098 pentose-phosphate shunt | GO:0051693 actin filament capping | GO:0009651 response to salt stress | GO:0006754 ATP biosynthetic process | GO:0010498 proteasomal protein catabolic process | GO:0010255 glucose mediated signaling pathway | GO:0051017 actin filament bundle assembly | GO:0046686 response to cadmium ion | GO:0006094 glucone…	GO:0005774 vacuolar membrane | GO:0009506 plasmodesma | GO:0033180 proton-transporting V-type ATPase	V1 domain | GO:0009941 chloroplast envelope | GO:0005886 plasma membrane | GO:0005794 Golgi apparatus
30.6175	8.15659	9.28948e-11	Psat7g238200.1	115.735	92.8729	61.4802	0	0	0.914042	gi|922365828|ref|XP_013455094.1| cytochrome P450 family 71 protein	GO:0009759 indole glucosinolate biosynthetic process | GO:0000162 tryptophan biosynthetic process | GO:0010114 response to red light | GO:0052544 defense response by callose deposition in cell wall | GO:0009625 response to insect | GO:0009684 indoleacetic acid biosynthetic process | GO:0009641 shade avoidance | GO:0055114 oxidation-reduction process | GO:0009682 induced systemic resistance	GO:0005783 endoplasmic reticulum | GO:0005886 plasma membrane | GO:0005739 mitochondrion	GO:0020037 heme binding | GO:0005506 iron ion binding | GO:0016709 oxidoreductase activity
102322	8.15506	7.70431e-17	Psat0s1917g0040.1	95536.9	52726.7	764476	893.744	1697.29	610.885	gi|922327855|ref|XP_013443320.1| hypothetical protein MTR_0021s0120	-	-	-
7.14977	8.15484	8.65424e-05	Psat0s4463g0120.1	33.0673	12.5504	0	0	0	0	gi|502113957|ref|XP_004494815.1| PREDICTED: histone-lysine N-methyltransferase ATX3-like	GO:0009294 DNA mediated transformation | GO:0006355 regulation of transcription	DNA-dependent | GO:0032259 methylation	GO:0009506 plasmodesma | GO:0005634 nucleus
337505	8.15385	2.59302e-29	Psat0s8399g0040.1	545660	281382	2.18488e+06	2666.58	4764.11	3144.31	gi|947068861|gb|KRH17752.1| hypothetical protein GLYMA_13G012700	-	-	-
12273.2	8.14626	2.19432e-18	Psat0s1116g0080.1	12047.5	6621.59	89976.3	87.3518	202.188	93.8417	gi|149392583|gb|ABR26094.1| retrotransposon protein	GO:0008152 metabolic process	GO:0009507 chloroplast	GO:0046872 metal ion binding | GO:0016787 hydrolase activity
10.1753	8.14132	0.000126692	Psat3g179280.1	33.0673	57.7318	0	0	0.453336	0	-	-	-	-
10.6198	8.13739	0.00139223	Psat3g016840.1	55.1121	40.1613	0	0	0	0.304681	gi|922340589|ref|XP_003626078.2| auxin-responsive AUX/IAA family protein	GO:0048364 root development | GO:0009880 embryonic pattern specification | GO:0009734 auxin mediated signaling pathway | GO:0048367 shoot development | GO:0009647 skotomorphogenesis | GO:0010262 somatic embryogenesis | GO:0009630 gravitropism | GO:0010588 cotyledon vascular tissue pattern formation | GO:0045892 negative regulation of transcription	DNA-dependent	GO:0005634 nucleus
39.4448	8.1345	2.69478e-08	Psat5g044640.1	137.78	215.867	0	0.293127	0.453336	0.609362	-	-	-	-
10.2483	8.13192	0.000213149	Psat6g192760.1	38.5785	52.7117	0	0.293127	0	0	gi|357515749|ref|XP_003628163.1| hypothetical protein MTR_8g045000	-	-	-
20.2557	8.1302	1.50271e-05	Psat7g242840.1	93.6906	87.8528	0	0	0.453336	0.304681	gi|922362254|ref|XP_003604787.2| GDP-mannose transporter GONST3	GO:0015780 nucleotide-sugar transport | GO:0055085 transmembrane transport	GO:0016021 integral to membrane	-
24.965	8.1292	0.00278344	Psat0s3135g0160.1	60.6233	163.155	0	0	0.906672	0	gi|357439551|ref|XP_003590053.1| cation/H+ exchanger 3	GO:0006885 regulation of pH | GO:0035725 sodium ion transmembrane transport	GO:0005770 late endosome | GO:0016021 integral to membrane | GO:0009507 chloroplast	GO:0015385 sodium:hydrogen antiporter activity
64.7975	8.12781	2.80812e-06	Psat2g144280.2	308.628	261.048	0	0	2.26668	0	gi|357484513|ref|XP_003612544.1| zinc finger	918.309101	-	GO:0005634 nucleus | GO:0009536 plastid
5.21996	8.11446	0.00730154	Psat7g232800.1	16.5336	30.121	0	0	0	0	gi|502166194|ref|XP_004513818.1| PREDICTED: sugar transport protein 10-like	GO:0015749 monosaccharide transport | GO:0055085 transmembrane transport | GO:0015770 sucrose transport	GO:0005773 vacuole | GO:0009506 plasmodesma | GO:0005886 plasma membrane | GO:0016021 integral to membrane | GO:0005634 nucleus	GO:0015145 monosaccharide transmembrane transporter activity | GO:0008506 sucrose:hydrogen symporter activity
24.5709	8.1123	0.00230358	Psat0s3517g0040.1	77.157	143.075	0	0	0.906672	0	-	-	-	-
60.3836	8.11086	1.19895e-06	Psat3g090720.1	225.96	306.23	0	0	0.453336	1.5234	gi|325301621|gb|ADZ05699.1| flowering locus T a1	-	-	-
83.3604	8.10978	1.99239e-08	Psat5g090560.1	380.274	366.472	0	1.46563	0	1.21872	gi|357463307|ref|XP_003601935.1| epidermal patterning factor-like protein	-	GO:0005576 extracellular region	-
10.2483	8.09091	0.0015943	Psat0ss2830g0040.1	44.0897	47.6915	0	0	0.453336	0	-	-	-	-
141.264	8.08185	2.69662e-05	Psat1g004680.2	611.744	650.111	0	1.17251	3.62669	0	gi|922339897|ref|XP_003624387.2| lisH domain and HEAT repeat KIAA1468-like protein	GO:0016192 vesicle-mediated transport | GO:0006886 intracellular protein transport	GO:0030117 membrane coat	-
8.12677	8.07776	1.4324e-05	Psat2g067600.1	11.0224	27.6109	0	0	0	0	-	-	-	-
2217.71	8.07716	4.9701e-20	Psat0s1506g0040.1	3505.13	2474.94	13802.3	49.2453	7.70671	15.8434	gi|920705181|gb|KOM48406.1| hypothetical protein LR48_Vigan07g211000	-	-	-
9.87249	8.0727	0.000167397	Psat3g055200.1	60.6233	27.6109	0	0.293127	0	0	gi|357467773|ref|XP_003604171.1| F-box/LRR protein	-	-	-
23.619	8.05893	0.00222014	Psat0s3333g0080.1	93.6906	117.974	0	0	0.906672	0	gi|922402137|ref|XP_013468204.1| ubiquitin-protein ligase	-	-	-
18.0458	8.0573	2.05693e-08	Psat7g068680.1	49.6009	80.3225	30.7401	0	0	0.609362	gi|357519079|ref|XP_003629828.1| hypothetical protein MTR_8g087320	-	-	-
26.8796	8.0531	1.15957e-10	Psat2g159880.1	99.2018	133.034	0	0.293127	0.453336	0.304681	-	-	-	-
5.15931	8.05074	0.0137873	Psat0s3505g0040.1	38.5785	7.53024	0	0	0	0	gi|922325991|ref|XP_013442388.1| transcription factor	GO:0045893 positive regulation of transcription	DNA-dependent | GO:0010052 guard cell differentiation | GO:0051782 negative regulation of cell division | GO:0045597 positive regulation of cell differentiation	-
4.99833	8.04998	2.25144e-05	Psat1g170720.1	16.5336	22.5907	0	0	0	0	gi|502079951|ref|XP_004486416.1| PREDICTED: ferric reduction oxidase 7	1547.569397	GO:0009416 response to light stimulus | GO:0009767 photosynthetic electron transport chain	GO:0016021 integral to membrane
789299	8.04108	8.20039e-21	Psat3g188760.1	1.00217e+06	544517	5.49424e+06	5285.37	15202.6	6243.21	gi|922327207|ref|XP_013442996.1| senescence-associated protein	-	-	-
4.94112	8.03663	0.00878837	Psat1g142520.1	16.5336	27.6109	0	0	0	0	gi|357449711|ref|XP_003595132.1| homeobox associated leucine zipper protein	GO:0006355 regulation of transcription	DNA-dependent	GO:0005634 nucleus
5.98021	8.03469	0.00999769	Psat4g092320.1	5.51121	17.5706	30.7401	0	0	0	gi|922329797|ref|XP_003629467.2| cytochrome P450 family 90 protein	GO:0016132 brassinosteroid biosynthetic process | GO:0055114 oxidation-reduction process | GO:0009867 jasmonic acid mediated signaling pathway | GO:0009741 response to brassinosteroid stimulus | GO:0010358 leaf shaping | GO:0009826 unidimensional cell growth | GO:0016126 sterol biosynthetic process	GO:0016023 cytoplasmic membrane-bounded vesicle | GO:0016020 membrane | GO:0005783 endoplasmic reticulum	GO:0010012 steroid 22-alpha hydroxylase activity | GO:0016705 oxidoreductase activity
17.6806	8.02775	0.00136852	Psat5g048960.2	60.6233	97.8931	0	0	0	0.609362	gi|502133098|ref|XP_004501650.1| PREDICTED: uncharacterized protein LOC101513502	-	GO:0005886 plasma membrane	-
11.6355	8.02766	2.8924e-06	Psat1g160960.1	49.6009	17.5706	30.7401	0.293127	0	0	gi|357448893|ref|XP_003594722.1| GDSL-like lipase/acylhydrolase	GO:0055114 oxidation-reduction process | GO:0006629 lipid metabolic process | GO:0006979 response to oxidative stress	GO:0005576 extracellular region	GO:0020037 heme binding | GO:0046872 metal ion binding | GO:0004601 peroxidase activity | GO:0016298 lipase activity
20.9595	8.0274	4.24065e-06	Psat6g099160.1	71.6457	85.3427	30.7401	0	0.906672	0	-	-	-	-
6.03477	8.02467	0.0056708	Psat1g069880.1	11.0224	12.5504	30.7401	0	0	0	gi|922348870|ref|XP_003618563.2| cyclin-dependent kinase	GO:0006468 protein phosphorylation	GO:0005886 plasma membrane | GO:0005634 nucleus | GO:0009536 plastid	GO:0005524 ATP binding | GO:0004674 protein serine/threonine kinase activity
5.61274	8.01969	4.58992e-05	Psat5g052960.1	22.0448	17.5706	0	0	0	0	-	-	-	-
4.89786	8.01184	0.00202101	Psat5g288360.1	27.5561	15.0605	0	0	0	0	gi|357478135|ref|XP_003609353.1| plant-specific transcription factor YABBY family protein	-	-	-
6.19822	8.01134	0.00298235	Psat2g012400.1	22.0448	2.51008	30.7401	0	0	0	gi|357494633|ref|XP_003617605.1| DUF4408 domain protein	-	-	-
4.80002	8.0024	5.71236e-05	Psat5g038880.1	27.5561	12.5504	0	0	0	0	gi|922383134|ref|XP_013461790.1| hypothetical protein MTR_3g103180	-	-	-
4.87971	7.99301	0.00361573	Psat7g114440.1	22.0448	20.0806	0	0	0	0	gi|502142682|ref|XP_004505070.1| PREDICTED: protein RALF-like 19	GO:0007267 cell-cell signaling	GO:0009506 plasmodesma | GO:0009505 plant-type cell wall | GO:0048046 apoplast	GO:0004871 signal transducer activity
64.2365	7.98767	1.58225e-09	Psat6g080880.1	292.094	283.639	0	0.879381	0.906672	0.609362	gi|502178196|ref|XP_004516197.1| PREDICTED: uncharacterized protein LOC101514572	GO:0010075 regulation of meristem growth | GO:0010358 leaf shaping | GO:0009062 fatty acid catabolic process | GO:0010305 leaf vascular tissue pattern formation | GO:0009943 adaxial/abaxial axis specification | GO:0043433 negative regulation of sequence-specific DNA binding transcription factor activity | GO:0006914 autophagy	GO:0005634 nucleus	GO:0005515 protein binding
5.28506	7.9875	0.0481412	Psat2g185880.2	22.0448	22.5907	0	0	0	0	gi|217074418|gb|ACJ85569.1| unknown	GO:0006629 lipid metabolic process	GO:0005634 nucleus	GO:0004806 triglyceride lipase activity
61.0851	7.97338	3.4007e-10	Psat4g041800.1	336.184	210.847	0	0.879381	0.453336	0.914042	gi|357477961|ref|XP_003609266.1| organelle transcript processing protein	1560.09199	GO:0031425 chloroplast RNA processing	-
9.35703	7.96451	0.00235118	Psat6g053080.1	38.5785	45.1814	0	0	0.453336	0	-	-	-	-
4.71678	7.96417	0.00941947	Psat5g049160.1	22.0448	20.0806	0	0	0	0	gi|357465231|ref|XP_003602897.1| HXXXD-type acyl-transferase family protein	GO:0010025 wax biosynthetic process | GO:0010584 pollen exine formation | GO:0042761 very long-chain fatty acid biosynthetic process | GO:0080088 spermidine hydroxycinnamate conjugate biosynthetic process | GO:0019761 glucosinolate biosynthetic process	GO:0009535 chloroplast thylakoid membrane | GO:0005783 endoplasmic reticulum | GO:0005634 nucleus	GO:0080074 spermidine:caffeoyl CoA N-acyltransferase activity | GO:0080073 spermidine:coumaroyl CoA N-acyltransferase activity | GO:0080072 spermidine:sinapoyl CoA N-acyltransferase activity | GO:0080075 spermidine:feruloyl CoA N-acyltransferase activity
174.883	7.95681	2.09105e-06	Psat7g095960.1	38.5785	2.51008	0	0	0	0	gi|922370151|ref|XP_013457239.1| nodulin MtN21/EamA-like transporter family protein	-	GO:0016020 membrane	-
69.8221	7.94794	3.22659e-06	Psat4g099360.1	176.359	424.203	0	0	0	2.43745	gi|502168886|ref|XP_004514487.1| PREDICTED: mitochondrial uncoupling protein 1-like	GO:0009853 photorespiration | GO:0006839 mitochondrial transport | GO:0015992 proton transport	GO:0005794 Golgi apparatus | GO:0009506 plasmodesma | GO:0005886 plasma membrane | GO:0005774 vacuolar membrane | GO:0016021 integral to membrane | GO:0009507 chloroplast | GO:0031966 mitochondrial membrane	GO:0017077 oxidative phosphorylation uncoupler activity
9.2301	7.9477	0.00325826	Psat4g019680.1	27.5561	55.2217	0	0.293127	0	0	-	-	-	-
8.42871	7.93766	4.42594e-05	Psat7g244720.1	16.5336	57.7318	0	0	0.453336	0	gi|357468877|ref|XP_003604723.1| late embryogenesis abundant protein B19.1A	GO:0048700 acquisition of desiccation tolerance	-	-
10.8367	7.93719	0.00147273	Psat4g048920.2	0	37.6512	0	0	0	0	gi|922371579|ref|XP_013457948.1| DUF863 family protein	-	-	-
9.17554	7.93566	0.00434015	Psat3g139360.1	22.0448	60.2419	0	0.293127	0	0	-	-	-	-
289.037	7.92945	5.83936e-10	Psat4g160840.1	1262.07	1320.3	0	2.34502	6.3467	2.13277	-	-	-	-
4.8253	7.92557	0.0309133	Psat0s4546g0040.2	22.0448	20.0806	0	0	0	0	gi|502170110|ref|XP_004514760.1| PREDICTED: uncharacterized protein LOC101514993	GO:0051302 regulation of cell division | GO:0032875 regulation of DNA endoreduplication | GO:0010082 regulation of root meristem growth	GO:0005739 mitochondrion	-
9.02357	7.91452	0.00294208	Psat7g139360.1	33.0673	47.6915	0	0	0.453336	0	gi|922346788|ref|XP_013450306.1| pre-mRNA-splicing factor RSE1-like protein	-	GO:0005634 nucleus	GO:0003676 nucleic acid binding
10.6832	7.91442	0.0104237	Psat0s4795g0040.1	0	0	61.4802	0	0	0	gi|124359840|gb|ABN06151.1| non-LTR retroelement reverse transcriptase-like	107.918443	GO:0006278 RNA-dependent DNA replication	-
32.7193	7.8947	4.63396e-09	Psat4g222120.1	187.381	105.423	0	0.586254	0.453336	0.304681	gi|357512959|ref|XP_003626768.1| clathrin assembly plant-like protein	GO:0048268 clathrin coat assembly | GO:0009734 auxin mediated signaling pathway | GO:0006355 regulation of transcription	DNA-dependent	GO:0005829 cytosol | GO:0030118 clathrin coat | GO:0005634 nucleus | GO:0005886 plasma membrane
44.237	7.89425	1.18573e-07	Psat5g275000.1	126.758	268.578	0	0	0.906672	0.914042	gi|922393561|ref|XP_013465188.1| bZIP family transcription factor	GO:0045893 positive regulation of transcription	DNA-dependent | GO:0009410 response to xenobiotic stimulus | GO:0009555 pollen development | GO:0030968 endoplasmic reticulum unfolded protein response	GO:0005634 nucleus
16.0679	7.89404	0.00290206	Psat6g137680.1	38.5785	105.423	0	0	0	0.609362	gi|922395683|ref|XP_003590081.2| 1-aminocyclopropane-1-carboxylate oxidase	GO:0010439 regulation of glucosinolate biosynthetic process | GO:0055114 oxidation-reduction process	GO:0009506 plasmodesma	GO:0005506 iron ion binding | GO:0016706 oxidoreductase activity
10.8371	7.89092	0.0321221	Psat5g006280.1	0	5.02016	92.2203	0.293127	0	0	-	-	-	-
16.2257	7.88746	0.000348103	Psat3g034960.1	66.1345	72.7923	0	0.586254	0	0	-	-	-	-
340.023	7.88441	3.52929e-11	Psat3g121600.1	1361.27	1676.73	0	2.63814	6.80004	3.65617	gi|502135401|ref|XP_004502320.1| PREDICTED: uncharacterized protein LOC101488882	-	-	-
101.034	7.86973	2.51086e-05	Psat7g071120.1	424.363	449.304	30.7401	0	4.08002	0	-	-	-	-
14.2478	7.86957	0.0096857	Psat7g006600.1	0	0	61.4802	0	0	0	gi|502150045|ref|XP_004507763.1| PREDICTED: uncharacterized protein LOC101495701 isoform X1	-	-	-
60.2227	7.86772	1.61051e-10	Psat4g004880.1	187.381	72.7923	276.661	1.46563	0	0.609362	gi|633605|emb|CAA87711.1| ovary protein induced by treatment with gibberellic acid	-	-	-
8.80532	7.86114	0.0104379	Psat5g229520.1	11.0224	67.7721	0	0	0.453336	0	gi|502141922|ref|XP_004504704.1| PREDICTED: probable starch synthase 4	153.53646	GO:0005982 starch metabolic process | GO:0009250 glucan biosynthetic process	-
4.26734	7.8454	0.0022803	Psat7g225880.1	22.0448	15.0605	0	0	0	0	gi|922366140|ref|XP_013455238.1| potato type II proteinase inhibitor family protein	GO:0010951 negative regulation of endopeptidase activity	GO:0016023 cytoplasmic membrane-bounded vesicle	GO:0004867 serine-type endopeptidase inhibitor activity
21.9816	7.84324	0.000135549	Psat2g147520.1	5.51121	5.02016	184.441	0.293127	0.453336	0	gi|502144810|ref|XP_004505758.1| PREDICTED: ADP-ribosylation factor GTPase-activating protein AGD2-like isoform X1	GO:0009793 embryo development ending in seed dormancy | GO:0010087 phloem or xylem histogenesis | GO:0009965 leaf morphogenesis | GO:0010051 xylem and phloem pattern formation | GO:0009733 response to auxin stimulus | GO:0043547 positive regulation of GTPase activity | GO:0006200 ATP catabolic process | GO:0006754 ATP biosynthetic process | GO:0032312 regulation of ARF GTPase activity | GO:000681…	GO:0016021 integral to membrane | GO:0030140 trans-Golgi network transport vesicle | GO:0005829 cytosol | GO:0005886 plasma membrane | GO:0005634 nucleus	GO:0035091 phosphatidylinositol binding | GO:0008060 ARF GTPase activator activity | GO:0008270 zinc ion binding | GO:0019829 cation-transporting ATPase activity | GO:0005524 ATP binding
31.4141	7.8398	5.11334e-06	Psat0s3612g0360.1	115.735	42.6713	122.96	0	1.36001	0	gi|302836776|ref|XP_002949948.1| hypothetical protein VOLCADRAFT_104492	GO:0051301 cell division	-	-
8.66622	7.83844	0.00441265	Psat1g065160.3	55.1121	22.5907	0	0.293127	0	0	gi|922350551|ref|XP_013451111.1| RING-finger ubiquitin ligase	GO:0009873 ethylene mediated signaling pathway | GO:0009733 response to auxin stimulus | GO:0009651 response to salt stress | GO:0010286 heat acclimation | GO:0010200 response to chitin | GO:0006499 N-terminal protein myristoylation | GO:0000303 response to superoxide | GO:0009743 response to carbohydrate stimulus | GO:0006914 autophagy | GO:0009737 response to abscisic acid stimulus	GO:0005737 cytoplasm	GO:0008270 zinc ion binding
8.61166	7.83831	0.00361529	Psat3g075760.1	49.6009	27.6109	0	0.293127	0	0	gi|502136469|ref|XP_004502701.1| PREDICTED: UPF0160 protein MYG1	236.275021	-	GO:0005829 cytosol | GO:0005739 mitochondrion
4.27415	7.8349	0.0287289	Psat2g089840.1	5.51121	32.631	0	0	0	0	-	-	-	-
9.77847	7.83394	0.0194214	Psat5g000280.2	0	17.5706	30.7401	0	0	0	gi|828312200|ref|XP_012571403.1| PREDICTED: probable ribosome-binding factor A	372.234601	GO:0009113 purine base biosynthetic process | GO:0006364 rRNA processing | GO:0009116 nucleoside metabolic process | GO:0009658 chloroplast organization	GO:0009532 plastid stroma
28.1757	7.82709	2.8706e-08	Psat5g168040.1	104.713	22.5907	122.96	0.586254	0.453336	0	gi|3893097|emb|CAA27483.1| unnamed protein product	GO:0019253 reductive pentose-phosphate cycle | GO:0009853 photorespiration | GO:0055114 oxidation-reduction process	GO:0009507 chloroplast	GO:0016984 ribulose-bisphosphate carboxylase activity | GO:0004497 monooxygenase activity | GO:0000287 magnesium ion binding
8.46577	7.8252	0.00354624	Psat5g040280.1	33.0673	42.6713	0	0	0.453336	0	gi|922383014|ref|XP_013461730.1| carboxy-terminal domain cyclin	GO:0010389 regulation of G2/M transition of mitotic cell cycle | GO:0000079 regulation of cyclin-dependent protein kinase activity | GO:0051301 cell division	GO:0009536 plastid | GO:0005634 nucleus	GO:0019901 protein kinase binding
16.6005	7.82393	0.000514422	Psat3g186080.1	49.6009	85.3427	0	0	0	0.609362	gi|357502983|ref|XP_003621780.1| BAG domain protein	-	-	GO:0051087 chaperone binding
8.85679	7.82389	0.000754369	Psat1g013040.2	38.5785	35.1411	0	0	0.453336	0	gi|922327809|ref|XP_013443297.1| zinc-finger of monoamine-oxidase A repressor R1	GO:0055114 oxidation-reduction process	-	GO:0016491 oxidoreductase activity
18.6534	7.82	3.84331e-07	Psat5g012840.1	38.5785	100.403	0	0	0.906672	0	-	-	-	-
8.82698	7.81884	0.00459213	Psat4g103800.3	0	35.1411	0	0	0	0	gi|922336671|ref|XP_013446325.1| transducin/WD40 repeat protein	GO:0016192 vesicle-mediated transport | GO:0048235 pollen sperm cell differentiation	GO:0005886 plasma membrane | GO:0016021 integral to membrane | GO:0005634 nucleus | GO:0080008 CUL4 RING ubiquitin ligase complex	-
8.35665	7.80416	0.00543792	Psat6g011840.1	22.0448	52.7117	0	0	0.453336	0	gi|502094261|ref|XP_004490175.1| PREDICTED: NAC domain-containing protein 19-like	GO:0006355 regulation of transcription	DNA-dependent	-
8.10778	7.79628	0.000425979	Psat1g196080.1	49.6009	22.5907	0	0	0.453336	0	gi|170595123|ref|XP_001902255.1| U88	GO:0010811 positive regulation of cell-substrate adhesion | GO:0030198 extracellular matrix organization	GO:0005615 extracellular space | GO:0005614 interstitial matrix	GO:0008201 heparin binding | GO:0005518 collagen binding
29.429	7.78748	1.55223e-05	Psat0s3612g0280.1	198.404	65.2621	0	0.586254	0	0.609362	gi|676281133|gb|KFO34902.1| Serine/arginine repetitive matrix protein 5	GO:0051301 cell division	-	-
8.45968	7.78718	0.00752318	Psat3g003320.1	60.6233	15.0605	0	0	0.453336	0	gi|502113921|ref|XP_004494803.1| PREDICTED: uncharacterized protein LOC101504356	-	-	-
40.1707	7.78468	8.50117e-05	Psat6g203400.3	170.848	158.135	30.7401	0	1.81334	0	gi|920692826|gb|KOM36051.1| hypothetical protein LR48_Vigan02g220100	GO:0031023 microtubule organizing center organization | GO:0007067 mitosis | GO:0000910 cytokinesis | GO:0051225 spindle assembly | GO:0007020 microtubule nucleation	GO:0005634 nucleus	GO:0003676 nucleic acid binding | GO:0005515 protein binding | GO:0000166 nucleotide binding
8.17036	7.7787	0.00384079	Psat6g085840.1	33.0673	40.1613	0	0	0	0.304681	gi|502081063|ref|XP_004486755.1| PREDICTED: protein NRT1/ PTR FAMILY 1.2-like	GO:0006857 oligopeptide transport	GO:0016021 integral to membrane | GO:0005886 plasma membrane	GO:0005215 transporter activity
59.6928	7.77164	4.48446e-09	Psat7g029320.3	292.094	228.417	0	1.17251	0	1.21872	gi|922338265|ref|XP_013447122.1| hypothetical protein MTR_8g098995	-	-	-
6.84067	7.77132	0.000334441	Psat1g039840.2	16.5336	5.02016	30.7401	0	0	0	gi|502163817|ref|XP_004512959.1| PREDICTED: probable ADP-ribosylation factor GTPase-activating protein AGD14 isoform X2	GO:0009615 response to virus | GO:0006913 nucleocytoplasmic transport | GO:0046777 protein autophosphorylation | GO:0032312 regulation of ARF GTPase activity | GO:0043547 positive regulation of GTPase activity	GO:0005829 cytosol | GO:0005886 plasma membrane | GO:0005634 nucleus	GO:0008270 zinc ion binding | GO:0005525 GTP binding | GO:0004674 protein serine/threonine kinase activity | GO:0003677 DNA binding | GO:0003924 GTPase activity | GO:0008060 ARF GTPase activator activity
19.0414	7.74358	0.00463054	Psat1g130240.1	110.224	60.2419	0	0	0.906672	0	gi|357451127|ref|XP_003595840.1| DUF946 family protein	-	GO:0005576 extracellular region | GO:0009507 chloroplast	-
46.4862	7.74188	0.00239842	Psat3g028480.2	253.516	0	0	1.17251	0	0	gi|922346606|ref|XP_013450217.1| BEL1-related homeotic protein	GO:0009862 systemic acquired resistance	salicylic acid mediated signaling pathway | GO:0010363 regulation of plant-type hypersensitive response | GO:0009651 response to salt stress | GO:0006612 protein targeting to membrane | GO:0009743 response to carbohydrate stimulus | GO:0009610 response to symbiotic fungus | GO:0009733 response to auxin stimulus | GO:0048513 organ development | GO:0006355 regulation of transcription	DNA-dependent | GO:0010197 polar nucleus fusion | GO:0000303 response to superoxide | GO:0010201 response to continuous far red light stimulus by the high-irradiance response system | GO:0019344 cysteine biosynthetic process | GO:0009963 positive regulation of flavonoid biosynthetic process | GO:0009737 response to abscisic acid stimulus | GO:0009873 ethylene mediated signaling pathway
8.10971	7.73801	0.00677051	Psat7g256280.1	55.1121	17.5706	0	0	0	0.304681	gi|922364819|ref|XP_013454660.1| F-box-like protein	-	-	-
7.98899	7.73487	0.000452353	Psat7g218360.1	5.51121	60.2419	0	0	0.453336	0	gi|922327427|ref|XP_013443106.1| auxin response factor	GO:0048442 sepal development | GO:0009734 auxin mediated signaling pathway | GO:0010154 fruit development | GO:0006355 regulation of transcription	DNA-dependent | GO:0051301 cell division | GO:0009738 abscisic acid mediated signaling pathway | GO:0048441 petal development | GO:0031540 regulation of anthocyanin biosynthetic process | GO:0048589 developmental growth | GO:0048829 root cap development | GO:0048366 leaf development | GO:0009743 response to carbohydrate stimulus | GO:0007389 pattern specification process	GO:0005634 nucleus
9.07584	7.72908	0.000108854	Psat6g204120.1	33.0673	17.5706	30.7401	0	0	0.304681	gi|922406392|ref|XP_013469753.1| heat shock transcription factor A3	GO:0045893 positive regulation of transcription	DNA-dependent | GO:0071456 cellular response to hypoxia | GO:0034620 cellular response to unfolded protein | GO:0010286 heat acclimation | GO:0010200 response to chitin | GO:0034605 cellular response to heat | GO:0009644 response to high light intensity | GO:0042542 response to hydrogen peroxide	GO:0005737 cytoplasm | GO:0005634 nucleus
21.5215	7.72562	0.00398915	Psat5g064640.1	5.51121	2.51008	184.441	0	0.906672	0	gi|497478569|ref|WP_009792767.1| MULTISPECIES: hypothetical protein	GO:0090305 nucleic acid phosphodiester bond hydrolysis | GO:0016310 phosphorylation | GO:0006334 nucleosome assembly | GO:0006886 intracellular protein transport	GO:0005634 nucleus	GO:0008536 Ran GTPase binding | GO:0016773 phosphotransferase activity
177.472	7.72551	1.43276e-09	Psat7g204880.1	892.816	695.292	0	1.75876	3.17335	2.74213	gi|922370820|ref|XP_013457572.1| PPR containing plant protein	GO:0009553 embryo sac development | GO:0042147 retrograde transport	endosome to Golgi | GO:0008152 metabolic process | GO:0015031 protein transport	GO:0030904 retromer complex
15.6177	7.72452	3.94047e-08	Psat0s5203g0040.1	66.1345	40.1613	30.7401	0	0.453336	0.304681	-	-	-	-
17.1189	7.71679	5.33512e-07	Psat1g125720.1	77.157	40.1613	0	0.293127	0	0.304681	gi|502158081|ref|XP_004511023.1| PREDICTED: probable ADP-ribosylation factor GTPase-activating protein AGD11	GO:0032312 regulation of ARF GTPase activity | GO:0009555 pollen development | GO:0043547 positive regulation of GTPase activity	GO:0005773 vacuole	GO:0008270 zinc ion binding | GO:0005543 phospholipid binding | GO:0008060 ARF GTPase activator activity
5.19808	7.71336	0.0192014	Psat2g128160.1	11.0224	5.02016	30.7401	0	0	0	gi|502094113|ref|XP_004490142.1| PREDICTED: uncharacterized protein LOC101496271	-	-	-
5.19808	7.71336	0.0192014	Psat2g165760.1	11.0224	5.02016	30.7401	0	0	0	gi|357482969|ref|XP_003611771.1| patatin-like phospholipase	GO:0006629 lipid metabolic process | GO:0010311 lateral root formation | GO:0009737 response to abscisic acid stimulus	GO:0009507 chloroplast	GO:0045735 nutrient reservoir activity | GO:0004620 phospholipase activity
3.84368	7.70387	0.01949	Psat6g146240.1	16.5336	17.5706	0	0	0	0	gi|502116846|ref|XP_004495613.1| PREDICTED: pathogenesis-related protein PR-4-like	GO:0009627 systemic acquired resistance | GO:0042742 defense response to bacterium | GO:0009817 defense response to fungus	incompatible interaction | GO:0080027 response to herbivore | GO:0009723 response to ethylene stimulus | GO:0009615 response to virus | GO:0009651 response to salt stress	-
48.27	7.70277	2.08797e-07	Psat0s4621g0040.1	286.583	145.585	0	0.293127	1.36001	0.609362	gi|920680980|gb|KOM27803.1| hypothetical protein LR48_Vigan463s002500	-	-	-
3.77097	7.69154	0.0240456	Psat7g088080.1	11.0224	22.5907	0	0	0	0	gi|922370437|ref|XP_013457382.1| RING-H2 zinc finger protein	GO:0080141 regulation of jasmonic acid biosynthetic process | GO:0006506 GPI anchor biosynthetic process | GO:0016567 protein ubiquitination | GO:0009555 pollen development | GO:0009901 anther dehiscence	GO:0005789 endoplasmic reticulum membrane | GO:0016021 integral to membrane | GO:0005634 nucleus	GO:0008270 zinc ion binding | GO:0004842 ubiquitin-protein ligase activity | GO:0016746 transferase activity
752202	7.6844	1.10153e-22	Psat3g188640.1	1.126e+06	591309	4.9728e+06	7191.87	16870	8461.29	gi|947068886|gb|KRH17777.1| hypothetical protein GLYMA_13G015000	392.807433	-	-
8.86803	7.68401	0.00046675	Psat6g194200.2	38.5785	10.0403	30.7401	0	0.453336	0	gi|357458069|ref|XP_003599315.1| LRR receptor-like kinase family protein	1027.88179	GO:0018108 peptidyl-tyrosine phosphorylation	GO:0016021 integral to membrane
973.643	7.68324	1.30509e-37	Psat5g256760.1	3946.03	2675.74	1905.89	12.3113	18.5868	10.9685	gi|357499923|ref|XP_003620250.1| chitinase	GO:0005975 carbohydrate metabolic process | GO:0016998 cell wall macromolecule catabolic process	GO:0016023 cytoplasmic membrane-bounded vesicle	GO:0004553 hydrolase activity
7.61128	7.67876	0.0048417	Psat0s3063g0080.1	33.0673	35.1411	0	0.293127	0	0	-	-	-	-
12.7861	7.67719	1.38556e-06	Psat1g220640.1	66.1345	47.6915	0	0.293127	0	0.304681	gi|922357552|ref|XP_003617693.2| frigida-LIKE protein	GO:0018108 peptidyl-tyrosine phosphorylation | GO:0009620 response to fungus | GO:0045087 innate immune response | GO:0007165 signal transduction	GO:0016021 integral to membrane | GO:0005886 plasma membrane	GO:0004674 protein serine/threonine kinase activity | GO:0005524 ATP binding | GO:0004713 protein tyrosine kinase activity
22.1447	7.67106	6.92954e-08	Psat3g052240.2	71.6457	65.2621	61.4802	0	0	0.914042	gi|922340333|ref|XP_003625424.2| hypothetical protein MTR_7g099000	GO:0042742 defense response to bacterium | GO:0009626 plant-type hypersensitive response	GO:0005634 nucleus	GO:0003676 nucleic acid binding | GO:0000166 nucleotide binding
54.1655	7.66893	1.21363e-05	Psat7g093880.1	176.359	308.74	0	1.17251	0	1.21872	gi|92896025|gb|ABE93031.1| hypothetical protein MtrDRAFT_AC136139g3v2	GO:0009639 response to red or far red light	GO:0005634 nucleus	GO:0008270 zinc ion binding
38.6528	7.66789	0.00671622	Psat0s5215g0040.1	165.336	180.726	0	0	1.81334	0	-	-	-	-
12.8636	7.66647	3.80255e-05	Psat1g173400.1	44.0897	70.2822	0	0.586254	0	0	gi|922388825|ref|XP_013462925.1| transmembrane protein	310.963343	-	-
48.2678	7.66442	0.0057296	Psat0s3070g0160.4	231.471	200.806	0	0	0	2.13277	gi|388506494|gb|AFK41313.1| unknown	GO:0033388 putrescine biosynthetic process from arginine | GO:0006527 arginine catabolic process | GO:0042742 defense response to bacterium | GO:0006570 tyrosine metabolic process | GO:0000050 urea cycle | GO:0006591 ornithine metabolic process | GO:0006560 proline metabolic process | GO:0050832 defense response to fungus	GO:0005739 mitochondrion | GO:0009507 chloroplast	GO:0030145 manganese ion binding | GO:0050897 cobalt ion binding | GO:0004053 arginase activity
17.938	7.66381	0.00567024	Psat5g045000.1	55.1121	105.423	0	0	0.906672	0	gi|357510131|ref|XP_003625354.1| myb-like transcription factor family protein	GO:0071486 cellular response to high light intensity | GO:0007623 circadian rhythm | GO:0016036 cellular response to phosphate starvation | GO:0055063 sulfate ion homeostasis	GO:0005634 nucleus	GO:0003677 DNA binding | GO:0003682 chromatin binding
3.63731	7.66094	0.00263639	Psat3g177600.1	22.0448	10.0403	0	0	0	0	gi|734381551|gb|KHN23227.1| Protein EFR3 like cmp44E	GO:0046777 protein autophosphorylation | GO:0045860 positive regulation of protein kinase activity	GO:0009536 plastid | GO:0005886 plasma membrane	GO:0035091 phosphatidylinositol binding | GO:0005524 ATP binding | GO:0004676 3-phosphoinositide-dependent protein kinase activity | GO:0070300 phosphatidic acid binding
13.6609	7.66087	0.00324539	Psat1g180000.1	77.157	45.1814	0	0	0	0.609362	-	-	-	-
27.055	7.64445	0.0038983	Psat4g164560.2	99.2018	143.075	0	0	0	1.21872	gi|357514385|ref|XP_003627481.1| strubbelig-receptor family 6 protein	GO:0006468 protein phosphorylation | GO:0007169 transmembrane receptor protein tyrosine kinase signaling pathway	GO:0005829 cytosol | GO:0016021 integral to membrane | GO:0016023 cytoplasmic membrane-bounded vesicle | GO:0005576 extracellular region | GO:0005634 nucleus | GO:0005886 plasma membrane	GO:0004674 protein serine/threonine kinase activity | GO:0005524 ATP binding
27.0083	7.63625	4.6069e-08	Psat0s3253g0080.1	121.247	120.484	0	0.586254	0.453336	0.304681	gi|158634902|gb|ABW76288.1| beta-glucosidase G3	GO:0019760 glucosinolate metabolic process | GO:0005975 carbohydrate metabolic process | GO:0071472 cellular response to salt stress | GO:0051707 response to other organism | GO:0070417 cellular response to cold	GO:0009506 plasmodesma | GO:0016020 membrane	GO:0004553 hydrolase activity
27.0083	7.63625	4.6069e-08	Psat0s3253g0080.2	121.247	120.484	0	0.586254	0.453336	0.304681	gi|158634902|gb|ABW76288.1| beta-glucosidase G3	GO:0019760 glucosinolate metabolic process | GO:0005975 carbohydrate metabolic process | GO:0071472 cellular response to salt stress | GO:0051707 response to other organism | GO:0070417 cellular response to cold	GO:0009506 plasmodesma | GO:0016020 membrane	GO:0004553 hydrolase activity
88.5081	7.63181	0.000144737	Psat4g016240.4	440.897	336.351	0	1.75876	2.26668	0	gi|922372572|ref|XP_013458443.1| ribosomal protein L18ae family protein	-	GO:0005739 mitochondrion	-
6.93697	7.6304	9.1036e-05	Psat4g064080.1	33.0673	27.6109	0	0	0.453336	0	gi|357521619|ref|XP_003631098.1| EF hand calcium-binding family protein	GO:0009646 response to absence of light | GO:0009733 response to auxin stimulus | GO:0009409 response to cold | GO:0009909 regulation of flower development | GO:0045087 innate immune response | GO:0009408 response to heat | GO:0048574 long-day photoperiodism	flowering | GO:0080164 regulation of nitric oxide metabolic process | GO:0042542 response to hydrogen peroxide | GO:0009737 response to abscisic acid stimulus | GO:0051592 response to calcium ion	GO:0005773 vacuole | GO:0005886 plasma membrane
7.41083	7.62524	0.0143794	Psat4g185920.1	11.0224	55.2217	0	0	0.453336	0	-	-	-	-
12.9914	7.62502	0.003083	Psat3g149000.4	66.1345	50.2016	0	0.586254	0	0	gi|922343287|ref|XP_013448565.1| dual specificity phosphatase-like protein	GO:0035335 peptidyl-tyrosine dephosphorylation | GO:0000188 inactivation of MAPK activity	GO:0005634 nucleus	GO:0004725 protein tyrosine phosphatase activity | GO:0008138 protein tyrosine/serine/threonine phosphatase activity | GO:0033549 MAP kinase phosphatase activity
125.013	7.6235	4.84614e-21	Psat7g264320.1	446.408	549.707	122.96	0.879381	2.72002	2.43745	gi|922364442|ref|XP_013454501.1| transmembrane protein	214.807718	-	-
16.4765	7.62157	0.00057465	Psat7g041920.1	99.2018	47.6915	0	0	0.906672	0	gi|922402629|ref|XP_013468450.1| succinyl-CoA ligase	GO:0046686 response to cadmium ion | GO:0006099 tricarboxylic acid cycle	-	GO:0004776 succinate-CoA ligase (GDP-forming) activity | GO:0030145 manganese ion binding | GO:0005507 copper ion binding | GO:0005524 ATP binding | GO:0000287 magnesium ion binding | GO:0004775 succinate-CoA ligase (ADP-forming) activity
98.6711	7.61747	0.00281962	Psat1g218240.1	440.897	424.203	0	4.3969	0	0	gi|357445735|ref|XP_003593145.1| beta-xylosidase/alpha-L-arabinofuranosidase-like protein	GO:0031222 arabinan catabolic process | GO:0045493 xylan catabolic process	GO:0009505 plant-type cell wall | GO:0016023 cytoplasmic membrane-bounded vesicle | GO:0005578 proteinaceous extracellular matrix | GO:0048046 apoplast	GO:0009044 xylan 1
7.29562	7.61733	0.00625859	Psat6g165680.1	27.5561	37.6512	0	0	0.453336	0	-	-	-	-
8.31632	7.61664	0.000457994	Psat2g059400.1	11.0224	32.631	30.7401	0	0.453336	0	gi|828295164|ref|XP_012568435.1| PREDICTED: uncharacterized protein LOC101495508 isoform X2	-	GO:0009506 plasmodesma	-
6.75509	7.61296	0.000222278	Psat3g204000.1	11.0224	47.6915	0	0	0.453336	0	gi|62132637|gb|AAX69068.1| MADS box protein M6	GO:0006355 regulation of transcription	DNA-dependent | GO:0048481 ovule development	GO:0005634 nucleus
7.24106	7.60622	0.00767104	Psat5g189640.1	22.0448	42.6713	0	0	0.453336	0	-	-	-	-
20.2434	7.60436	2.53657e-06	Psat7g248280.1	93.6906	85.3427	0	0.586254	0.453336	0	-	-	-	-
4614.9	7.60388	9.5686e-26	Psat1g054880.1	7451.16	3421.24	30186.8	72.1092	74.8004	63.6783	gi|357495731|ref|XP_003618154.1| MAP kinase kinase	GO:0009866 induced systemic resistance	ethylene mediated signaling pathway | GO:0006810 transport | GO:0009864 induced systemic resistance	jasmonic acid mediated signaling pathway | GO:0009814 defense response
6.73711	7.60219	0.0003002	Psat3g167000.1	16.5336	42.6713	0	0	0.453336	0	-	-	-	-
45.0827	7.60185	1.27943e-16	Psat5g227800.1	181.87	183.236	30.7401	1.17251	0	0.914042	gi|357455903|ref|XP_003598232.1| plant invertase/pectin methylesterase inhibitor	GO:0043086 negative regulation of catalytic activity	-	GO:0030599 pectinesterase activity | GO:0004857 enzyme inhibitor activity
5.17963	7.59744	0.00341647	Psat1g067040.1	5.51121	10.0403	30.7401	0	0	0	-	-	-	-
6.86485	7.5971	0.00034724	Psat6g032640.1	27.5561	32.631	0	0.293127	0	0	gi|922397724|ref|XP_013466052.1| pathogenesis-related thaumatin family protein	GO:0009615 response to virus | GO:0010224 response to UV-B | GO:0010075 regulation of meristem growth | GO:0009627 systemic acquired resistance | GO:0042545 cell wall modification | GO:0031540 regulation of anthocyanin biosynthetic process | GO:0048653 anther development | GO:0009664 plant-type cell wall organization | GO:0046686 response to cadmium ion	GO:0005618 cell wall | GO:0005576 extracellular region | GO:0005773 vacuole | GO:0031225 anchored to membrane	-
72.4878	7.5916	2.25271e-09	Psat0s3111g0200.1	319.65	328.82	0	1.75876	0.453336	1.21872	gi|357509065|ref|XP_003624821.1| hypothetical protein MTR_7g087970	-	-	-
78.0479	7.59074	3.02348e-08	Psat5g042280.2	402.318	273.599	0	1.46563	2.26668	0	gi|922376304|ref|XP_003603061.2| HXXXD-type acyl-transferase family protein	GO:0008152 metabolic process	GO:0005829 cytosol	GO:0003723 RNA binding | GO:0016747 transferase activity
4.11819	7.58724	0.000133271	Psat7g235960.1	22.0448	7.53024	0	0	0	0	gi|922365909|ref|XP_013455128.1| receptor-like kinase	GO:0006468 protein phosphorylation	-	GO:0005524 ATP binding | GO:0004674 protein serine/threonine kinase activity
7.10758	7.58614	0.00319562	Psat4g104000.1	27.5561	35.1411	0	0.293127	0	0	gi|357517837|ref|XP_003629207.1| GDSL-like lipase/acylhydrolase	GO:0006629 lipid metabolic process	GO:0016023 cytoplasmic membrane-bounded vesicle	GO:0016788 hydrolase activity
6.8302	7.58325	0.000577983	Psat3g156720.1	33.0673	27.6109	0	0	0	0.304681	gi|357504071|ref|XP_003622324.1| cytochrome P450 family protein	GO:0016132 brassinosteroid biosynthetic process | GO:0055114 oxidation-reduction process | GO:0010268 brassinosteroid homeostasis | GO:0009867 jasmonic acid mediated signaling pathway | GO:0009741 response to brassinosteroid stimulus | GO:0010358 leaf shaping | GO:0042814 monopolar cell growth | GO:0048441 petal development | GO:0048443 stamen development	GO:0005783 endoplasmic reticulum	GO:0010012 steroid 22-alpha hydroxylase activity | GO:0020037 heme binding | GO:0016709 oxidoreductase activity
12.4593	7.58004	0.000220984	Psat7g254560.1	22.0448	87.8528	0	0	0	0.609362	-	-	-	-
30.0612	7.57943	1.21084e-07	Psat7g080360.1	104.713	140.564	0	0.586254	0.906672	0	gi|357475045|ref|XP_003607808.1| hypothetical protein MTR_4g083130	GO:0009735 response to cytokinin stimulus	-	-
7.16389	7.57467	0.00784182	Psat1g088720.1	44.0897	20.0806	0	0	0	0.304681	gi|922351381|ref|XP_013451507.1| myb transcription factor	GO:0045893 positive regulation of transcription	DNA-dependent | GO:0010199 organ boundary specification between lateral organs and the meristem | GO:2000652 regulation of secondary cell wall biogenesis | GO:0009737 response to abscisic acid stimulus	GO:0005634 nucleus
7.18041	7.57419	0.00799086	Psat1g179560.1	44.0897	20.0806	0	0	0.453336	0	gi|828287334|ref|XP_004486311.2| PREDICTED: probable transcription factor KAN2	GO:0006355 regulation of transcription	DNA-dependent	GO:0005634 nucleus
7.12585	7.57332	0.00678937	Psat7g117080.1	38.5785	25.1008	0	0	0.453336	0	-	-	-	-
13.8294	7.57276	0.00079951	Psat0s1625g0040.1	77.157	35.1411	0	0.293127	0	0.304681	gi|357481281|ref|XP_003610926.1| ethylene response factor	GO:0006355 regulation of transcription	DNA-dependent	GO:0005634 nucleus
5.68669	7.57103	0.00283225	Psat2g080240.3	16.5336	0	30.7401	0	0	0	gi|357488425|ref|XP_003614500.1| transmembrane amino acid transporter family protein	GO:0015800 acidic amino acid transport | GO:0003333 amino acid transmembrane transport | GO:0015804 neutral amino acid transport | GO:0043090 amino acid import | GO:0080167 response to karrikin	GO:0016021 integral to membrane	GO:0015175 neutral amino acid transmembrane transporter activity | GO:0015172 acidic amino acid transmembrane transporter activity
31.7331	7.56708	3.97117e-10	Psat4g141240.1	165.336	117.974	0	0.879381	0.453336	0.304681	gi|502155124|ref|XP_004509968.1| PREDICTED: zinc-finger homeodomain protein 11-like	GO:0006355 regulation of transcription	DNA-dependent	-
99.6602	7.5665	5.78544e-08	Psat0s509g0120.1	484.987	341.371	61.4802	0.293127	0.453336	3.96085	-	-	-	-
23.7416	7.56121	2.41475e-08	Psat2g083400.1	38.5785	133.034	0	0	0.906672	0.304681	gi|1168896|sp|P46278.1|CCNB2_MEDSV RecName: Full=G2/mitotic-specific cyclin-2; AltName: Full=B-like cyclin; AltName: Full=CycMs2	GO:0010440 stomatal lineage progression | GO:0006260 DNA replication | GO:0000079 regulation of cyclin-dependent protein kinase activity | GO:0051567 histone H3-K9 methylation | GO:0016567 protein ubiquitination | GO:0007067 mitosis | GO:0008283 cell proliferation | GO:0006306 DNA methylation	GO:0000151 ubiquitin ligase complex | GO:0005634 nucleus	GO:0004842 ubiquitin-protein ligase activity | GO:0019901 protein kinase binding | GO:0016538 cyclin-dependent protein kinase regulator activity
4.86462	7.56046	0.0268941	Psat0s3560g0040.1	5.51121	7.53024	30.7401	0	0	0	gi|442803115|gb|AGC78850.1| hypothetical protein (mitochondrion)	-	GO:0005739 mitochondrion	-
200.432	7.55167	1.66939e-17	Psat4g205600.1	93.6906	82.8326	61.4802	0.293127	0.453336	0.609362	-	-	-	-
72.443	7.54646	0.000161129	Psat4g124480.1	385.785	258.538	0	0.879381	2.72002	0	gi|922336059|ref|XP_013446019.1| polygalacturonase plant-like protein	GO:0005975 carbohydrate metabolic process	GO:0005576 extracellular region	GO:0004650 polygalacturonase activity
3.30356	7.54328	0.00647791	Psat5g205440.1	11.0224	17.5706	0	0	0	0	gi|922399935|ref|XP_013467105.1| DNA repair helicase rad5	3.42E-205	705.872256	GO:0008152 metabolic process
6.27041	7.5414	5.39693e-05	Psat2g115120.1	22.0448	32.631	0	0.293127	0	0	-	-	-	-
19.6342	7.53895	7.22824e-06	Psat4g046400.1	104.713	70.2822	0	0	0.453336	0.609362	gi|502151879|ref|XP_004508658.1| PREDICTED: ABC transporter B family member 25	GO:0035672 oligopeptide transmembrane transport | GO:0010044 response to aluminum ion | GO:0006200 ATP catabolic process	GO:0000325 plant-type vacuole | GO:0005774 vacuolar membrane | GO:0043190 ATP-binding cassette (ABC) transporter complex	GO:0015421 oligopeptide-transporting ATPase activity | GO:0005524 ATP binding
78.3542	7.53765	1.76633e-12	Psat5g022040.1	391.296	306.23	0	0.879381	0.906672	2.13277	-	-	-	-
3.32183	7.53513	0.00887155	Psat0s10970g0040.1	11.0224	17.5706	0	0	0	0	gi|922378276|ref|XP_013459377.1| hypothetical protein MTR_3g437860	GO:0009827 plant-type cell wall modification	GO:0005886 plasma membrane	-
12.0516	7.52652	0.00664592	Psat0s2701g0160.1	27.5561	80.3225	0	0.586254	0	0	gi|502155806|ref|XP_004510198.1| PREDICTED: MLO-like protein 1	GO:0006952 defense response | GO:0009607 response to biotic stimulus	GO:0016021 integral to membrane | GO:0016023 cytoplasmic membrane-bounded vesicle | GO:0005886 plasma membrane	GO:0005516 calmodulin binding
6.82915	7.51499	0.00804171	Psat1g095680.2	38.5785	22.5907	0	0.293127	0	0	-	-	-	-
6.79239	7.51155	0.00757947	Psat6g090000.1	33.0673	27.6109	0	0	0.453336	0	-	-	-	-
3.35847	7.50918	0.0455412	Psat4g112440.1	22.0448	7.53024	0	0	0	0	gi|357517355|ref|XP_003628966.1| DUF1639 family protein	-	GO:0009536 plastid	-
36.549	7.50839	4.01268e-12	Psat5g247440.1	192.892	130.524	0	0.879381	0.453336	0.609362	gi|502084215|ref|XP_004487646.1| PREDICTED: cyclin-D3-3-like	-	GO:0005634 nucleus	-
139.963	7.50555	5.96671e-17	Psat1g021080.3	501.52	441.774	276.661	0	3.62669	3.35149	gi|502087386|ref|XP_004488517.1| PREDICTED: heparanase-like protein 3	GO:0005975 carbohydrate metabolic process	GO:0016020 membrane | GO:0016023 cytoplasmic membrane-bounded vesicle | GO:0009505 plant-type cell wall	GO:0004566 beta-glucuronidase activity
3.62181	7.50156	0.000382209	Psat6g107240.1	11.0224	15.0605	0	0	0	0	gi|357439665|ref|XP_003590110.1| DUF810 family protein	GO:0009860 pollen tube growth	GO:0005739 mitochondrion	-
4.11021	7.4959	6.99559e-05	Psat5g112160.1	16.5336	10.0403	0	0	0	0	gi|828311201|ref|XP_012571238.1| PREDICTED: uncharacterized protein LOC101508674	-	-	-
15.2802	7.49246	4.69774e-05	Psat2g071960.1	71.6457	2.51008	61.4802	0.293127	0.453336	0	-	-	-	-
38.1409	7.48982	1.132e-12	Psat2g141680.1	143.291	135.544	61.4802	0	0.453336	1.5234	gi|357484665|ref|XP_003612620.1| transmembrane protein	390.12402	GO:0010207 photosystem II assembly | GO:0016556 mRNA modification	GO:0009507 chloroplast | GO:0016020 membrane | GO:0005634 nucleus
44.3056	7.48603	0.000201736	Psat1g218280.1	88.1794	0	153.701	0	0	1.21872	gi|357445733|ref|XP_003593144.1| UDP-glucosyltransferase family protein	GO:0008152 metabolic process	GO:0016021 integral to membrane	GO:0016758 transferase activity
4.9553	7.47395	0.0084096	Psat4g180440.1	11.0224	2.51008	30.7401	0	0	0	gi|34452233|gb|AAQ72568.1| ripening-related protein	GO:0009607 response to biotic stimulus | GO:0006952 defense response	-	-
537985	7.47143	8.51314e-17	Psat3g188680.1	639565	354283	3.78715e+06	4939.48	15618.3	6381.54	gi|922327155|ref|XP_013442970.1| hypothetical protein MTR_0055s0130	-	-	-
26.7094	7.4683	1.56908e-05	Psat0s10563g0040.1	11.0224	10.0403	215.181	0	0.906672	0.304681	gi|947068982|gb|KRH17873.1| hypothetical protein GLYMA_13G023700	495.224354	-	-
26.7094	7.4683	1.56908e-05	Psat0s1506g0200.1	11.0224	10.0403	215.181	0	0.906672	0.304681	gi|947068982|gb|KRH17873.1| hypothetical protein GLYMA_13G023700	495.224354	-	-
26.7094	7.4683	1.56908e-05	Psat0s4411g0040.1	11.0224	10.0403	215.181	0	0.906672	0.304681	gi|947068982|gb|KRH17873.1| hypothetical protein GLYMA_13G023700	495.224354	-	-
26.7094	7.4683	1.56908e-05	Psat0s4837g0040.1	11.0224	10.0403	215.181	0	0.906672	0.304681	gi|947068982|gb|KRH17873.1| hypothetical protein GLYMA_13G023700	495.224354	-	-
26.7094	7.4683	1.56908e-05	Psat1g021160.1	11.0224	10.0403	215.181	0	0.906672	0.304681	gi|947068982|gb|KRH17873.1| hypothetical protein GLYMA_13G023700	495.224354	-	-
26.7094	7.4683	1.56908e-05	Psat1g021200.1	11.0224	10.0403	215.181	0	0.906672	0.304681	gi|947068982|gb|KRH17873.1| hypothetical protein GLYMA_13G023700	495.224354	-	-
26.7094	7.4683	1.56908e-05	Psat7g042880.1	11.0224	10.0403	215.181	0	0.906672	0.304681	gi|947068982|gb|KRH17873.1| hypothetical protein GLYMA_13G023700	495.224354	-	-
926.709	7.46281	1.97924e-31	Psat6g181600.1	4403.46	2961.89	829.983	10.2594	26.2935	10.6638	gi|115432833|gb|ABI97446.1| cytochrome b6	GO:0022904 respiratory electron transport chain | GO:0015979 photosynthesis	GO:0016021 integral to membrane | GO:0009535 chloroplast thylakoid membrane	GO:0016491 oxidoreductase activity | GO:0005506 iron ion binding | GO:0020037 heme binding | GO:0045158 electron transporter
41.0132	7.45826	1.70571e-06	Psat7g189800.1	214.937	150.605	0	0	1.36001	0.914042	gi|502080329|ref|XP_004486529.1| PREDICTED: uncharacterized protein LOC101493348	GO:0006412 translation	GO:0005840 ribosome | GO:0005739 mitochondrion	GO:0003735 structural constituent of ribosome | GO:0019843 rRNA binding
6.62261	7.45206	0.0125231	Psat4g210200.1	44.0897	15.0605	0	0	0.453336	0	gi|571561320|ref|XP_006605035.1| PREDICTED: uncharacterized protein LOC102664868	GO:0015074 DNA integration | GO:0006310 DNA recombination	GO:0009536 plastid	GO:0003677 DNA binding | GO:0008270 zinc ion binding
6.49697	7.45125	0.00875373	Psat5g053560.1	33.0673	25.1008	0	0	0	0.304681	gi|357464971|ref|XP_003602767.1| hypothetical protein MTR_3g098800	-	GO:0005634 nucleus	-
47.7749	7.44697	1.52534e-19	Psat4g228640.1	148.803	185.746	92.2203	1.17251	0	1.21872	gi|590687093|ref|XP_007042567.1| Cyclin A	324.827642	GO:0010389 regulation of G2/M transition of mitotic cell cycle | GO:0000079 regulation of cyclin-dependent protein kinase activity | GO:0051301 cell division	GO:0005737 cytoplasm | GO:0005634 nucleus
6.44241	7.44559	0.00890731	Psat3g199960.1	27.5561	30.121	0	0	0	0.304681	gi|357501963|ref|XP_003621270.1| myb transcription factor mixta-like protein	GO:0009733 response to auxin stimulus | GO:0009751 response to salicylic acid stimulus | GO:0009753 response to jasmonic acid stimulus | GO:0009739 response to gibberellin stimulus | GO:0009651 response to salt stress | GO:0009723 response to ethylene stimulus | GO:0006355 regulation of transcription	DNA-dependent | GO:0010091 trichome branching | GO:0046686 response to cadmium ion	GO:0005634 nucleus
6.45893	7.44497	0.00909809	Psat1g123880.1	27.5561	30.121	0	0	0.453336	0	-	-	-	-
135.182	7.44056	7.15046e-22	Psat7g212480.1	705.435	288.659	215.181	1.75876	4.08002	1.5234	gi|920680980|gb|KOM27803.1| hypothetical protein LR48_Vigan463s002500	-	-	-
4.54258	7.43359	0.00804189	Psat0s2870g0040.4	0	25.1008	0	0	0	0	gi|922351573|ref|XP_013451603.1| potassium transporter-like protein	GO:0071805 potassium ion transmembrane transport | GO:0009932 cell tip growth	GO:0005774 vacuolar membrane | GO:0016021 integral to membrane	GO:0015079 potassium ion transmembrane transporter activity
5.59369	7.43291	0.00819659	Psat1g171880.2	0	25.1008	0	0	0	0	gi|922386064|ref|XP_003594343.2| RNA polymerase II	6.69E-101	359.712008	GO:0006351 transcription
18.5459	7.43175	1.84703e-05	Psat1g018000.1	27.5561	22.5907	0	0.293127	0	0	gi|357492963|ref|XP_003616770.1| Nodule-specific Glycine Rich Peptide	-	-	-
3.15109	7.43129	0.00788925	Psat1g189960.1	11.0224	15.0605	0	0	0	0	gi|357447363|ref|XP_003593957.1| AP2 domain class transcription factor	GO:0009733 response to auxin stimulus | GO:0051726 regulation of cell cycle | GO:0009880 embryonic pattern specification | GO:0006355 regulation of transcription	DNA-dependent | GO:0010084 specification of organ axis polarity | GO:0048825 cotyledon development | GO:0009735 response to cytokinin stimulus	GO:0005829 cytosol | GO:0005634 nucleus
46.8933	7.43123	8.2901e-21	Psat4g203600.1	154.314	97.8931	92.2203	0.586254	1.36001	0.304681	gi|922345805|ref|XP_013449817.1| Defensin-like protein	GO:0006952 defense response	-	-
3.11511	7.4247	0.0104493	Psat5g047920.1	11.0224	15.0605	0	0	0	0	gi|922349963|ref|XP_013450848.1| nodulin MtN21/EamA-like transporter family protein	-	GO:0016020 membrane	-
17.7779	7.4247	7.95067e-07	Psat7g044600.1	110.224	37.6512	0	0.293127	0	0.609362	gi|502139801|ref|XP_004503911.1| PREDICTED: uncharacterized protein LOC101508886	-	-	-
12.3958	7.4237	6.99559e-05	Psat5g040400.2	55.1121	25.1008	30.7401	0	0	0.609362	gi|828313345|ref|XP_012571584.1| PREDICTED: putative cyclin-A3-1	GO:0010389 regulation of G2/M transition of mitotic cell cycle | GO:0000079 regulation of cyclin-dependent protein kinase activity | GO:0051301 cell division	GO:0009536 plastid | GO:0005634 nucleus	GO:0019901 protein kinase binding
29.77	7.4226	0.00122455	Psat5g077760.7	143.291	115.464	0	0	0	1.5234	gi|828315767|ref|XP_012571973.1| PREDICTED: spermine synthase-like isoform X1	GO:0006596 polyamine biosynthetic process | GO:0042742 defense response to bacterium	GO:0005737 cytoplasm | GO:0005634 nucleus	GO:0005515 protein binding | GO:0004766 spermidine synthase activity | GO:0016768 spermine synthase activity
53.0444	7.42148	2.31425e-13	Psat1g136960.1	236.982	235.947	0	0.879381	0.906672	1.21872	gi|922390348|ref|XP_013463596.1| plant invertase/pectin methylesterase inhibitor	GO:0043086 negative regulation of catalytic activity	-	GO:0030599 pectinesterase activity | GO:0004857 enzyme inhibitor activity
117.507	7.42058	1.36865e-10	Psat5g023240.1	556.632	486.955	0	2.05189	0.453336	3.65617	-	-	-	-
23.6572	7.40433	0.0104742	Psat5g300800.2	148.803	62.752	0	0	1.36001	0	gi|922386520|ref|XP_003595844.2| BAH domain protein	-	-	GO:0008270 zinc ion binding | GO:0003676 nucleic acid binding | GO:0003682 chromatin binding | GO:0000166 nucleotide binding
16.9324	7.39853	0.00524815	Psat0s931g0080.1	66.1345	85.3427	0	0	0	0.914042	gi|922340733|ref|XP_003626389.2| benzyl alcohol O-benzoyltransferase	GO:0008152 metabolic process	-	GO:0010327 acetyl CoA:(Z)-3-hexen-1-ol acetyltransferase activity
6.23459	7.3867	0.010674	Psat6g218920.1	33.0673	22.5907	0	0	0.453336	0	gi|922407634|ref|XP_013470058.1| transmembrane protein	179.028881	-	-
30.9922	7.38	0.00658249	Psat0s145g0160.4	0	55.2217	215.181	0	0	1.5234	gi|502137009|ref|XP_004502931.1| PREDICTED: NAC domain-containing protein 78 isoform X1	GO:0006355 regulation of transcription	DNA-dependent | GO:0009555 pollen development	GO:0005730 nucleolus
15.5952	7.37961	0.029808	Psat5g242000.5	0	135.544	0	0	0.906672	0	gi|922392491|ref|XP_013464655.1| Serine/Threonine-kinase WNK (WNK)-like protein	GO:0009736 cytokinin mediated signaling pathway | GO:0046685 response to arsenic-containing substance | GO:0000041 transition metal ion transport	GO:0005634 nucleus	-
16.4107	7.37412	0.000371269	Psat2g005280.1	66.1345	80.3225	0	0	0	0.914042	gi|357495257|ref|XP_003617917.1| F-box protein interaction domain protein	-	-	-
23.3402	7.37403	9.13722e-06	Psat6g002560.1	126.758	80.3225	0	0.293127	0.453336	0.609362	gi|828309462|ref|XP_012570839.1| PREDICTED: uncharacterized protein LOC101496217 isoform X2	-	-	-
6.90702	7.37261	0.000251894	Psat1g197040.1	22.0448	27.6109	0	0	0.453336	0	gi|922387982|ref|XP_013462574.1| LRR receptor-like kinase	GO:0006468 protein phosphorylation | GO:0007169 transmembrane receptor protein tyrosine kinase signaling pathway | GO:0048765 root hair cell differentiation	GO:0016021 integral to membrane | GO:0005739 mitochondrion | GO:0009507 chloroplast	GO:0004674 protein serine/threonine kinase activity | GO:0005524 ATP binding
33.6504	7.36281	0.00348325	Psat1g056480.2	143.291	145.585	0	1.75876	0	0	gi|502090541|ref|XP_004489262.1| PREDICTED: ATPase family AAA domain-containing protein 3-B-like	GO:0008152 metabolic process	GO:0009505 plant-type cell wall | GO:0005739 mitochondrion	GO:0005524 ATP binding | GO:0017111 nucleoside-triphosphatase activity | GO:0008270 zinc ion binding
17.3282	7.35886	0.000107072	Psat5g249120.1	104.713	50.2016	0	0.586254	0.453336	0	gi|357452557|ref|XP_003596555.1| organic cation/carnitine transporter	GO:0055085 transmembrane transport | GO:0042631 cellular response to water deprivation	GO:0016021 integral to membrane | GO:0009705 plant-type vacuole membrane | GO:0009535 chloroplast thylakoid membrane	GO:0022857 transmembrane transporter activity
2.76355	7.35789	0.00185877	Psat1g065400.1	5.51121	17.5706	0	0	0	0	gi|922350547|ref|XP_013451109.1| MADS-box transcription factor	GO:0006355 regulation of transcription	DNA-dependent | GO:0048481 ovule development	GO:0005634 nucleus
17.0554	7.35692	5.49654e-05	Psat4g197680.1	77.157	75.3024	0	0.586254	0.453336	0	-	-	-	-
27.578	7.35453	3.8919e-05	Psat5g163480.1	110.224	133.034	0	0	0	1.5234	gi|502100437|ref|XP_004491718.1| PREDICTED: F-box/kelch-repeat protein At3g23880-like	GO:0006355 regulation of transcription	DNA-dependent	GO:0005634 nucleus
10.5806	7.35419	0.000449204	Psat0s3751g0040.1	44.0897	50.2016	0	0	0	0.609362	-	-	-	-
11.3419	7.34932	0.000293486	Psat3g153160.1	38.5785	62.752	0	0.293127	0.453336	0	gi|357436963|ref|XP_003588757.1| DEAD-box ATP-dependent RNA helicase-like protein	GO:0023014 signal transduction via phosphorylation event | GO:0080005 photosystem stoichiometry adjustment | GO:0010468 regulation of gene expression | GO:0046777 protein autophosphorylation | GO:0046686 response to cadmium ion | GO:0009409 response to cold | GO:0000160 two-component signal transduction system (phosphorelay) | GO:0006200 ATP catabolic process	GO:0005618 cell wall | GO:0005730 nucleolus | GO:0009570 chloroplast stroma | GO:0009506 plasmodesma | GO:0005886 plasma membrane	GO:0003697 single-stranded DNA binding | GO:0000155 two-component sensor activity | GO:0004674 protein serine/threonine kinase activity | GO:0003690 double-stranded DNA binding | GO:0003725 double-stranded RNA binding | GO:0005516 calmodulin binding | GO:0004004 ATP-dependent RNA helicase activity | GO:0005524 ATP binding
77.7092	7.34398	2.16226e-05	Psat4g208000.1	16.5336	2.51008	30.7401	0	0	0	-	-	-	-
8.82868	7.34346	0.00239842	Psat1g023440.1	16.5336	0	61.4802	0	0	0.304681	gi|734316013|gb|KHN02052.1| Protein KIAA0664-like protein	GO:0006278 RNA-dependent DNA replication | GO:0016556 mRNA modification	GO:0005829 cytosol	GO:0003964 RNA-directed DNA polymerase activity | GO:0003723 RNA binding
94.935	7.34198	7.05804e-09	Psat7g112880.3	457.431	391.572	0	1.46563	1.81334	2.13277	gi|922369802|ref|XP_013457065.1| receptor-like kinase	GO:0006468 protein phosphorylation | GO:0009595 detection of biotic stimulus | GO:0010200 response to chitin | GO:0002237 response to molecule of bacterial origin | GO:0009581 detection of external stimulus	GO:0009536 plastid	GO:0004674 protein serine/threonine kinase activity | GO:0005524 ATP binding
61.538	7.34094	0.000494003	Psat6g147400.3	292.094	223.397	30.7401	2.93127	0.453336	0	gi|828303928|ref|XP_012569932.1| PREDICTED: LOW QUALITY PROTEIN: 5'-3' exoribonuclease 4-like	GO:0009873 ethylene mediated signaling pathway | GO:0031087 deadenylation-independent decapping of nuclear-transcribed mRNA | GO:0040029 regulation of gene expression	epigenetic | GO:0000291 nuclear-transcribed mRNA catabolic process	exonucleolytic | GO:0010587 miRNA catabolic process | GO:0009826 unidimensional cell growth
5.80239	7.34046	5.1719e-05	Psat1g077720.1	16.5336	7.53024	0	0	0	0	gi|502090870|ref|XP_004489367.1| PREDICTED: uncharacterized protein LOC101506571	-	GO:0005634 nucleus | GO:0005773 vacuole	-
6.52253	7.32637	0.00130316	Psat4g227400.1	16.5336	7.53024	0	0	0	0	gi|357480691|ref|XP_003610631.1| XYPPX repeat protein	GO:0018298 protein-chromophore linkage | GO:0007186 G-protein coupled receptor signaling pathway | GO:0009554 megasporogenesis	GO:0005886 plasma membrane | GO:0016021 integral to membrane	GO:0004930 G-protein coupled receptor activity | GO:0009881 photoreceptor activity
5.1139	7.31939	0.002715	Psat6g096520.1	16.5336	7.53024	0	0	0	0	gi|828307643|ref|XP_012570544.1| PREDICTED: pentatricopeptide repeat-containing protein At5g39710	GO:0009793 embryo development ending in seed dormancy | GO:0009749 response to glucose stimulus | GO:0050832 defense response to fungus | GO:0008152 metabolic process | GO:0009651 response to salt stress | GO:0009737 response to abscisic acid stimulus	GO:0016020 membrane | GO:0005739 mitochondrion	GO:0016758 transferase activity
22.0566	7.31229	0.011355	Psat0s1683g0080.1	71.6457	125.504	0	0	1.36001	0	gi|922346316|ref|XP_013450072.1| pyruvate kinase family protein	GO:0006096 glycolysis | GO:0046686 response to cadmium ion | GO:0016310 phosphorylation	GO:0005886 plasma membrane | GO:0005829 cytosol	GO:0004743 pyruvate kinase activity | GO:0030955 potassium ion binding | GO:0000287 magnesium ion binding
5.96178	7.31203	0.0353123	Psat0s667g0040.1	5.51121	47.6915	0	0	0.453336	0	gi|502101016|ref|XP_004491795.1| PREDICTED: zinc-finger homeodomain protein 9	-	-	GO:0003677 DNA binding
31.1926	7.30788	1.30671e-06	Psat2g170320.2	165.336	112.954	0	0.879381	0	0.914042	gi|502160714|ref|XP_004511862.1| PREDICTED: BTB/POZ domain-containing protein At5g67385-like isoform X2	GO:0009416 response to light stimulus	GO:0005886 plasma membrane	GO:0004871 signal transducer activity
2.74606	7.30761	0.00761417	Psat7g192680.1	16.5336	7.53024	0	0	0	0	-	-	-	-
12.9722	7.30728	0.000980027	Psat7g156560.1	55.1121	60.2419	0	0	0.906672	0	gi|502146199|ref|XP_004506346.1| PREDICTED: peroxisomal membrane protein 11B	GO:0044375 regulation of peroxisome size | GO:0016559 peroxisome fission	GO:0005779 integral to peroxisomal membrane	GO:0042802 identical protein binding
8.03327	7.30501	0.0121585	Psat7g019560.1	0	10.0403	61.4802	0	0.453336	0	gi|502085957|ref|XP_004488062.1| PREDICTED: DNA repair protein recA homolog 3	161.586698	GO:0006310 DNA recombination | GO:0006281 DNA repair | GO:0009432 SOS response | GO:0006200 ATP catabolic process	GO:0005737 cytoplasm
5.9548	7.30222	0.0132169	Psat3g009200.1	16.5336	35.1411	0	0.293127	0	0	gi|922400257|ref|XP_013467265.1| calcium-dependent phospholipid-binding copine family protein	GO:0060548 negative regulation of cell death | GO:0009270 response to humidity | GO:0045793 positive regulation of cell size | GO:0009266 response to temperature stimulus	GO:0009506 plasmodesma | GO:0005886 plasma membrane | GO:0005634 nucleus	GO:0005544 calcium-dependent phospholipid binding
42.962	7.3015	2.26293e-16	Psat3g161080.1	181.87	170.685	30.7401	0.586254	0.906672	1.21872	-	-	-	-
3.07134	7.29985	0.014179	Psat1g036080.2	16.5336	7.53024	0	0	0	0	gi|144905156|dbj|BAF56235.1| cytochrome P450 enzyme	GO:0016132 brassinosteroid biosynthetic process | GO:0010268 brassinosteroid homeostasis | GO:0055114 oxidation-reduction process	GO:0005739 mitochondrion	GO:0004497 monooxygenase activity | GO:0005506 iron ion binding | GO:0020037 heme binding | GO:0016705 oxidoreductase activity
30.3777	7.29652	7.14987e-05	Psat2g097640.1	66.1345	22.5907	0	0.586254	0	0	gi|357488469|ref|XP_003614522.1| peptide/nitrate transporter	GO:0006810 transport	GO:0016020 membrane	GO:0005215 transporter activity
3.05367	7.29594	0.0241436	Psat1g040000.1	22.0448	2.51008	0	0	0	0	gi|357500415|ref|XP_003620496.1| serinc-domain serine and sphingolipid biosynthesis protein	GO:0009793 embryo development ending in seed dormancy	GO:0016020 membrane	-
5.77421	7.29391	0.0164389	Psat3g005640.1	16.5336	35.1411	0	0.293127	0	0	gi|922340773|ref|XP_003626500.2| GDSL-like lipase/acylhydrolase	GO:0006629 lipid metabolic process	-	GO:0016788 hydrolase activity
4.41183	7.29195	0.0407193	Psat5g025040.2	22.0448	2.51008	0	0	0	0	gi|502132158|ref|XP_004501245.1| PREDICTED: uncharacterized protein LOC101497424	GO:0034508 centromere complex assembly | GO:0006661 phosphatidylinositol biosynthetic process	GO:0000776 kinetochore | GO:0005634 nucleus	-
27.2	7.29084	0.0229962	Psat6g110480.2	93.6906	143.075	0	0	0	1.5234	gi|502141459|ref|XP_004504516.1| PREDICTED: protein-lysine N-methyltransferase N6AMT2	GO:0032259 methylation	GO:0005737 cytoplasm	GO:0003676 nucleic acid binding | GO:0008168 methyltransferase activity
2.83615	7.28863	0.0220441	Psat0s1926g0040.3	5.51121	17.5706	0	0	0	0	-	-	-	-
10.0031	7.27329	0.00139309	Psat3g024720.1	16.5336	0	61.4802	0.293127	0	0	gi|922346848|ref|XP_013450336.1| flavin-binding monooxygenase-like protein	GO:0022603 regulation of anatomical structure morphogenesis | GO:0055114 oxidation-reduction process	GO:0016023 cytoplasmic membrane-bounded vesicle | GO:0016020 membrane	GO:0050660 flavin adenine dinucleotide binding | GO:0050661 NADP binding | GO:0004499 flavin-containing monooxygenase activity
32.4759	7.27247	5.14491e-09	Psat5g207080.1	137.78	120.484	30.7401	0	0.453336	1.5234	gi|502127864|ref|XP_004499860.1| PREDICTED: uncharacterized protein LOC101500340	GO:0045893 positive regulation of transcription	DNA-dependent | GO:0006098 pentose-phosphate shunt | GO:0080167 response to karrikin | GO:0015995 chlorophyll biosynthetic process | GO:0009773 photosynthetic electron transport in photosystem I | GO:0009658 chloroplast organization	GO:0009535 chloroplast thylakoid membrane
37.0359	7.26616	0.014453	Psat1g172880.2	137.78	193.276	0	0	2.26668	0	gi|922388861|ref|XP_013462943.1| SNF1-related kinase regulatory subunit beta-2	GO:0006805 xenobiotic metabolic process | GO:0016310 phosphorylation | GO:0006751 glutathione catabolic process | GO:0043562 cellular response to nitrogen levels	GO:0005737 cytoplasm	GO:0003840 gamma-glutamyltransferase activity | GO:0004679 AMP-activated protein kinase activity | GO:0016756 glutathione gamma-glutamylcysteinyltransferase activity | GO:0005515 protein binding
19.6551	7.26459	1.89978e-06	Psat2g012120.1	77.157	97.8931	0	0.586254	0	0.609362	gi|694438536|ref|XP_009346231.1| PREDICTED: uncharacterized protein LOC103937972	-	-	-
10.097	7.24583	5.91945e-05	Psat1g171560.1	11.0224	10.0403	0	0	0	0	gi|357448163|ref|XP_003594357.1| hypothetical protein MTR_2g027700	-	-	-
10.2273	7.24495	7.67345e-05	Psat1g042080.1	33.0673	57.7318	0	0	0.453336	0.304681	gi|922354507|ref|XP_013453068.1| transmembrane protein	456.762104	-	-
5.3253	7.24295	0.00189426	Psat7g031960.1	22.0448	25.1008	0	0.293127	0	0	gi|922334876|ref|XP_013445428.1| UDP-glucosyltransferase family protein	GO:0008152 metabolic process	-	GO:0016758 transferase activity
5.55116	7.23826	0.0151832	Psat4g032720.1	22.0448	27.6109	0	0	0	0.304681	gi|357478445|ref|XP_003609508.1| hypothetical protein MTR_4g116440	GO:0006367 transcription initiation from RNA polymerase II promoter	GO:0005672 transcription factor TFIIA complex	-
37.2797	7.23728	5.02511e-05	Psat7g142200.1	214.937	117.974	0	0	0.453336	1.82808	gi|922367275|ref|XP_013455804.1| NAC transcription factor-like protein	GO:0006355 regulation of transcription	DNA-dependent | GO:0010200 response to chitin | GO:0007275 multicellular organismal development	GO:0005634 nucleus
4.63708	7.2338	0.000156533	Psat6g178560.3	11.0224	10.0403	0	0	0	0	gi|828324497|ref|XP_004507682.2| PREDICTED: uncharacterized protein LOC101497783	GO:0005975 carbohydrate metabolic process | GO:0090305 nucleic acid phosphodiester bond hydrolysis	GO:0009536 plastid	GO:0004527 exonuclease activity | GO:0004553 hydrolase activity
35.6846	7.23313	0.000118188	Psat1g031680.2	198.404	120.484	0	0	1.36001	0.914042	gi|922330141|ref|XP_003630359.2| NADH dehydrogenase	GO:0055114 oxidation-reduction process | GO:0071482 cellular response to light stimulus	-	GO:0050660 flavin adenine dinucleotide binding | GO:0016491 oxidoreductase activity
15.4207	7.23201	2.47259e-06	Psat7g158720.1	22.0448	82.8326	30.7401	0.586254	0	0.304681	-	-	-	-
44.7272	7.22594	9.69417e-07	Psat3g179120.1	44.0897	17.5706	338.141	0.293127	0.906672	1.21872	gi|669321863|gb|KFD62153.1| hypothetical protein M514_25638	GO:0007186 G-protein coupled receptor signaling pathway	GO:0016021 integral to membrane	GO:0016503 pheromone receptor activity
42.9351	7.21956	5.95302e-10	Psat7g000200.1	60.6233	228.417	92.2203	0	2.26668	0.609362	gi|502086390|ref|XP_004488203.1| PREDICTED: subtilisin-like protease SBT2.5	GO:0000911 cytokinesis by cell plate formation | GO:0042335 cuticle development | GO:0006508 proteolysis | GO:0043086 negative regulation of catalytic activity	GO:0009506 plasmodesma | GO:0009505 plant-type cell wall | GO:0016023 cytoplasmic membrane-bounded vesicle | GO:0005576 extracellular region | GO:0016020 membrane	GO:0042802 identical protein binding | GO:0004252 serine-type endopeptidase activity
11.0489	7.20782	4.0456e-05	Psat5g093480.1	38.5785	42.6713	0	0	0	0.609362	gi|388508622|gb|AFK42377.1| unknown	GO:0010167 response to nitrate	GO:0009506 plasmodesma | GO:0005634 nucleus | GO:0005886 plasma membrane	-
20.1896	7.20754	1.05489e-06	Psat7g183720.1	99.2018	80.3225	0	0	0.453336	0.914042	gi|502149286|ref|XP_004507467.1| PREDICTED: uncharacterized protein LOC101512573	-	GO:0009507 chloroplast	-
68.3519	7.20635	3.41601e-06	Psat3g115040.1	27.5561	15.0605	0	0.293127	0	0	gi|357506983|ref|XP_003623780.1| cytochrome P450 family protein	GO:0055114 oxidation-reduction process	GO:0005783 endoplasmic reticulum	GO:0020037 heme binding | GO:0016705 oxidoreductase activity
44.6396	7.20371	0.0368662	Psat2g115800.2	209.426	178.216	0	0	2.72002	0	gi|357486405|ref|XP_003613490.1| plant/F14N23-31 protein	GO:0006865 amino acid transport	GO:0005634 nucleus | GO:0005886 plasma membrane	-
24.9598	7.20241	5.65658e-07	Psat5g039800.1	104.713	82.8326	30.7401	1.46563	0	0	gi|828313360|ref|XP_004501537.2| PREDICTED: pumilio homolog 12-like	-	-	GO:0046872 metal ion binding | GO:0003729 mRNA binding
14.559	7.18603	2.32924e-05	Psat5g222200.1	5.51121	12.5504	0	0	0	0	-	-	-	-
61.6121	7.18437	1.87341e-12	Psat3g174960.1	99.2018	47.6915	399.621	1.75876	0.906672	0.609362	gi|920678361|gb|KOM25460.1| hypothetical protein LR48_Vigan102s011800	GO:0006412 translation	GO:0005730 nucleolus | GO:0009506 plasmodesma | GO:0005886 plasma membrane | GO:0005774 vacuolar membrane | GO:0022625 cytosolic large ribosomal subunit | GO:0009507 chloroplast	GO:0003735 structural constituent of ribosome
34.0871	7.17825	8.56254e-05	Psat2g119560.1	5.51121	7.53024	30.7401	0	0	0	gi|357487003|ref|XP_003613789.1| ribonuclease T2 family protein	GO:0009651 response to salt stress | GO:0009718 anthocyanin biosynthetic process | GO:0009611 response to wounding | GO:0016036 cellular response to phosphate starvation	GO:0005618 cell wall | GO:0005576 extracellular region | GO:0005886 plasma membrane	GO:0003723 RNA binding | GO:0033897 ribonuclease T2 activity
9.86964	7.17784	7.25848e-05	Psat0s1413g0040.1	55.1121	32.631	0	0	0.453336	0.304681	gi|357490757|ref|XP_003615666.1| cytochrome P450 family 71 protein	GO:0015074 DNA integration | GO:0055114 oxidation-reduction process	-	GO:0003676 nucleic acid binding | GO:0004497 monooxygenase activity | GO:0005506 iron ion binding | GO:0020037 heme binding | GO:0016705 oxidoreductase activity
3.08189	7.17063	0.00167809	Psat0s2561g0240.1	16.5336	5.02016	0	0	0	0	gi|502161732|ref|XP_004512266.1| PREDICTED: uncharacterized protein LOC101497483	-	-	-
2.37625	7.16384	0.019935	Psat5g083400.1	5.51121	15.0605	0	0	0	0	gi|922382253|ref|XP_013461354.1| cyclic nucleotide-gated ion channel-like protein	GO:0006874 cellular calcium ion homeostasis | GO:0071805 potassium ion transmembrane transport | GO:0009860 pollen tube growth	GO:0016021 integral to membrane | GO:0016324 apical plasma membrane	GO:0005249 voltage-gated potassium channel activity
7.47711	7.16372	0.0205581	Psat2g169600.1	0	5.02016	61.4802	0	0	0.304681	gi|922379676|ref|XP_013460072.1| WW domain protein	213.913247	-	-
5.10056	7.16193	0.00252277	Psat6g098040.1	27.5561	17.5706	0	0	0.453336	0	gi|922399211|ref|XP_013466755.1| plant-specific B3-DNA-binding domain protein	GO:0006355 regulation of transcription	DNA-dependent | GO:0022904 respiratory electron transport chain	GO:0005747 mitochondrial respiratory chain complex I | GO:0009507 chloroplast | GO:0005634 nucleus
2.53964	7.16042	0.023438	Psat0s3211g0160.1	16.5336	5.02016	0	0	0	0	gi|388516601|gb|AFK46362.1| unknown	GO:0006629 lipid metabolic process	GO:0005576 extracellular region	GO:0016788 hydrolase activity
78.1746	7.1585	0.00660534	Psat0s3165g0080.2	352.718	338.861	0	0	4.98669	0	gi|502137463|ref|XP_004503091.1| PREDICTED: UTP--glucose-1-phosphate uridylyltransferase-like	GO:0009555 pollen development | GO:0046686 response to cadmium ion | GO:0052543 callose deposition in cell wall | GO:0016036 cellular response to phosphate starvation | GO:0008152 metabolic process | GO:0009651 response to salt stress	GO:0005886 plasma membrane | GO:0090406 pollen tube | GO:0005829 cytosol	GO:0003983 UTP:glucose-1-phosphate uridylyltransferase activity
2.44859	7.15787	0.0253498	Psat7g111400.1	5.51121	15.0605	0	0	0	0	gi|922369860|ref|XP_013457094.1| NAC transcription factor-like protein	GO:0006355 regulation of transcription	DNA-dependent	-
165.072	7.15755	2.32559e-15	Psat3g186560.1	220.448	165.665	1045.16	2.34502	5.89337	1.5234	gi|916440277|gb|AKZ22843.1| photosystem II protein D1 (plastid)	GO:0009772 photosynthetic electron transport in photosystem II | GO:0009635 response to herbicide	GO:0009523 photosystem II | GO:0016021 integral to membrane | GO:0009535 chloroplast thylakoid membrane	GO:0016491 oxidoreductase activity | GO:0045156 electron transporter
79.8064	7.15682	6.27283e-07	Psat6g021800.1	281.072	301.21	30.7401	0.293127	2.72002	1.5234	gi|814986302|gb|AGC51113.2| heat shock protein 17.9	GO:0006457 protein folding | GO:0009644 response to high light intensity | GO:0042542 response to hydrogen peroxide | GO:0006972 hyperosmotic response | GO:0009408 response to heat	-	GO:0051082 unfolded protein binding
14.2641	7.15665	0.0109753	Psat5g210000.4	11.0224	115.464	0	0	0	0.914042	gi|922327345|ref|XP_013443065.1| DUF642 family protein	GO:0006694 steroid biosynthetic process | GO:0032259 methylation	GO:0009505 plant-type cell wall | GO:0009506 plasmodesma | GO:0016023 cytoplasmic membrane-bounded vesicle | GO:0005886 plasma membrane | GO:0005739 mitochondrion	GO:0008757 S-adenosylmethionine-dependent methyltransferase activity
11.1059	7.15649	5.27377e-07	Psat6g122720.1	33.0673	32.631	30.7401	0.293127	0.453336	0	gi|502144440|ref|XP_004505697.1| PREDICTED: uncharacterized protein LOC101494201	-	-	-
13.7731	7.1553	0.0374166	Psat6g193560.2	33.0673	82.8326	0	0	0.906672	0	gi|75291901|sp|Q6RVV4.1|TIC32_PEA RecName: Full=Short-chain dehydrogenase TIC 32	648.178882	GO:0055114 oxidation-reduction process | GO:0015031 protein transport	GO:0005886 plasma membrane | GO:0009706 chloroplast inner membrane | GO:0005739 mitochondrion
17.3796	7.14718	3.72945e-05	Psat5g009920.1	55.1121	7.53024	92.2203	0.293127	0	0.609362	-	-	-	-
12.5237	7.14412	0.0146012	Psat5g292720.1	71.6457	40.1613	0	0	0.906672	0	gi|922387116|ref|XP_003597599.2| LOB domain protein	-	GO:0005634 nucleus	-
7.62355	7.14214	0.00358391	Psat0s2411g0040.1	11.0224	0	30.7401	0	0	0	gi|357505609|ref|XP_003623093.1| F-box protein interaction domain protein	GO:0006355 regulation of transcription	DNA-dependent	GO:0005634 nucleus
7.72916	7.13682	0.0163528	Psat0s1747g0080.1	5.51121	0	61.4802	0.293127	0	0	gi|922375590|ref|XP_003601325.2| linoleate 13S-lipoxygenase 2-1	1775.659483	GO:0034440 lipid oxidation | GO:0009753 response to jasmonic acid stimulus | GO:0009620 response to fungus | GO:0009611 response to wounding | GO:0080027 response to herbivore | GO:0009617 response to bacterium | GO:0031408 oxylipin biosynthetic process	GO:0009941 chloroplast envelope | GO:0009535 chloroplast thylakoid membrane | GO:0009570 chloroplast stroma | GO:0005886 plasma membrane
32.5247	7.13591	3.64162e-15	Psat3g195600.1	121.247	130.524	30.7401	1.46563	0	0.609362	gi|502090020|ref|XP_004489095.1| PREDICTED: myotubularin-related protein DDB_G0290005	-	-	-
13.8269	7.13559	0.000424664	Psat0s7003g0080.1	44.0897	77.8125	0	0	0	0.914042	gi|357511449|ref|XP_003626013.1| boron transporter-like protein	GO:0015706 nitrate transport | GO:0035445 borate transmembrane transport | GO:0010036 response to boron-containing substance | GO:0010106 cellular response to iron ion starvation | GO:0006826 iron ion transport | GO:0010167 response to nitrate	GO:0016021 integral to membrane | GO:0016328 lateral plasma membrane | GO:0005768 endosome | GO:0043674 columella | GO:0005773 vacuole	GO:0080139 borate efflux transmembrane transporter activity | GO:0005452 inorganic anion exchanger activity
36.017	7.12774	1.80881e-12	Psat3g082600.1	110.224	128.014	61.4802	0	0	2.13277	gi|502107560|ref|XP_004493302.1| PREDICTED: probable protein S-acyltransferase 1 isoform X1	GO:0008152 metabolic process	GO:0016021 integral to membrane	GO:0008270 zinc ion binding | GO:0019706 protein-cysteine S-palmitoleyltransferase activity
8.15385	7.12181	0.0068888	Psat3g058520.1	5.51121	2.51008	61.4802	0	0	0.304681	gi|922345923|ref|XP_013449876.1| hypothetical protein MTR_7g096660	-	-	-
18.98	7.11922	2.69478e-08	Psat5g241440.1	88.1794	80.3225	0	0.293127	0.906672	0.304681	gi|922392443|ref|XP_013464631.1| transmembrane protein	469.284697	-	GO:0009535 chloroplast thylakoid membrane
7.58436	7.118	0.01464	Psat1g221040.2	5.51121	0	61.4802	0	0.453336	0	-	-	-	-
15.3444	7.11667	1.52908e-05	Psat1g103600.1	27.5561	105.423	0	0	0.906672	0.304681	gi|525031605|gb|AGR40675.1| C-repeat binding factor 14	GO:0016049 cell growth | GO:0048510 regulation of timing of transition from vegetative to reproductive phase | GO:0009414 response to water deprivation | GO:0010371 regulation of gibberellin biosynthetic process | GO:0009651 response to salt stress | GO:0009408 response to heat | GO:0006355 regulation of transcription	DNA-dependent | GO:0050826 response to freezing	GO:0005634 nucleus
19.9314	7.10441	1.3244e-08	Psat7g215480.1	77.157	87.8528	0	0	0.906672	0.609362	-	-	-	-
17.8523	7.1043	0.00991801	Psat0s1437g0080.2	71.6457	87.8528	0	1.17251	0	0	-	-	-	-
12.0561	7.10231	0.00878158	Psat5g251720.1	66.1345	40.1613	0	0	0.906672	0	gi|357452697|ref|XP_003596625.1| F-box/RNI/FBD-like domain protein	-	-	-
4.7123	7.10174	0.00190598	Psat2g107600.1	11.0224	30.121	0	0	0.453336	0	gi|502093229|ref|XP_004489878.1| PREDICTED: protein ALTERED XYLOGLUCAN 4-like	GO:0010411 xyloglucan metabolic process	GO:0005794 Golgi apparatus	-
21.279	7.09815	0.000493443	Psat4g073240.1	115.735	72.7923	0	0	0.906672	0.609362	gi|694438536|ref|XP_009346231.1| PREDICTED: uncharacterized protein LOC103937972	-	-	-
123.573	7.09811	9.75761e-07	Psat7g201120.2	589.7	507.036	0	1.75876	4.98669	1.5234	gi|357450917|ref|XP_003595735.1| ubiquitin carboxyl-terminal hydrolase	GO:0006511 ubiquitin-dependent protein catabolic process	GO:0005634 nucleus | GO:0009536 plastid	GO:0008234 cysteine-type peptidase activity
9.26337	7.09649	0.000264451	Psat7g216160.1	22.0448	60.2419	0	0	0.453336	0.304681	gi|828301004|ref|XP_012569447.1| PREDICTED: uncharacterized protein LOC101512926	-	-	-
4.36072	7.08743	0.0194325	Psat7g240720.1	0	7.53024	30.7401	0	0	0	gi|922365440|ref|XP_013454932.1| glutathione S-transferase	442.897804	GO:0008152 metabolic process	-
15.989	7.08734	0.000163996	Psat3g073800.1	11.0224	2.51008	30.7401	0	0	0	gi|357460397|ref|XP_003600480.1| P-loop nucleoside triphosphate hydrolase superfamily protein	GO:0006281 DNA repair | GO:0045892 negative regulation of transcription	DNA-dependent | GO:0033044 regulation of chromosome organization | GO:0006200 ATP catabolic process | GO:0032508 DNA duplex unwinding | GO:0045132 meiotic chromosome segregation | GO:0070286 axonemal dynein complex assembly | GO:0048565 digestive tract development | GO:0007062 sister chromatid cohesion | GO:0042138 meiotic DNA double-strand break formation | GO:0007131 reciprocal meiotic recombin…	GO:0071339 MLL1 complex | GO:0000812 Swr1 complex | GO:0005730 nucleolus | GO:0009507 chloroplast
65.5868	7.08634	0.00154039	Psat7g195480.11	286.583	133.034	153.701	0	1.81334	2.43745	gi|502167067|ref|XP_004514049.1| PREDICTED: zinc finger CCCH domain-containing protein 13-like isoform X2	GO:0006355 regulation of transcription	DNA-dependent	GO:0005634 nucleus
46.1808	7.08612	1.8698e-08	Psat0s4621g0120.1	259.027	153.115	0	0.879381	0.453336	1.82808	gi|734662955|gb|KHO00003.1| hypothetical protein MAM_01926	-	-	GO:0005509 calcium ion binding
9.04873	7.08506	4.72517e-05	Psat7g232160.1	38.5785	40.1613	0	0.293127	0.453336	0	gi|922325307|ref|XP_013442046.1| galactose oxidase/kelch repeat protein	GO:0006623 protein targeting to vacuole | GO:0006888 ER to Golgi vesicle-mediated transport	GO:0042406 extrinsic to endoplasmic reticulum membrane | GO:0005777 peroxisome | GO:0005634 nucleus | GO:0005829 cytosol	-
28.2345	7.07877	4.0769e-10	Psat3g171920.1	60.6233	160.645	30.7401	0.586254	0.906672	0.609362	gi|502158913|ref|XP_004511324.1| PREDICTED: serine/threonine-protein kinase TOR isoform X1	GO:0000911 cytokinesis by cell plate formation | GO:0009407 toxin catabolic process | GO:0048765 root hair cell differentiation | GO:0040019 positive regulation of embryonic development | GO:0010072 primary shoot apical meristem specification | GO:0033044 regulation of chromosome organization | GO:0009880 embryonic pattern specification | GO:0045132 meiotic chromosome segregation | GO:0010090 tri…	DNA-dependent | GO:0007131 reciprocal meiotic recombination | GO:0007155 cell adhesion | GO:2000234 positive regulation of rRNA processing | GO:0006468 protein phosphorylation | GO:0009887 organ morphogenesis | GO:0071555 cell wall organization	GO:0005886 plasma membrane | GO:0005737 cytoplasm | GO:0005634 nucleus
277.831	7.07478	1.55203e-06	Psat6g202240.2	27.5561	12.5504	0	0.293127	0	0	gi|922395665|ref|XP_003589962.2| peptide transporter	GO:0042538 hyperosmotic salinity response | GO:0042742 defense response to bacterium | GO:0080052 response to histidine | GO:0009624 response to nematode | GO:0042939 tripeptide transport | GO:0043201 response to leucine | GO:0009751 response to salicylic acid stimulus | GO:0009611 response to wounding | GO:0009737 response to abscisic acid stimulus | GO:0009753 response to jasmonic acid stimulus…	GO:0016020 membrane	GO:0042936 dipeptide transporter activity | GO:0042937 tripeptide transporter activity
6.45588	7.07452	0.00170342	Psat7g229840.1	11.0224	15.0605	30.7401	0	0	0.304681	gi|922366050|ref|XP_013455193.1| class III peroxidase	GO:0055114 oxidation-reduction process | GO:0006979 response to oxidative stress	-	GO:0020037 heme binding | GO:0046872 metal ion binding | GO:0004601 peroxidase activity
215.869	7.0685	1.34163e-05	Psat5g178720.1	22.0448	10.0403	30.7401	0.293127	0	0	-	-	-	-
11.5922	7.06819	0.00733554	Psat7g004160.1	11.0224	0	92.2203	0.293127	0	0.304681	gi|922330417|ref|XP_003631060.2| plastid movement impaired protein	GO:0009902 chloroplast relocation	GO:0005886 plasma membrane	-
50.0774	7.06175	0.000699435	Psat7g220720.3	170.848	200.806	61.4802	3.2244	0	0	gi|357472593|ref|XP_003606581.1| ankyrin repeat plant protein	-	GO:0005886 plasma membrane | GO:0005783 endoplasmic reticulum	-
55.8124	7.05983	8.857e-14	Psat7g250200.2	209.426	253.518	30.7401	0.293127	2.72002	1.21872	gi|502147590|ref|XP_004506840.1| PREDICTED: rop guanine nucleotide exchange factor 12-like	GO:0010048 vernalization response | GO:0009827 plant-type cell wall modification | GO:0009793 embryo development ending in seed dormancy | GO:0080147 root hair cell development | GO:0080092 regulation of pollen tube growth | GO:0032319 regulation of Rho GTPase activity	GO:0009507 chloroplast | GO:0090406 pollen tube | GO:0005886 plasma membrane | GO:0005634 nucleus | GO:0005739 mitochondrion	GO:0042802 identical protein binding | GO:0005089 Rho guanyl-nucleotide exchange factor activity
12.4185	7.05087	0.00321155	Psat2g033680.3	44.0897	12.5504	30.7401	0	0	0.609362	gi|922360663|ref|XP_013454252.1| ATP-binding protein	1042.193324	GO:0048440 carpel development | GO:0006979 response to oxidative stress | GO:0043481 anthocyanin accumulation in tissues in response to UV light | GO:0010048 vernalization response	GO:0009506 plasmodesma | GO:0005886 plasma membrane | GO:0005634 nucleus
17.2829	7.05008	0.00022074	Psat3g181840.1	115.735	37.6512	0	0.879381	0	0.304681	gi|357503851|ref|XP_003622214.1| inactive LRR receptor-like kinase	GO:0006468 protein phosphorylation	GO:0016023 cytoplasmic membrane-bounded vesicle | GO:0016021 integral to membrane	GO:0004672 protein kinase activity | GO:0005524 ATP binding
108.88	7.04951	3.24037e-19	Psat0s3612g0400.1	303.117	143.075	522.582	0.879381	4.53336	1.82808	gi|920679346|gb|KOM26258.1| hypothetical protein LR48_Vigan238s009100	-	-	-
42.456	7.04627	1.22713e-12	Psat3g147400.1	187.381	178.216	0	0.879381	1.36001	0.914042	gi|502165320|ref|XP_004513525.1| PREDICTED: uncharacterized protein LOC101512916	-	-	GO:0008270 zinc ion binding
10.8295	7.04565	0.000135106	Psat5g289960.2	11.0224	7.53024	0	0	0	0	gi|645000625|ref|XP_008216061.1| PREDICTED: microtubule-associated protein futsch	GO:0006955 immune response	-	GO:0046872 metal ion binding | GO:0005044 scavenger receptor activity | GO:0030247 polysaccharide binding
17.9541	7.04452	0.00274356	Psat5g028240.2	16.5336	112.954	30.7401	0	1.36001	0	gi|743782413|ref|XP_010921136.1| PREDICTED: nardilysin isoform X1	-	-	-
5.60273	7.04112	0.0122217	Psat4g205640.1	0	17.5706	0	0	0	0	gi|922332268|ref|XP_013444125.1| Defensin-like protein	-	-	-
2.62216	7.03502	0.00143351	Psat2g056680.1	11.0224	7.53024	0	0	0	0	gi|356544002|ref|XP_003540445.1| PREDICTED: uncharacterized protein LOC100782082	-	GO:0005576 extracellular region	-
82.0819	7.03352	0.014018	Psat7g181680.2	484.987	210.847	0	0	5.44003	0	gi|502114523|ref|XP_004494977.1| PREDICTED: probable transcription factor PosF21	GO:0006355 regulation of transcription	DNA-dependent | GO:0009410 response to xenobiotic stimulus | GO:0030968 endoplasmic reticulum unfolded protein response | GO:0009737 response to abscisic acid stimulus	GO:0005829 cytosol | GO:0005634 nucleus
11.4142	7.0204	0.0174898	Psat3g065960.1	44.0897	57.7318	0	0	0.906672	0	gi|502161436|ref|XP_004512164.1| PREDICTED: SKP1-like protein 1A	GO:0006511 ubiquitin-dependent protein catabolic process | GO:0000226 microtubule cytoskeleton organization | GO:0045910 negative regulation of DNA recombination | GO:0046686 response to cadmium ion | GO:0009793 embryo development ending in seed dormancy	GO:0005829 cytosol | GO:0005730 nucleolus | GO:0005886 plasma membrane	GO:0004842 ubiquitin-protein ligase activity | GO:0005515 protein binding
2.24253	7.00781	0.0350552	Psat3g015960.1	16.5336	2.51008	0	0	0	0	gi|922362446|ref|XP_003605397.2| anion transporter 4	GO:0055085 transmembrane transport | GO:0006468 protein phosphorylation | GO:0009624 response to nematode	GO:0016021 integral to membrane | GO:0010287 plastoglobule | GO:0005886 plasma membrane	GO:0004672 protein kinase activity | GO:0005315 inorganic phosphate transmembrane transporter activity | GO:0005524 ATP binding
8.60852	7.0069	0.000116473	Psat1g206240.1	38.5785	37.6512	0	0	0.453336	0.304681	gi|357446499|ref|XP_003593527.1| acetolactate synthase 1 catalytic subunit	GO:0009097 isoleucine biosynthetic process | GO:0009099 valine biosynthetic process	GO:0009570 chloroplast stroma	GO:0030976 thiamine pyrophosphate binding | GO:0016829 lyase activity | GO:0000287 magnesium ion binding | GO:0050660 flavin adenine dinucleotide binding | GO:0003984 acetolactate synthase activity
18.3086	7.00553	0.00039926	Psat3g171520.3	0	15.0605	0	0	0	0	gi|922342290|ref|XP_013448070.1| 2-isopropylmalate synthase	GO:0019761 glucosinolate biosynthetic process | GO:0009098 leucine biosynthetic process	GO:0009941 chloroplast envelope | GO:0009570 chloroplast stroma	GO:0010177 2-(2'-methylthio)ethylmalate synthase activity | GO:0003852 2-isopropylmalate synthase activity
168.602	6.99335	1.22872e-17	Psat2g071280.1	710.946	667.681	122.96	1.17251	4.98669	6.09362	gi|357489687|ref|XP_003615131.1| RNA-binding (RRM/RBD/RNP motif) family protein	-	-	GO:0000166 nucleotide binding | GO:0003723 RNA binding
69.3445	6.99121	8.52445e-07	Psat5g250760.2	154.314	138.054	307.401	2.05189	0	2.43745	gi|502083846|ref|XP_004487582.1| PREDICTED: probable WRKY transcription factor 69	GO:0016132 brassinosteroid biosynthetic process | GO:0006355 regulation of transcription	DNA-dependent	GO:0005634 nucleus
8.42534	6.98559	0.000313691	Psat5g027200.1	22.0448	52.7117	0	0.293127	0.453336	0	gi|922383358|ref|XP_013461901.1| gibberellin 2-beta-dioxygenase	GO:0055114 oxidation-reduction process	-	GO:0005506 iron ion binding | GO:0016706 oxidoreductase activity
4.94067	6.98175	0.00493705	Psat6g200760.1	27.5561	12.5504	0	0	0.453336	0	-	-	-	-
33.0242	6.97916	2.53108e-08	Psat5g181600.2	143.291	148.095	0	0.586254	0	1.82808	gi|502182426|ref|XP_004516934.1| PREDICTED: glucan endo-1	278.76239	GO:0005975 carbohydrate metabolic process	GO:0016023 cytoplasmic membrane-bounded vesicle
39.5174	6.97537	0.00506012	Psat7g130240.2	170.848	170.685	0	0	0	2.74213	gi|922363292|ref|XP_003607888.2| DCD (development and cell death) domain protein	-	GO:0005634 nucleus	-
4.60406	6.97373	0.0364359	Psat2g149160.1	11.0224	30.121	0	0.293127	0	0	gi|357484127|ref|XP_003612350.1| plant regulator RWP-RK family protein	GO:0006355 regulation of transcription	DNA-dependent | GO:0009790 embryo development	GO:0005634 nucleus
4.62186	6.97335	0.0366944	Psat5g044600.5	11.0224	30.121	0	0	0.453336	0	-	-	-	-
36.2388	6.96358	0.00353565	Psat5g252200.2	176.359	140.564	0	0	2.72002	0	gi|922386792|ref|XP_003596722.2| Serine/Threonine kinase family protein	GO:0006468 protein phosphorylation	GO:0005886 plasma membrane | GO:0005739 mitochondrion	GO:0005524 ATP binding | GO:0004674 protein serine/threonine kinase activity
14.4095	6.96351	0.00118051	Psat5g237200.2	0	15.0605	0	0	0	0	gi|922392313|ref|XP_013464566.1| pathogenesis-like protein	-	GO:0005737 cytoplasm	-
8.14099	6.96092	0.0202002	Psat7g115880.1	55.1121	17.5706	0	0.586254	0	0	gi|502142730|ref|XP_004505086.1| PREDICTED: class I heat shock protein-like	GO:0009408 response to heat | GO:0009644 response to high light intensity | GO:0042542 response to hydrogen peroxide	-	-
10.9656	6.95918	0.0191048	Psat0s4525g0040.1	55.1121	42.6713	0	0	0.906672	0	gi|502168908|ref|XP_004514491.1| PREDICTED: Werner Syndrome-like exonuclease	GO:0032508 DNA duplex unwinding | GO:0042981 regulation of apoptotic process | GO:0006310 DNA recombination | GO:0001302 replicative cell aging | GO:0000731 DNA synthesis involved in DNA repair | GO:0032066 nucleolus to nucleoplasm transport | GO:0010259 multicellular organismal aging | GO:0031297 replication fork processing | GO:0040009 regulation of growth rate | GO:0006302 double-strand break …	GO:0005654 nucleoplasm | GO:0009507 chloroplast | GO:0005730 nucleolus | GO:0005813 centrosome | GO:0032389 MutLalpha complex	GO:0030145 manganese ion binding | GO:0000403 Y-form DNA binding | GO:0043140 ATP-dependent 3'-5' DNA helicase activity | GO:0000287 magnesium ion binding | GO:0051880 G-quadruplex DNA binding | GO:0032403 protein complex binding | GO:0042803 protein homodimerization activity | GO:0000405 bubble DNA binding | GO:0005524 ATP binding | GO:0009378 four-way junction helicase activity | GO:0008408 3'-…
22.6145	6.95423	1.45579e-05	Psat0s631g0040.1	104.713	95.383	0	0.293127	0.906672	0.609362	gi|922339795|ref|XP_003624102.2| zinc finger	372.681837	GO:0032259 methylation	-
10.3409	6.95204	0.00633261	Psat3g004200.1	16.5336	75.3024	0	0	0.906672	0	-	-	-	-
31.8641	6.92513	2.24184e-05	Psat0s2837g0080.1	198.404	85.3427	0	1.46563	0	0.914042	gi|922340733|ref|XP_003626389.2| benzyl alcohol O-benzoyltransferase	GO:0008152 metabolic process	-	GO:0010327 acetyl CoA:(Z)-3-hexen-1-ol acetyltransferase activity
8.04883	6.91915	0.000181204	Psat3g109360.1	27.5561	42.6713	0	0.293127	0.453336	0	-	-	-	-
7.32812	6.91247	0.000473274	Psat6g107200.1	22.0448	42.6713	0	0.586254	0	0	gi|502114831|ref|XP_004495062.1| PREDICTED: uncharacterized protein LOC101489396	-	-	-
32.3769	6.91238	8.82914e-09	Psat0s341g0080.1	49.6009	85.3427	153.701	0	1.81334	0.609362	-	-	-	-
25.2671	6.90867	4.07973e-10	Psat2g042080.1	77.157	115.464	30.7401	0.879381	0.906672	0.304681	gi|357438139|ref|XP_003589345.1| auxin-induced 5NG4-like protein	GO:0009750 response to fructose stimulus | GO:0006833 water transport | GO:0009825 multidimensional cell growth | GO:0051453 regulation of intracellular pH | GO:0010075 regulation of meristem growth | GO:0009651 response to salt stress | GO:0007389 pattern specification process | GO:0043481 anthocyanin accumulation in tissues in response to UV light | GO:0048767 root hair elongation | GO:0080171 …	GO:0009705 plant-type vacuole membrane | GO:0005886 plasma membrane | GO:0005634 nucleus	-
11.2488	6.90682	0.00057465	Psat6g128480.2	27.5561	72.7923	0	0.586254	0	0.304681	-	-	-	-
28.7842	6.9045	0.0234865	Psat5g084040.3	121.247	135.544	0	0	2.26668	0	gi|922382225|ref|XP_013461340.1| methyltransferase PMT26-like protein	1589.609531	GO:0032259 methylation	GO:0005802 trans-Golgi network | GO:0009506 plasmodesma | GO:0005794 Golgi apparatus | GO:0005768 endosome
24.7703	6.90232	0.00498915	Psat5g285880.2	71.6457	135.544	0	1.75876	0	0	gi|357454267|ref|XP_003597414.1| DUF3527 domain protein	-	GO:0005634 nucleus | GO:0009506 plasmodesma	-
34.8127	6.90047	0.0290073	Psat5g026400.2	77.157	233.437	0	0	2.72002	0	gi|502126054|ref|XP_004499162.1| PREDICTED: sugar transporter ERD6-like 6	GO:0055085 transmembrane transport | GO:0042593 glucose homeostasis | GO:0008643 carbohydrate transport | GO:0010030 positive regulation of seed germination	GO:0016021 integral to membrane | GO:0009705 plant-type vacuole membrane | GO:0005794 Golgi apparatus | GO:0005886 plasma membrane	GO:0005351 sugar:hydrogen symporter activity
20.4548	6.89689	4.58682e-06	Psat3g021040.2	88.1794	82.8326	0	0	0	1.5234	gi|357511337|ref|XP_003625957.1| alpha-L-arabinofuranosidase/beta-D-xylosidase	GO:0005975 carbohydrate metabolic process | GO:0010214 seed coat development | GO:0046685 response to arsenic-containing substance	GO:0009505 plant-type cell wall | GO:0048046 apoplast	GO:0046556 alpha-N-arabinofuranosidase activity
4.1548	6.89646	0.00592337	Psat4g177840.1	16.5336	20.0806	0	0	0.453336	0	-	-	-	-
10.4684	6.89487	0.0235105	Psat3g099360.1	33.0673	60.2419	0	0	0.906672	0	gi|357508047|ref|XP_003624312.1| glycerolipase A1	GO:0006629 lipid metabolic process | GO:0009611 response to wounding | GO:0009695 jasmonic acid biosynthetic process | GO:0010152 pollen maturation | GO:0009901 anther dehiscence	GO:0009507 chloroplast	GO:0047714 galactolipase activity | GO:0008970 phosphatidylcholine 1-acylhydrolase activity | GO:0004806 triglyceride lipase activity
16291	6.89122	1.19199e-17	Psat0s9163g0040.1	22904.6	12959.5	108082	214.276	664.59	333.321	gi|944221266|gb|KQK85719.1| hypothetical protein SETIT_020829mg	-	GO:0009507 chloroplast	-
3.9519	6.89108	0.00895222	Psat7g114480.1	0	15.0605	0	0	0	0	gi|922369706|ref|XP_013457017.1| RALF	GO:0007267 cell-cell signaling	GO:0009506 plasmodesma | GO:0009505 plant-type cell wall | GO:0048046 apoplast	GO:0004871 signal transducer activity
53.8441	6.88032	0.000550871	Psat6g177080.3	170.848	225.907	0	0	3.62669	0	gi|828304538|ref|XP_004496178.2| PREDICTED: transcriptional activator DEMETER-like	GO:0000737 DNA catabolic process	endonucleolytic | GO:0031936 negative regulation of chromatin silencing | GO:0009793 embryo development ending in seed dormancy | GO:0006306 DNA methylation | GO:0006284 base-excision repair | GO:0006349 regulation of gene expression by genetic imprinting | GO:0080111 DNA demethylation	GO:0043078 polar nucleus
4.02089	6.87919	0.000650282	Psat7g052800.1	16.5336	17.5706	0	0.293127	0	0	gi|357519591|ref|XP_003630084.1| zinc finger	319.460817	-	-
5.80624	6.87577	0.00453603	Psat4g225480.2	11.0224	10.0403	30.7401	0	0.453336	0	gi|922331360|ref|XP_013443746.1| transcription termination factor family protein	-	GO:0005739 mitochondrion | GO:0009536 plastid	-
15.0932	6.87489	0.000444364	Psat2g110920.1	93.6906	40.1613	0	1.17251	0	0	gi|728838844|gb|KHG18287.1| Nucleobase-ascorbate transporter 7 -like protein	GO:0055085 transmembrane transport	GO:0016020 membrane | GO:0009506 plasmodesma | GO:0005773 vacuole | GO:0005783 endoplasmic reticulum | GO:0005618 cell wall	GO:0005215 transporter activity
4.31848	6.87233	0.0145365	Psat1g080320.1	33.0673	5.02016	0	0	0.453336	0	gi|922327785|ref|XP_013443285.1| O-acyltransferase WSD1-like protein	GO:0045017 glycerolipid biosynthetic process	-	GO:0004144 diacylglycerol O-acyltransferase activity
22.937	6.8702	2.31624e-05	Psat4g008560.1	82.6682	120.484	0	0.293127	0	1.5234	-	-	-	-
11.2987	6.86617	1.09768e-05	Psat3g199400.1	60.6233	35.1411	0	0.879381	0	0	gi|502101690|ref|XP_004491850.1| PREDICTED: CSC1-like protein HYP1 isoform X2	-	GO:0016020 membrane	-
3201.99	6.85844	3.06207e-16	Psat3g162200.1	4381.41	2346.92	21548.8	41.9171	138.267	63.0689	gi|357492397|ref|XP_003616487.1| signal anchor	249.692085	GO:0008152 metabolic process	GO:0009507 chloroplast
3.01277	6.85	0.0323929	Psat1g034560.1	0	15.0605	0	0	0	0	gi|144905156|dbj|BAF56235.1| cytochrome P450 enzyme	GO:0016132 brassinosteroid biosynthetic process | GO:0010268 brassinosteroid homeostasis | GO:0055114 oxidation-reduction process	GO:0005739 mitochondrion	GO:0004497 monooxygenase activity | GO:0005506 iron ion binding | GO:0020037 heme binding | GO:0016705 oxidoreductase activity
18.4218	6.8429	0.000181874	Psat3g100880.1	88.1794	75.3024	0	0	1.36001	0.304681	gi|922339845|ref|XP_003624243.2| SPO22/ZIP4-like meiosis protein	GO:0006233 dTDP biosynthetic process | GO:0046939 nucleotide phosphorylation | GO:0000712 resolution of meiotic recombination intermediates | GO:0007143 female meiosis | GO:0007140 male meiosis	GO:0009507 chloroplast	GO:0005524 ATP binding | GO:0004798 thymidylate kinase activity
61.4085	6.8395	6.37174e-08	Psat4g151840.1	44.0897	47.6915	0	0.586254	0.453336	0	gi|502157412|ref|XP_004510868.1| PREDICTED: RING-H2 finger protein ATL54-like	-	-	GO:0008270 zinc ion binding
2.65052	6.8302	0.0342679	Psat3g026040.5	16.5336	0	0	0	0	0	gi|922346780|ref|XP_013450302.1| serine/threonine protein phosphatase 2A	GO:0016311 dephosphorylation	GO:0005730 nucleolus | GO:0005886 plasma membrane | GO:0005829 cytosol	GO:0004721 phosphoprotein phosphatase activity
15.1776	6.82675	0.0176879	Psat2g018320.7	82.6682	52.7117	0	0	0	1.21872	gi|950986588|ref|XP_014503600.1| PREDICTED: reticulon-like protein B8	GO:0010363 regulation of plant-type hypersensitive response | GO:0009963 positive regulation of flavonoid biosynthetic process | GO:0006612 protein targeting to membrane | GO:0080167 response to karrikin	GO:0016021 integral to membrane | GO:0005739 mitochondrion | GO:0009506 plasmodesma | GO:0005783 endoplasmic reticulum | GO:0005634 nucleus | GO:0005886 plasma membrane	-
81.6299	6.82603	1.52534e-19	Psat3g020800.1	374.762	266.068	61.4802	0.879381	3.17335	2.74213	-	-	-	-
43893.3	6.82393	1.71325e-16	Psat3g189960.1	56958.4	31471.4	300116	1002.79	1599.82	826.294	gi|947068865|gb|KRH17756.1| hypothetical protein GLYMA_13G013100	GO:0090305 nucleic acid phosphodiester bond hydrolysis	-	GO:0004519 endonuclease activity
12.2214	6.81875	0.000834337	Psat5g112360.1	0	15.0605	92.2203	0	0.453336	0.304681	gi|357462097|ref|XP_003601330.1| smad/FHA domain protein	-	GO:0009535 chloroplast thylakoid membrane | GO:0009570 chloroplast stroma	-
21.9857	6.81768	0.0189986	Psat3g010640.3	88.1794	107.933	0	1.75876	0	0	gi|388502942|gb|AFK39537.1| unknown	GO:0055114 oxidation-reduction process	GO:0009507 chloroplast	GO:0008106 alcohol dehydrogenase (NADP+) activity
25.0892	6.81422	0.00147611	Psat5g281960.1	5.51121	2.51008	215.181	0.879381	0.906672	0	gi|357454033|ref|XP_003597297.1| glycoside hydrolase family 18 protein	GO:0005975 carbohydrate metabolic process	-	GO:0004553 hydrolase activity
4.48052	6.80842	0.0314625	Psat2g017360.1	5.51121	0	30.7401	0	0	0	gi|357494177|ref|XP_003617377.1| glutathione S-transferase	454.973162	GO:0055114 oxidation-reduction process | GO:0009414 response to water deprivation | GO:0042742 defense response to bacterium | GO:0010043 response to zinc ion | GO:0046686 response to cadmium ion	GO:0005618 cell wall | GO:0009506 plasmodesma | GO:0009579 thylakoid | GO:0009570 chloroplast stroma | GO:0005773 vacuole | GO:0005886 plasma membrane | GO:0048046 apoplast
6.90223	6.80126	0.00903013	Psat6g205840.1	16.5336	0	0	0	0	0	gi|922406504|ref|XP_013469780.1| acetyltransferase (GNAT) domain protein	GO:0009737 response to abscisic acid stimulus | GO:0008152 metabolic process	-	GO:0008080 N-acetyltransferase activity
16.0383	6.79785	0.000615329	Psat0s552g0120.1	11.0224	7.53024	122.96	0.586254	0.453336	0	-	-	-	-
10.3704	6.79341	7.25294e-05	Psat1g014880.1	44.0897	47.6915	0	0.293127	0	0.609362	gi|922325999|ref|XP_013442392.1| high mobility group (HMG)-box protein	-	-	-
14.4714	6.79029	2.13473e-06	Psat7g059800.1	66.1345	62.752	0	0.293127	0.453336	0.609362	gi|922337427|ref|XP_013446703.1| methyltransferase domain protein	GO:0009651 response to salt stress | GO:0009723 response to ethylene stimulus | GO:0032259 methylation	GO:0005576 extracellular region | GO:0005829 cytosol | GO:0005794 Golgi apparatus | GO:0005739 mitochondrion	GO:0008168 methyltransferase activity
9.6863	6.7848	0.0262513	Psat4g046480.1	38.5785	47.6915	0	0	0.906672	0	-	-	-	-
1159.96	6.78237	9.59071e-14	Psat3g011600.1	1217.98	798.205	8176.87	13.777	51.227	27.1166	gi|527209922|gb|EPS74531.1| hypothetical protein M569_00248	161.139463	GO:0008152 metabolic process	GO:0009507 chloroplast
21.3787	6.77791	2.45634e-06	Psat1g099000.5	71.6457	112.954	0	1.17251	0	0.609362	-	-	-	-
227987	6.77276	8.75615e-12	Psat7g042840.1	220118	127259	1.66144e+06	3189.81	11348.8	3831.97	gi|922327137|ref|XP_013442961.1| hypothetical protein MTR_0055s0030	-	-	-
16.0511	6.77102	2.41331e-07	Psat1g103520.1	44.0897	72.7923	0	0.293127	0	0.914042	gi|525031605|gb|AGR40675.1| C-repeat binding factor 14	GO:0045893 positive regulation of transcription	DNA-dependent | GO:0050826 response to freezing | GO:0009631 cold acclimation | GO:0009414 response to water deprivation | GO:0009651 response to salt stress | GO:0010371 regulation of gibberellin biosynthetic process | GO:0048510 regulation of timing of transition from vegetative to reproductive phase | GO:0009408 response to heat | GO:0016049 cell growth	GO:0005634 nucleus
51.1582	6.77024	3.85839e-07	Psat1g059280.3	231.471	218.377	0	0.879381	0	3.35149	gi|922349921|ref|XP_013450827.1| clasp amino-terminal protein	GO:0006396 RNA processing	-	GO:0004386 helicase activity | GO:0003677 DNA binding | GO:0003723 RNA binding | GO:0005524 ATP binding | GO:0004525 ribonuclease III activity
15583.7	6.76592	1.17354e-33	Psat5g125400.1	44188.9	33866	57883.6	533.491	242.988	471.951	gi|302847379|ref|XP_002955224.1| hypothetical protein VOLCADRAFT_96060	-	GO:0009507 chloroplast	-
14.6841	6.76574	0.00771621	Psat7g062360.1	0	0	122.96	0.586254	0	0.304681	gi|947083956|gb|KRH32677.1| hypothetical protein GLYMA_10G067600	-	-	-
10.7808	6.76445	1.97429e-05	Psat6g191840.4	49.6009	40.1613	0	0	0	0.914042	gi|502125585|ref|XP_004498984.1| PREDICTED: uncharacterized protein LOC101509617	-	GO:0005634 nucleus | GO:0009536 plastid	-
9.73085	6.76053	0.00182102	Psat3g050960.1	0	12.5504	0	0	0	0	gi|571484302|ref|XP_006589520.1| PREDICTED: pentatricopeptide repeat-containing protein At5g52850	136.094277	-	-
48.8623	6.75834	5.68082e-06	Psat5g146160.3	187.381	117.974	122.96	0	0.906672	3.04681	gi|502129748|ref|XP_004500412.1| PREDICTED: transmembrane protein 56-B	-	GO:0016021 integral to membrane | GO:0016023 cytoplasmic membrane-bounded vesicle	-
52.0733	6.75798	0.0447842	Psat4g072160.3	165.336	293.679	0	0	0	4.26553	gi|357476855|ref|XP_003608713.1| glucuronosyltransferase PGSIP8	GO:0016051 carbohydrate biosynthetic process	GO:0016020 membrane | GO:0016023 cytoplasmic membrane-bounded vesicle | GO:0005739 mitochondrion	GO:0016758 transferase activity
86.4241	6.75688	7.35756e-07	Psat6g222840.7	385.785	351.411	0	2.34502	0	4.57021	gi|502120595|ref|XP_004497015.1| PREDICTED: CDP-diacylglycerol--serine O-phosphatidyltransferase 1 isoform X2	GO:0006659 phosphatidylserine biosynthetic process	GO:0005739 mitochondrion | GO:0005789 endoplasmic reticulum membrane | GO:0005634 nucleus	GO:0003882 CDP-diacylglycerol-serine O-phosphatidyltransferase activity
122.721	6.74657	2.92388e-06	Psat4g120560.3	551.121	537.157	0	2.05189	8.16005	0.304681	gi|357517101|ref|XP_003628839.1| auxin-responsive AUX/IAA family protein	GO:0009734 auxin mediated signaling pathway | GO:0006355 regulation of transcription	DNA-dependent	GO:0005634 nucleus
12815.3	6.74335	6.07082e-15	Psat7g212000.1	17713	10140.7	85150.1	281.988	592.51	179.762	gi|922327147|ref|XP_013442966.1| senescence-associated protein	-	-	-
17.6277	6.74039	1.96814e-06	Psat6g070200.1	71.6457	85.3427	0	0.293127	0.453336	0.914042	gi|922402195|ref|XP_013468233.1| hypothetical protein MTR_1g066750	-	GO:0005634 nucleus | GO:0005886 plasma membrane	-
61.9482	6.73783	2.22377e-07	Psat5g255760.1	77.157	10.0403	461.102	0.879381	1.36001	2.43745	gi|922393028|ref|XP_013464923.1| stress responsive A/B barrel domain protein	GO:0050832 defense response to fungus | GO:0042742 defense response to bacterium	GO:0005829 cytosol | GO:0009507 chloroplast | GO:0005886 plasma membrane	-
386.854	6.73627	1.49597e-07	Psat2g028680.1	44.0897	12.5504	92.2203	0.293127	0.906672	0	gi|922379660|ref|XP_013460064.1| Nodule-specific Glycine Rich Peptide	-	-	-
303.651	6.73352	7.94212e-17	Psat4g203760.1	66.1345	60.2419	30.7401	0.879381	0.453336	0.304681	gi|922332248|ref|XP_013444115.1| Defensin-like protein	-	-	-
37.2313	6.73141	3.8636e-09	Psat0s1781g0280.1	187.381	110.443	30.7401	2.05189	0.906672	0.304681	gi|502150636|ref|XP_004508050.1| PREDICTED: putative pectinesterase/pectinesterase inhibitor 45	GO:0042545 cell wall modification | GO:0009860 pollen tube growth | GO:0043086 negative regulation of catalytic activity | GO:0045490 pectin catabolic process | GO:0006415 translational termination	GO:0009506 plasmodesma | GO:0009505 plant-type cell wall | GO:0016023 cytoplasmic membrane-bounded vesicle | GO:0090406 pollen tube	GO:0045330 aspartyl esterase activity | GO:0016149 translation release factor activity
98.4682	6.72841	3.00718e-08	Psat7g245480.1	159.825	140.564	153.701	4.10378	0	0	gi|357468871|ref|XP_003604720.1| glycoside hydrolase family 1 protein	GO:0080167 response to karrikin | GO:0005975 carbohydrate metabolic process | GO:0046283 anthocyanin metabolic process	GO:0005576 extracellular region | GO:0005777 peroxisome | GO:0005773 vacuole	GO:0004553 hydrolase activity
11.7207	6.72677	0.000129185	Psat3g056080.1	66.1345	37.6512	0	0	0.906672	0.304681	gi|502110091|ref|XP_004493797.1| PREDICTED: glycolipid transfer protein 1-like	GO:0046836 glycolipid transport	GO:0005829 cytosol | GO:0005886 plasma membrane	GO:0017089 glycolipid transporter activity | GO:0051861 glycolipid binding
11.7366	6.72302	0.000720762	Psat0s963g0040.1	5.51121	5.02016	92.2203	0.293127	0	0.304681	-	-	-	-
15.284	6.71947	5.16246e-09	Psat7g212400.1	49.6009	55.2217	30.7401	0.293127	0.906672	0.304681	gi|676281133|gb|KFO34902.1| Serine/arginine repetitive matrix protein 5	GO:0007186 G-protein coupled receptor signaling pathway	GO:0016021 integral to membrane	GO:0016503 pheromone receptor activity
6.52954	6.71635	0.00153037	Psat1g086680.1	33.0673	25.1008	0	0.293127	0	0.304681	gi|922351383|ref|XP_013451508.1| wuschel-related homeobox protein	GO:0006355 regulation of transcription	DNA-dependent | GO:0007275 multicellular organismal development	GO:0005634 nucleus
6.58364	6.71609	0.00153793	Psat3g095240.1	27.5561	30.121	0	0.293127	0	0.304681	gi|502106624|ref|XP_004493001.1| PREDICTED: serine/threonine-protein kinase CDL1-like isoform X1	GO:0006468 protein phosphorylation | GO:0040007 growth	GO:0005634 nucleus | GO:0005886 plasma membrane	GO:0004674 protein serine/threonine kinase activity | GO:0005524 ATP binding
6.5841	6.71276	0.00188703	Psat6g050680.1	38.5785	20.0806	0	0.293127	0	0.304681	gi|922362442|ref|XP_003605365.2| organic cation/carnitine transporter	GO:0071472 cellular response to salt stress | GO:0055085 transmembrane transport | GO:0042631 cellular response to water deprivation | GO:0070417 cellular response to cold	GO:0009705 plant-type vacuole membrane | GO:0016021 integral to membrane	GO:0022857 transmembrane transporter activity
37.3915	6.71031	0.000119992	Psat5g278280.1	5.51121	7.53024	0	0	0	0	gi|357453899|ref|XP_003597230.1| transmembrane protein	211.67707	-	-
26.0758	6.7077	3.48997e-06	Psat5g110120.1	115.735	82.8326	30.7401	0	0.453336	1.82808	gi|357462337|ref|XP_003601450.1| D27 family protein	552.470493	GO:0010223 secondary shoot formation	GO:0009941 chloroplast envelope | GO:0009534 chloroplast thylakoid
5.24046	6.7033	0.0172692	Psat0s2154g0120.1	5.51121	0	30.7401	0	0	0	gi|502173302|ref|XP_004515297.1| PREDICTED: uridine kinase-like protein 1	161.586698	GO:2000904 regulation of starch metabolic process | GO:0006207 'de novo' pyrimidine base biosynthetic process | GO:0016310 phosphorylation | GO:0044206 UMP salvage | GO:0044211 CTP salvage | GO:2001006 regulation of cellulose biosynthetic process	GO:0005829 cytosol
12.4069	6.70281	1.17964e-05	Psat0s3333g0040.1	49.6009	30.121	30.7401	0.293127	0.906672	0	gi|922402137|ref|XP_013468204.1| ubiquitin-protein ligase	-	-	-
10.1817	6.69806	1.19755e-05	Psat7g087000.1	44.0897	45.1814	0	0	0.453336	0.609362	gi|922370490|ref|XP_013457408.1| zinc finger	1126.273591	GO:0009553 embryo sac development | GO:0009555 pollen development | GO:0048868 pollen tube development | GO:0048610 cellular process involved in reproduction	GO:0009507 chloroplast | GO:0005634 nucleus
3.87045	6.6969	0.00965556	Psat3g040040.1	27.5561	5.02016	0	0	0	0.304681	-	-	-	-
4.29913	6.69688	0.0166773	Psat3g128720.1	5.51121	0	30.7401	0	0	0	gi|147802805|emb|CAN68481.1| hypothetical protein VITISV_007281	-	-	-
34.5754	6.69413	1.79977e-07	Psat7g184080.1	187.381	120.484	0	0.586254	1.81334	0.914042	gi|357480123|ref|XP_003610347.1| BHLH transcription factor	GO:0080147 root hair cell development	-	GO:0046983 protein dimerization activity
13.3552	6.69215	5.75293e-06	Psat3g028760.1	27.5561	30.121	61.4802	0.586254	0.453336	0	gi|922370820|ref|XP_013457572.1| PPR containing plant protein	-	-	-
42.5247	6.6835	0.0121156	Psat5g057360.2	176.359	195.786	0	1.46563	2.26668	0	gi|922382792|ref|XP_013461622.1| patellin-3 protein	GO:0006810 transport | GO:0009860 pollen tube growth	GO:0016021 integral to membrane | GO:0009506 plasmodesma | GO:0009507 chloroplast | GO:0005773 vacuole | GO:0005794 Golgi apparatus | GO:0005886 plasma membrane | GO:0048046 apoplast	GO:0002020 protease binding | GO:0005215 transporter activity
68.7812	6.67411	6.78695e-05	Psat7g034920.2	0	10.0403	0	0	0	0	gi|922338051|ref|XP_013447015.1| carboxy-terminal region remorin	-	GO:0005773 vacuole | GO:0009506 plasmodesma | GO:0005886 plasma membrane	-
83.2304	6.67165	1.80341e-07	Psat4g014680.1	270.049	338.861	122.96	0	4.08002	3.35149	gi|828324421|ref|XP_012573364.1| PREDICTED: uncharacterized protein LOC105852460	-	-	-
9.80536	6.67017	0.000773218	Psat4g198360.1	71.6457	15.0605	0	0.586254	0	0.304681	gi|357513381|ref|XP_003626979.1| major intrinsic protein (MIP) family transporter	GO:0042742 defense response to bacterium | GO:0072489 methylammonium transmembrane transport | GO:0080170 hydrogen peroxide transmembrane transport | GO:0006833 water transport | GO:0030104 water homeostasis	GO:0016021 integral to membrane | GO:0009506 plasmodesma | GO:0009941 chloroplast envelope | GO:0009705 plant-type vacuole membrane | GO:0009505 plant-type cell wall | GO:0000326 protein storage vacuole | GO:0042807 central vacuole | GO:0043674 columella | GO:0005794 Golgi apparatus | GO:0005783 endoplasmic reticulum | GO:0005886 plasma membrane	GO:0015250 water channel activity | GO:0015200 methylammonium transmembrane transporter activity
3107.91	6.66594	1.51364e-17	Psat0s9163g0080.1	4337.32	2633.07	20411.4	55.401	143.254	70.3813	gi|643736466|gb|KDP42772.1| hypothetical protein JCGZ_00471	GO:0006412 translation | GO:0055114 oxidation-reduction process	GO:0005840 ribosome | GO:0009507 chloroplast | GO:0016020 membrane	GO:0051287 NAD binding | GO:0003735 structural constituent of ribosome | GO:0016651 oxidoreductase activity
61.7838	6.66533	0.0017358	Psat7g016920.2	220.448	306.23	0	0	5.44003	0	gi|357520845|ref|XP_003630711.1| nucleotide-diphospho-sugar transferase domain protein	GO:0008152 metabolic process	GO:0016020 membrane | GO:0005794 Golgi apparatus	GO:0008120 ceramide glucosyltransferase activity
13.2802	6.65086	5.26533e-05	Psat1g007360.1	55.1121	62.752	0	0.879381	0.453336	0	gi|357454419|ref|XP_003597490.1| hypothetical protein MTR_2g098610	-	-	-
8.57094	6.65001	0.0152341	Psat7g013440.1	0	15.0605	61.4802	0.293127	0	0.304681	gi|502138532|ref|XP_004503441.1| PREDICTED: pentatricopeptide repeat-containing protein At5g25630-like isoform X1	GO:0006468 protein phosphorylation	GO:0009507 chloroplast	GO:0005524 ATP binding | GO:0004674 protein serine/threonine kinase activity
179.196	6.63935	1.83254e-12	Psat4g094840.3	771.57	647.6	153.701	8.20755	2.26668	5.48425	gi|922336805|ref|XP_013446392.1| plant/F18B3-190 protein	828.862009	-	GO:0009507 chloroplast
32.315	6.63475	0.000584902	Psat1g017040.1	5.51121	2.51008	30.7401	0	0	0	-	-	-	-
6.87952	6.63343	0.00259595	Psat3g038680.1	38.5785	22.5907	0	0.293127	0.453336	0	gi|357510869|ref|XP_003625723.1| UDP-glucosyltransferase family protein	GO:0010224 response to UV-B | GO:0008152 metabolic process	-	GO:0050403 trans-zeatin O-beta-D-glucosyltransferase activity | GO:0050502 cis-zeatin O-beta-D-glucosyltransferase activity
308.689	6.6219	7.7379e-17	Psat1g055680.1	1697.45	896.098	122.96	10.2594	9.97339	7.9217	gi|62287174|sp|Q6KGX3.1|RR7_PEA RecName: Full=30S ribosomal protein S7	237.169492	GO:0042773 ATP synthesis coupled electron transport | GO:0006412 translation	GO:0015935 small ribosomal subunit | GO:0009507 chloroplast
38.6361	6.61921	0.0390892	Psat1g167640.2	143.291	200.806	0	0	3.62669	0	gi|502080070|ref|XP_004486451.1| PREDICTED: nuclear transcription factor Y subunit A-7-like isoform X1	GO:0048510 regulation of timing of transition from vegetative to reproductive phase | GO:0015074 DNA integration | GO:0045892 negative regulation of transcription	DNA-dependent	GO:0016602 CCAAT-binding factor complex
47.7623	6.61285	0.00986011	Psat4g102000.2	214.937	198.296	0	0	0	4.26553	gi|388520473|gb|AFK48298.1| unknown	GO:0030834 regulation of actin filament depolymerization | GO:0000226 microtubule cytoskeleton organization | GO:0017157 regulation of exocytosis | GO:0010119 regulation of stomatal movement | GO:0051650 establishment of vesicle localization | GO:0006184 GTP catabolic process | GO:0030833 regulation of actin filament polymerization | GO:0007264 small GTPase mediated signal transduction | GO:00097…	GO:0030427 site of polarized growth | GO:0009524 phragmoplast | GO:0005730 nucleolus | GO:0005819 spindle | GO:0045177 apical part of cell | GO:0005886 plasma membrane	GO:0019901 protein kinase binding | GO:0032794 GTPase activating protein binding | GO:0005525 GTP binding | GO:0003924 GTPase activity
14.8824	6.61196	8.89508e-06	Psat4g203840.1	49.6009	70.2822	0	0	0.906672	0.609362	gi|502155946|ref|XP_004510250.1| PREDICTED: ninja-family protein AFP2-like	GO:0045893 positive regulation of transcription	DNA-dependent | GO:0006810 transport | GO:0009738 abscisic acid mediated signaling pathway | GO:0015074 DNA integration	GO:0005634 nucleus
16.2155	6.609	0.00082973	Psat2g181560.1	55.1121	82.8326	0	1.17251	0	0.304681	gi|357481745|ref|XP_003611158.1| dehydration-responsive element-binding protein	GO:0016049 cell growth | GO:0048510 regulation of timing of transition from vegetative to reproductive phase | GO:0009414 response to water deprivation | GO:0010371 regulation of gibberellin biosynthetic process | GO:0009651 response to salt stress | GO:0009408 response to heat | GO:0006355 regulation of transcription	DNA-dependent | GO:0050826 response to freezing	GO:0005634 nucleus
17.0121	6.60876	0.00578635	Psat0s3268g0200.2	60.6233	82.8326	0	0	0	1.5234	gi|502131646|ref|XP_004501053.1| PREDICTED: XIAP-associated factor 1	GO:0006623 protein targeting to vacuole | GO:0016192 vesicle-mediated transport	GO:0005634 nucleus	GO:0008270 zinc ion binding
129.422	6.60319	7.65939e-05	Psat7g029120.2	523.565	614.969	0	1.75876	4.98669	5.17957	gi|922338301|ref|XP_013447140.1| transcription factor	1460.805717	-	-
9.19416	6.60237	2.93079e-05	Psat6g118400.1	38.5785	40.1613	0	0	0	0.914042	gi|922401137|ref|XP_013467705.1| C2H2 and C2HC zinc finger protein	475.545993	GO:0031348 negative regulation of defense response | GO:0045893 positive regulation of transcription	DNA-dependent | GO:0009867 jasmonic acid mediated signaling pathway | GO:0035304 regulation of protein dephosphorylation | GO:0009862 systemic acquired resistance
2.93241	6.60067	0.00784121	Psat6g153520.1	11.0224	2.51008	0	0	0	0	gi|502183109|ref|XP_004517064.1| PREDICTED: uncharacterized protein LOC101515662	-	-	-
2.31712	6.59657	0.00661569	Psat4g116160.1	11.0224	2.51008	0	0	0	0	gi|593703883|ref|XP_007152344.1| hypothetical protein PHAVU_004G122100g	GO:0006260 DNA replication	-	GO:0003677 DNA binding | GO:0003723 RNA binding | GO:0046983 protein dimerization activity | GO:0005524 ATP binding
2.73343	6.59475	0.00616983	Psat1g149600.4	11.0224	2.51008	0	0	0	0	gi|357449259|ref|XP_003594906.1| hypothetical protein MTR_2g036070	-	-	-
12.3184	6.59352	3.15619e-06	Psat6g225120.1	33.0673	75.3024	0	0.293127	0.453336	0.609362	gi|357444657|ref|XP_003592606.1| class I glutamine amidotransferase	GO:0006541 glutamine metabolic process | GO:2000032 regulation of secondary shoot formation	-	GO:0016787 hydrolase activity
6.14024	6.59218	0.0327728	Psat4g011200.1	22.0448	32.631	0	0.586254	0	0	-	-	-	-
8.15891	6.59039	0.0475091	Psat1g091000.1	0	10.0403	61.4802	0	0	0.609362	gi|527210173|gb|EPS74728.1| hypothetical protein M569_00003	256.847852	GO:0006412 translation | GO:0019684 photosynthesis	light reaction | GO:0006354 transcription elongation
13.1681	6.58781	0.000109369	Psat5g026200.1	55.1121	60.2419	0	0	0.453336	0.914042	gi|502111603|ref|XP_004494108.1| PREDICTED: polyadenylate-binding protein 7	-	GO:0016023 cytoplasmic membrane-bounded vesicle	GO:0003723 RNA binding | GO:0000166 nucleotide binding
3.35615	6.58489	0.0167413	Psat0s2933g0120.1	22.0448	7.53024	0	0	0	0.304681	gi|922346169|ref|XP_013449999.1| SAUR-like auxin-responsive family protein	GO:0009733 response to auxin stimulus	-	-
133.108	6.58285	9.51516e-16	Psat0s1807g0080.1	396.807	376.512	30.7401	5.56941	1.36001	1.82808	gi|356576101|ref|XP_003556172.1| PREDICTED: polyadenylate-binding protein 3-like	GO:0009651 response to salt stress | GO:0060211 regulation of nuclear-transcribed mRNA poly(A) tail shortening | GO:0006446 regulation of translational initiation | GO:0046686 response to cadmium ion	GO:0005829 cytosol	GO:0003723 RNA binding | GO:0000166 nucleotide binding
44.8969	6.58199	0.000569866	Psat6g205320.2	192.892	200.806	0	1.17251	3.17335	0	gi|502119635|ref|XP_004496686.1| PREDICTED: uncharacterized protein LOC101505664 isoform X1	GO:0010087 phloem or xylem histogenesis | GO:0010305 leaf vascular tissue pattern formation | GO:0009734 auxin mediated signaling pathway	GO:0005886 plasma membrane	-
6.94602	6.58152	0.00166544	Psat7g105080.1	44.0897	15.0605	0	0	0.453336	0.304681	gi|502089212|ref|XP_004488844.1| PREDICTED: uncharacterized protein LOC101504552	GO:0015074 DNA integration	-	GO:0004523 ribonuclease H activity | GO:0003676 nucleic acid binding
3.39093	6.57861	0.0226973	Psat4g218720.3	22.0448	7.53024	0	0.293127	0	0	gi|357513091|ref|XP_003626834.1| fatty acid hydroxylase superfamily protein	GO:0043447 alkane biosynthetic process | GO:0010025 wax biosynthetic process | GO:0006633 fatty acid biosynthetic process | GO:0042335 cuticle development | GO:0055114 oxidation-reduction process | GO:0006278 RNA-dependent DNA replication | GO:0009414 response to water deprivation | GO:0042742 defense response to bacterium | GO:0046185 aldehyde catabolic process | GO:0015074 DNA integration | GO:…	GO:0016021 integral to membrane	GO:0003723 RNA binding | GO:0003964 RNA-directed DNA polymerase activity | GO:0016491 oxidoreductase activity | GO:0071771 aldehyde decarbonylase activity | GO:0005506 iron ion binding
13.241	6.5728	0.0376744	Psat5g136240.1	82.6682	35.1411	0	0	1.36001	0	-	-	-	-
3.37393	6.57256	0.0277415	Psat4g121120.1	16.5336	12.5504	0	0	0	0.304681	gi|502154518|ref|XP_004509729.1| PREDICTED: ubiquitin carboxyl-terminal hydrolase 20-like	GO:0016579 protein deubiquitination | GO:0006511 ubiquitin-dependent protein catabolic process	-	GO:0004843 ubiquitin-specific protease activity | GO:0004379 glycylpeptide N-tetradecanoyltransferase activity | GO:0004221 ubiquitin thiolesterase activity
6.60671	6.57156	0.00813652	Psat7g034360.1	11.0224	47.6915	0	0.293127	0.453336	0	gi|388496962|gb|AFK36547.1| unknown	GO:0009873 ethylene mediated signaling pathway | GO:0090305 nucleic acid phosphodiester bond hydrolysis | GO:0009451 RNA modification | GO:0009693 ethylene biosynthetic process | GO:0000289 nuclear-transcribed mRNA poly(A) tail shortening | GO:0042742 defense response to bacterium | GO:0009611 response to wounding | GO:0010228 vegetative to reproductive phase transition of meristem | GO:0010200 r…	GO:0005634 nucleus	GO:0003676 nucleic acid binding | GO:0008408 3'-5' exonuclease activity | GO:0004540 ribonuclease activity
23.2331	6.5687	0.000285489	Psat2g172960.1	132.269	72.7923	0	0.293127	1.81334	0.304681	gi|357482425|ref|XP_003611499.1| basic helix loop helix (bHLH) DNA-binding family protein	-	-	GO:0046983 protein dimerization activity
50.0313	6.56469	6.71049e-11	Psat7g039040.1	203.915	110.443	122.96	0.586254	2.72002	1.5234	gi|922330191|ref|XP_003630578.2| dual specificity phosphatase family protein	GO:0035335 peptidyl-tyrosine dephosphorylation | GO:0010468 regulation of gene expression | GO:0010119 regulation of stomatal movement | GO:0006508 proteolysis | GO:0043622 cortical microtubule organization | GO:0009737 response to abscisic acid stimulus	-	GO:0004185 serine-type carboxypeptidase activity | GO:0016773 phosphotransferase activity
9.01699	6.56419	5.49203e-05	Psat4g167600.1	22.0448	57.7318	0	0.293127	0.453336	0.304681	-	-	-	-
100.529	6.56027	0.00199999	Psat4g085520.2	418.852	464.365	0	5.86254	3.62669	0	gi|502152834|ref|XP_004509116.1| PREDICTED: SUMO-conjugating enzyme SCE1-like	GO:0009793 embryo development ending in seed dormancy | GO:0008152 metabolic process | GO:0009737 response to abscisic acid stimulus	GO:0005634 nucleus	GO:0019789 SUMO ligase activity
9.70363	6.55823	0.00108597	Psat2g170120.1	38.5785	47.6915	0	0	0.453336	0.609362	gi|357482683|ref|XP_003611628.1| prolyl 4-hydroxylase subunit alpha-like protein	GO:0055114 oxidation-reduction process | GO:0031348 negative regulation of defense response | GO:0080147 root hair cell development | GO:0018401 peptidyl-proline hydroxylation to 4-hydroxy-L-proline	GO:0016023 cytoplasmic membrane-bounded vesicle | GO:0005794 Golgi apparatus	GO:0016706 oxidoreductase activity
37.3055	6.55802	0.0427628	Psat5g203440.3	82.6682	245.988	0	3.51752	0	0	gi|922378392|ref|XP_013459435.1| secondary cell wall glycosyltransferase family 47 protein	GO:0048868 pollen tube development | GO:0008152 metabolic process | GO:0009561 megagametogenesis	GO:0005794 Golgi apparatus | GO:0009506 plasmodesma | GO:0016023 cytoplasmic membrane-bounded vesicle | GO:0016020 membrane | GO:0005739 mitochondrion	GO:0016740 transferase activity
38.2406	6.54393	7.00094e-14	Psat4g057480.1	60.6233	92.8729	184.441	0.586254	2.26668	0.609362	gi|388521491|gb|AFK48807.1| unknown	GO:0016042 lipid catabolic process	GO:0005829 cytosol	GO:0016788 hydrolase activity
40.6053	6.54145	8.57837e-05	Psat0s2953g0080.1	209.426	22.5907	122.96	0	1.36001	2.43745	gi|75220301|sp|O82711.1|PIP22_PEA RecName: Full=Kunitz-type trypsin inhibitor-like 2 protein; AltName: Full=Protease inhibitor from pea 2; Flags: Precursor	GO:0010951 negative regulation of endopeptidase activity	GO:0005576 extracellular region	GO:0008233 peptidase activity | GO:0004867 serine-type endopeptidase inhibitor activity
17.6021	6.53598	5.07407e-09	Psat7g183560.1	38.5785	60.2419	0	0.586254	0.906672	0	gi|357521165|ref|XP_003630871.1| hypothetical protein MTR_8g104390	-	-	-
13.0154	6.53592	0.0185008	Psat3g104880.1	0	0	61.4802	0	0	0.304681	-	-	-	-
12.75	6.52783	0.0415991	Psat4g073840.1	33.0673	80.3225	0	0	1.36001	0	-	-	-	-
1130.24	6.52197	1.58637e-15	Psat1g131480.1	1603.76	835.856	7592.8	25.7952	25.3868	56.9753	gi|922390087|ref|XP_013463466.1| MAP kinase kinase	GO:0006833 water transport | GO:0009414 response to water deprivation | GO:0009697 salicylic acid biosynthetic process | GO:0009631 cold acclimation | GO:0048481 ovule development | GO:0010363 regulation of plant-type hypersensitive response | GO:0010200 response to chitin | GO:0006096 glycolysis | GO:0042542 response to hydrogen peroxide | GO:0031348 negative regulation of defense response | GO:…	salicylic acid mediated signaling pathway | GO:0006972 hyperosmotic response | GO:0035304 regulation of protein dephosphorylation | GO:0046686 response to cadmium ion | GO:0007030 Golgi organization | GO:0000187 activation of MAPK activity | GO:0006355 regulation of transcription	DNA-dependent | GO:0043900 regulation of multi-organism process | GO:0009611 response to wounding
13.39	6.52028	0.00288053	Psat0s2703g0240.1	0	10.0403	0	0	0	0	gi|922357348|ref|XP_003617181.2| tyrosine-specific transporter	735.389797	GO:0003333 amino acid transmembrane transport	GO:0009706 chloroplast inner membrane
11.4808	6.52022	0.000126287	Psat1g103800.1	11.0224	87.8528	0	0.586254	0	0.609362	gi|502148780|ref|XP_004507266.1| PREDICTED: putative calcium-transporting ATPase 13	119.546565	GO:0070588 calcium ion transmembrane transport | GO:0008152 metabolic process	GO:0016021 integral to membrane
21.6225	6.51997	6.38242e-07	Psat6g117440.1	77.157	110.443	0	0	0.453336	1.82808	gi|502165966|ref|XP_004513746.1| PREDICTED: vacuolar amino acid transporter 1-like	GO:0006508 proteolysis | GO:0043086 negative regulation of catalytic activity | GO:0006865 amino acid transport	GO:0016021 integral to membrane | GO:0009505 plant-type cell wall | GO:0005774 vacuolar membrane | GO:0009507 chloroplast | GO:0005886 plasma membrane	GO:0042802 identical protein binding | GO:0015171 amino acid transmembrane transporter activity | GO:0004252 serine-type endopeptidase activity
11.5001	6.51859	0.000265544	Psat6g034560.1	38.5785	62.752	0	0.586254	0	0.609362	gi|357436671|ref|XP_003588611.1| SAUR-like auxin-responsive family protein	GO:0009733 response to auxin stimulus	GO:0005634 nucleus	GO:0005516 calmodulin binding
24.1476	6.51385	1.52274e-10	Psat4g202480.1	88.1794	87.8528	0	1.17251	0.453336	0.609362	gi|922333728|ref|XP_013444855.1| Ripening related protein family	-	GO:0005576 extracellular region | GO:0016023 cytoplasmic membrane-bounded vesicle	-
20.7268	6.50783	0.0340173	Psat7g101360.2	126.758	57.7318	0	2.05189	0	0	gi|357476213|ref|XP_003608392.1| isochorismatase hydrolase family protein	GO:0019365 pyridine nucleotide salvage | GO:0009737 response to abscisic acid stimulus	-	GO:0008936 nicotinamidase activity
21.1456	6.50649	0.000649458	Psat5g137760.7	110.224	77.8125	0	0	1.36001	0.914042	gi|922381292|ref|XP_013460875.1| plant/F14D7-9 protein	GO:0010048 vernalization response	GO:0005634 nucleus | GO:0009507 chloroplast	-
3.05881	6.50241	0.00469358	Psat4g188800.3	16.5336	10.0403	0	0	0	0.304681	gi|75340019|sp|Q9LRH7.1|ABAMS_PEA RecName: Full=Mixed-amyrin synthase	GO:0010686 tetracyclic triterpenoid biosynthetic process	-	GO:0080011 baruol synthase activity | GO:0042300 beta-amyrin synthase activity
6.21388	6.49236	0.00361344	Psat3g020840.1	27.5561	27.6109	0	0	0.453336	0.304681	gi|357511307|ref|XP_003625942.1| hypothetical protein MTR_7g109230	-	-	-
12.3974	6.49139	0.0073111	Psat6g067320.2	44.0897	60.2419	0	0	0	1.21872	gi|357440471|ref|XP_003590513.1| nodulin MtN21/EamA-like transporter family protein	GO:0019761 glucosinolate biosynthetic process	GO:0005737 cytoplasm | GO:0005576 extracellular region | GO:0016020 membrane	-
53.4654	6.49068	1.08679e-15	Psat1g082960.1	253.516	190.766	30.7401	2.05189	2.26668	1.5234	gi|502091460|ref|XP_004489556.1| PREDICTED: BAG family molecular chaperone regulator 2	-	GO:0005739 mitochondrion | GO:0009536 plastid	GO:0051087 chaperone binding
7.85833	6.486	8.81797e-05	Psat5g230920.1	27.5561	10.0403	30.7401	0.293127	0	0.304681	gi|357455931|ref|XP_003598246.1| major intrinsic protein (MIP) family transporter	GO:0015700 arsenite transport | GO:0080170 hydrogen peroxide transmembrane transport | GO:0046685 response to arsenic-containing substance	GO:0005886 plasma membrane | GO:0016021 integral to membrane	GO:0015105 arsenite transmembrane transporter activity
7.06801	6.48552	0.00783766	Psat0s936g0080.2	0	10.0403	0	0	0	0	gi|357454595|ref|XP_003597578.1| calmodulin-binding family protein	GO:0010200 response to chitin | GO:0010197 polar nucleus fusion | GO:0010119 regulation of stomatal movement	GO:0005634 nucleus | GO:0009536 plastid	GO:0005516 calmodulin binding
10.9035	6.48398	0.028462	Psat6g169960.1	0	5.02016	92.2203	0.586254	0	0.304681	gi|922396245|ref|XP_003591617.2| CAZy family GT8 glycosyltransferase	GO:0016051 carbohydrate biosynthetic process | GO:0030048 actin filament-based movement	GO:0005794 Golgi apparatus | GO:0016023 cytoplasmic membrane-bounded vesicle | GO:0090406 pollen tube	GO:0047262 polygalacturonate 4-alpha-galacturonosyltransferase activity
4.89847	6.47994	0.0178978	Psat1g163720.1	5.51121	7.53024	30.7401	0	0	0.304681	gi|502080272|ref|XP_004486512.1| PREDICTED: probable ribose-5-phosphate isomerase 4	558.731789	GO:0042742 defense response to bacterium | GO:0009052 pentose-phosphate shunt	non-oxidative branch
38.8933	6.47921	0.00252855	Psat0s4621g0080.1	220.448	125.504	0	0	3.17335	0.914042	gi|920680980|gb|KOM27803.1| hypothetical protein LR48_Vigan463s002500	-	-	-
22.1033	6.46966	0.00032514	Psat7g062840.1	11.0224	2.51008	0	0	0	0	gi|828317865|ref|XP_004504186.2| PREDICTED: LOW QUALITY PROTEIN: serine/threonine-protein kinase SRK2A	GO:0009789 positive regulation of abscisic acid mediated signaling pathway | GO:0010119 regulation of stomatal movement | GO:0006636 unsaturated fatty acid biosynthetic process | GO:0009414 response to water deprivation | GO:0040007 growth | GO:0009651 response to salt stress | GO:0080167 response to karrikin | GO:2000377 regulation of reactive oxygen species metabolic process | GO:0042742 defens…	GO:0005829 cytosol | GO:0005634 nucleus	GO:0004674 protein serine/threonine kinase activity | GO:0019903 protein phosphatase binding | GO:0005524 ATP binding
46.6341	6.46766	2.64974e-10	Psat1g219680.1	248.005	120.484	0	2.05189	0.906672	1.5234	gi|357445653|ref|XP_003593104.1| hypothetical protein MTR_2g007860	-	-	-
29.898	6.46663	1.92243e-07	Psat6g128360.2	71.6457	55.2217	61.4802	0.879381	1.36001	0	gi|357440971|ref|XP_003590763.1| sieve element occlusion protein	-	-	-
25.1343	6.44482	0.00291547	Psat7g017800.2	71.6457	90.3629	61.4802	0	2.72002	0	gi|922376828|ref|XP_013458779.1| cytochrome C biogenesis protein ccsA	133.410864	-	-
8.3801	6.44322	3.8919e-05	Psat3g125520.1	38.5785	35.1411	0	0.293127	0.453336	0.304681	gi|657993169|ref|XP_008388854.1| PREDICTED: LOW QUALITY PROTEIN: pyruvate decarboxylase 1	GO:0001666 response to hypoxia | GO:0009862 systemic acquired resistance	salicylic acid mediated signaling pathway | GO:0010498 proteasomal protein catabolic process | GO:0034059 response to anoxia | GO:0007010 cytoskeleton organization | GO:0006094 gluconeogenesis | GO:0010310 regulation of hydrogen peroxide metabolic process	GO:0005829 cytosol | GO:0009507 chloroplast | GO:0016020 membrane
5.59321	6.43879	0.00682945	Psat4g010200.2	22.0448	25.1008	0	0.586254	0	0	gi|502150056|ref|XP_004507768.1| PREDICTED: uncharacterized protein LOC101497228	-	-	-
108.302	6.43381	2.86251e-06	Psat0s3030g0160.1	490.498	439.264	30.7401	0.879381	10.4267	0.304681	-	-	-	-
5.39467	6.43342	0.00164134	Psat3g025400.1	11.0224	5.02016	30.7401	0	0	0.304681	gi|734425886|gb|KHN43563.1| Peroxidase 3	GO:0006979 response to oxidative stress | GO:0055114 oxidation-reduction process | GO:0009269 response to desiccation | GO:0009409 response to cold | GO:0042538 hyperosmotic salinity response | GO:0009808 lignin metabolic process | GO:0009664 plant-type cell wall organization | GO:0050832 defense response to fungus	GO:0009506 plasmodesma | GO:0009505 plant-type cell wall | GO:0005794 Golgi apparatus | GO:0005634 nucleus	GO:0046872 metal ion binding | GO:0004601 peroxidase activity | GO:0020037 heme binding
28.4456	6.4314	1.34218e-09	Psat4g117720.1	110.224	110.443	30.7401	0.879381	1.81334	0.609362	-	-	-	-
19.6846	6.42955	2.93109e-10	Psat5g194680.1	110.224	62.752	0	0.879381	0.906672	0.609362	gi|357457729|ref|XP_003599145.1| transmembrane protein	115.521446	-	-
12.185	6.42713	7.91076e-05	Psat6g112360.1	55.1121	52.7117	0	0	0.906672	0.609362	gi|502116445|ref|XP_004495434.1| PREDICTED: uncharacterized protein LOC101496517	GO:0006468 protein phosphorylation | GO:0019288 isopentenyl diphosphate biosynthetic process	mevalonate-independent pathway | GO:0000023 maltose metabolic process | GO:0019252 starch biosynthetic process	GO:0009507 chloroplast | GO:0005634 nucleus
10.1442	6.42388	7.26446e-06	Psat7g027480.2	44.0897	27.6109	0	0.293127	0.453336	0.304681	gi|828316925|ref|XP_012572124.1| PREDICTED: putative leucine-rich repeat-containing protein DDB_G0290503	GO:0050901 leukocyte tethering or rolling | GO:0016525 negative regulation of angiogenesis | GO:0032060 bleb assembly | GO:0045616 regulation of keratinocyte differentiation | GO:0003383 apical constriction | GO:0032970 regulation of actin filament-based process | GO:0022614 membrane to membrane docking | GO:0030036 actin cytoskeleton organization | GO:0006468 protein phosphorylation | GO:0046686…	GO:0030027 lamellipodium | GO:0005618 cell wall | GO:0005576 extracellular region | GO:0005794 Golgi apparatus | GO:0001726 ruffle | GO:0005856 cytoskeleton | GO:0005886 plasma membrane	GO:0030275 LRR domain binding | GO:0046872 metal ion binding | GO:0004674 protein serine/threonine kinase activity | GO:0017048 Rho GTPase binding | GO:0005524 ATP binding
22.5065	6.41803	1.75185e-05	Psat2g068600.1	44.0897	25.1008	0	0	0	0.914042	gi|727463694|ref|XP_010513677.1| PREDICTED: uncharacterized protein LOC104789724	-	-	-
5.75754	6.4133	0.00664322	Psat4g146720.1	16.5336	30.121	0	0	0	0.609362	-	-	-	-
31.097	6.40671	1.57133e-08	Psat4g126840.2	126.758	133.034	0	0.586254	1.36001	1.5234	gi|357516681|ref|XP_003628629.1| IAA-amino acid hydrolase ILR1-like protein	GO:0009611 response to wounding | GO:0010112 regulation of systemic acquired resistance | GO:0009850 auxin metabolic process	GO:0005794 Golgi apparatus | GO:0005886 plasma membrane | GO:0005783 endoplasmic reticulum	GO:0010179 IAA-Ala conjugate hydrolase activity | GO:0010211 IAA-Leu conjugate hydrolase activity | GO:0010210 IAA-Phe conjugate hydrolase activity
8.53091	6.40436	0.0017358	Psat2g183800.1	33.0673	42.6713	0	0.586254	0.453336	0	gi|922355326|ref|XP_003611069.2| transferring glycosyl group transferase	GO:0008152 metabolic process	GO:0005783 endoplasmic reticulum	GO:0016740 transferase activity
8.89365	6.38598	0.000689072	Psat2g037160.1	5.51121	5.02016	0	0	0	0	gi|922343076|ref|XP_013448460.1| heat shock cognate 70 kDa protein	GO:0046686 response to cadmium ion | GO:0009408 response to heat | GO:0009615 response to virus	GO:0009941 chloroplast envelope | GO:0005886 plasma membrane | GO:0005618 cell wall	GO:0005524 ATP binding
120.774	6.38179	8.26577e-06	Psat7g201200.1	159.825	90.3629	799.243	4.3969	2.26668	5.48425	gi|922367031|ref|XP_013455682.1| cellulose synthase H1-like protein	GO:0048767 root hair elongation | GO:0030244 cellulose biosynthetic process	GO:0016021 integral to membrane | GO:0000139 Golgi membrane | GO:0009536 plastid	GO:0016760 cellulose synthase (UDP-forming) activity
2.63625	6.37532	0.0476731	Psat3g136360.3	11.0224	0	0	0	0	0	gi|922344072|ref|XP_013448955.1| enoyl-(acyl carrier) reductase	GO:0002213 defense response to insect | GO:0046686 response to cadmium ion | GO:0007568 aging | GO:0055114 oxidation-reduction process | GO:0080167 response to karrikin	GO:0005829 cytosol	GO:0046872 metal ion binding | GO:0016491 oxidoreductase activity
28.5058	6.36732	1.18388e-13	Psat3g092600.1	121.247	95.383	30.7401	0.586254	0.906672	1.82808	gi|124360639|gb|ABD33161.2| Beta-ketoacyl synthase; SAM dependent carboxyl methyltransferase	GO:0032259 methylation	GO:0005739 mitochondrion	GO:0030795 jasmonate O-methyltransferase activity
3.0126	6.36712	0.0206246	Psat1g111440.1	0	22.5907	0	0.293127	0	0	gi|922349184|ref|XP_003620728.2| DUF4378 domain protein	-	-	-
21.7165	6.3666	0.00960702	Psat4g033680.1	22.0448	17.5706	153.701	0	0	2.13277	gi|703063785|ref|XP_010087040.1| Alpha-soluble NSF attachment protein	GO:0006886 intracellular protein transport	GO:0009506 plasmodesma | GO:0005886 plasma membrane | GO:0005774 vacuolar membrane	-
2.79684	6.35912	0.00964913	Psat6g160480.1	16.5336	7.53024	0	0.293127	0	0	gi|357442107|ref|XP_003591331.1| autophagy protein Atg8 ubiquitin-like protein	GO:0006914 autophagy	-	GO:0005515 protein binding
28.9515	6.35821	0.00128273	Psat3g145800.1	154.314	102.913	0	0	1.81334	1.5234	-	-	-	-
13.7179	6.35542	0.000262548	Psat2g106200.2	44.0897	75.3024	0	1.17251	0.453336	0	gi|357485901|ref|XP_003613238.1| DUF936 family protein	-	GO:0005829 cytosol	-
6.803	6.3482	0.00253479	Psat1g142840.1	22.0448	7.53024	30.7401	0.586254	0	0	gi|442803241|gb|AGC78976.1| hypothetical protein (mitochondrion)	-	GO:0005739 mitochondrion	-
6.803	6.3482	0.00253479	Psat4g185600.1	22.0448	7.53024	30.7401	0.586254	0	0	gi|442803241|gb|AGC78976.1| hypothetical protein (mitochondrion)	-	GO:0005739 mitochondrion	-
37.7238	6.34498	0.00674611	Psat5g082440.4	137.78	0	92.2203	0	0	2.74213	gi|922382257|ref|XP_013461356.1| F-box SKP2A-like protein	GO:0071365 cellular response to auxin stimulus | GO:0010286 heat acclimation | GO:0010311 lateral root formation | GO:0016567 protein ubiquitination | GO:0051781 positive regulation of cell division | GO:0031146 SCF-dependent proteasomal ubiquitin-dependent protein catabolic process	GO:0019005 SCF ubiquitin ligase complex | GO:0005634 nucleus	GO:0004842 ubiquitin-protein ligase activity
2.83319	6.34124	0.0174009	Psat3g157640.1	22.0448	2.51008	0	0.293127	0	0	gi|502157118|ref|XP_004510764.1| PREDICTED: pentatricopeptide repeat-containing protein At2g46050	343.164296	-	GO:0005739 mitochondrion
21.4764	6.34009	1.43738e-05	Psat5g044840.1	55.1121	133.034	0	1.17251	0.453336	0.914042	gi|357465421|ref|XP_003602995.1| transmembrane protein	223.752428	GO:0006979 response to oxidative stress | GO:0055114 oxidation-reduction process | GO:0000723 telomere maintenance | GO:0000226 microtubule cytoskeleton organization	GO:0005815 microtubule organizing center | GO:0000922 spindle pole
4.63586	6.34002	0.0359817	Psat2g005200.1	0	10.0403	30.7401	0	0.453336	0	gi|502099774|ref|XP_004491557.1| PREDICTED: protein QUIRKY-like	GO:0055114 oxidation-reduction process	GO:0009506 plasmodesma | GO:0005618 cell wall | GO:0009507 chloroplast | GO:0016020 membrane | GO:0005783 endoplasmic reticulum | GO:0005739 mitochondrion	GO:0016757 transferase activity
2.77985	6.33985	0.0339472	Psat2g086800.1	16.5336	7.53024	0	0	0	0.304681	-	-	-	-
65.0354	6.3398	0.00354123	Psat4g042520.2	292.094	273.599	0	0	7.25337	0	gi|357477821|ref|XP_003609196.1| protein phosphatase 2A regulatory B subunit family protein	GO:0007165 signal transduction | GO:0050790 regulation of catalytic activity	GO:0005730 nucleolus | GO:0005777 peroxisome | GO:0000159 protein phosphatase type 2A complex	GO:0008601 protein phosphatase type 2A regulator activity
2.7983	6.33568	0.0470915	Psat0s2366g0040.1	22.0448	2.51008	0	0	0	0.304681	gi|502148719|ref|XP_004507243.1| PREDICTED: uncharacterized protein LOC101491070	-	-	-
62.8512	6.32277	0.00352451	Psat4g040760.3	352.718	205.826	0	4.3969	2.72002	0	gi|922371846|ref|XP_013458081.1| plant tudor-like RNA-binding protein	GO:0006412 translation	GO:0005840 ribosome	GO:0003735 structural constituent of ribosome
5.29518	6.32123	0.0168524	Psat1g175320.1	11.0224	0	0	0	0	0	-	-	-	-
4.38157	6.31976	0.0212369	Psat7g196320.2	0	2.51008	30.7401	0	0	0	-	-	-	-
25.1155	6.3192	0.000401504	Psat3g092240.4	121.247	65.2621	0	0	0	2.43745	gi|357508461|ref|XP_003624519.1| tyrosine kinase family protein	GO:0006468 protein phosphorylation	GO:0016023 cytoplasmic membrane-bounded vesicle | GO:0005886 plasma membrane	GO:0004713 protein tyrosine kinase activity | GO:0005524 ATP binding | GO:0004674 protein serine/threonine kinase activity
14.6948	6.31166	1.55627e-05	Psat1g016600.1	88.1794	40.1613	0	0.293127	1.36001	0.304681	gi|357450235|ref|XP_003595394.1| hypothetical protein MTR_2g044940	-	-	-
7.11937	6.30729	0.00338626	Psat6g025000.1	27.5561	5.02016	30.7401	0	0.453336	0.304681	gi|502078349|ref|XP_004485916.1| PREDICTED: systemin receptor SR160	GO:0016310 phosphorylation	GO:0005886 plasma membrane	GO:0016301 kinase activity
18.1781	6.307	1.3832e-07	Psat6g132520.1	71.6457	55.2217	30.7401	0.586254	1.36001	0.304681	gi|502115875|ref|XP_004495307.1| PREDICTED: uncharacterized protein LOC101512395 isoform X1	GO:0009860 pollen tube growth	GO:0005739 mitochondrion	-
54.8432	6.30579	5.59306e-09	Psat7g070600.1	275.561	200.806	0	1.46563	2.26668	2.74213	gi|357518987|ref|XP_003629782.1| LRR receptor-like kinase family protein	GO:0018108 peptidyl-tyrosine phosphorylation | GO:0009553 embryo sac development | GO:0008544 epidermis development | GO:0009793 embryo development ending in seed dormancy	GO:0016021 integral to membrane	GO:0004674 protein serine/threonine kinase activity | GO:0004713 protein tyrosine kinase activity | GO:0005524 ATP binding
80.7755	6.30572	4.57202e-09	Psat7g161440.1	435.386	276.109	0	3.51752	0.906672	4.87489	gi|502143711|ref|XP_004505438.1| PREDICTED: putative multidrug resistance protein	GO:0055085 transmembrane transport | GO:0006200 ATP catabolic process	GO:0016021 integral to membrane | GO:0009506 plasmodesma | GO:0005886 plasma membrane	GO:0042626 ATPase activity
175.28	6.29281	1.49067e-06	Psat3g095320.3	143.291	97.8931	184.441	0.586254	4.98669	0	gi|502106611|ref|XP_004492997.1| PREDICTED: glycerophosphodiester phosphodiesterase GDPD1	507.299711	GO:0006071 glycerol metabolic process | GO:0006629 lipid metabolic process | GO:0046686 response to cadmium ion | GO:0030643 cellular phosphate ion homeostasis	GO:0009536 plastid
13.7173	6.27906	2.86149e-05	Psat4g182360.1	38.5785	72.7923	0	0	0.453336	1.21872	gi|357513955|ref|XP_003627266.1| AP2 domain transcription factor	GO:0009845 seed germination | GO:0048364 root development | GO:0060772 leaf phyllotactic patterning | GO:0060774 auxin mediated signaling pathway involved in phyllotactic patterning | GO:0006355 regulation of transcription	DNA-dependent | GO:0010492 maintenance of shoot apical meristem identity | GO:0042127 regulation of cell proliferation | GO:0040019 positive regulation of embryonic development	GO:0005634 nucleus
13.4156	6.2785	0.00157931	Psat0s3453g0040.1	22.0448	2.51008	92.2203	0	1.36001	0	gi|442803157|gb|AGC78892.1| hypothetical protein (mitochondrion)	-	GO:0005739 mitochondrion	-
16.4233	6.27515	0.00243045	Psat0s2522g0040.2	33.0673	50.2016	61.4802	1.75876	0	0	gi|357488797|ref|XP_003614686.1| fiber protein Fb34	-	GO:0005886 plasma membrane	-
116.846	6.2724	3.69813e-11	Psat2g081880.1	429.874	602.419	0	4.69003	4.08002	5.17957	gi|357475409|ref|XP_003607990.1| DNA-directed RNA polymerase I protein	GO:0006406 mRNA export from nucleus | GO:0006412 translation | GO:0006354 transcription elongation	DNA-dependent | GO:0034968 histone lysine methylation | GO:0006606 protein import into nucleus	GO:0015934 large ribosomal subunit | GO:0005730 nucleolus | GO:0005829 cytosol | GO:0005694 chromosome | GO:0009506 plasmodesma
179.216	6.2697	1.23819e-10	Psat5g254720.1	77.157	20.0806	30.7401	0.879381	0.453336	0.304681	gi|357476805|ref|XP_003608688.1| Nodule Cysteine-Rich (NCR) secreted peptide	GO:0009878 nodule morphogenesis	-	GO:0046872 metal ion binding
12.9676	6.26277	0.00729941	Psat4g219640.1	11.0224	0	0	0	0	0	gi|357506787|ref|XP_003623682.1| heat shock cognate 70 kDa protein	GO:0009615 response to virus | GO:0009408 response to heat | GO:0009617 response to bacterium | GO:0016567 protein ubiquitination | GO:0046686 response to cadmium ion | GO:0009644 response to high light intensity | GO:0042542 response to hydrogen peroxide	GO:0005829 cytosol | GO:0005618 cell wall | GO:0005739 mitochondrion | GO:0005774 vacuolar membrane | GO:0005794 Golgi apparatus | GO:0005886 plasma membrane | GO:0048046 apoplast	GO:0031625 ubiquitin protein ligase binding | GO:0005524 ATP binding
2.68044	6.25712	0.00307884	Psat6g041320.1	11.0224	10.0403	0	0.293127	0	0	gi|442803135|gb|AGC78870.1| hypothetical protein (mitochondrion)	GO:0006278 RNA-dependent DNA replication | GO:0006508 proteolysis | GO:0015074 DNA integration	GO:0005634 nucleus | GO:0005739 mitochondrion	GO:0003964 RNA-directed DNA polymerase activity | GO:0003723 RNA binding | GO:0004190 aspartic-type endopeptidase activity | GO:0008270 zinc ion binding
16.0889	6.25499	1.81941e-09	Psat1g219320.1	38.5785	40.1613	61.4802	0.586254	0.453336	0.609362	gi|357445659|ref|XP_003593107.1| bidirectional sugar transporter	GO:0034219 carbohydrate transmembrane transport | GO:0071446 cellular response to salicylic acid stimulus | GO:0015770 sucrose transport | GO:0071470 cellular response to osmotic stress | GO:0071215 cellular response to abscisic acid stimulus | GO:0010150 leaf senescence	GO:0005887 integral to plasma membrane	GO:0008515 sucrose transmembrane transporter activity
456.198	6.25332	8.53508e-18	Psat0s1330g0240.1	2083.24	1679.24	184.441	14.0701	22.2135	16.4528	gi|421976058|gb|AFX73028.1| maturase K (chloroplast)	GO:0008380 RNA splicing | GO:0006397 mRNA processing | GO:0008033 tRNA processing	GO:0009507 chloroplast	GO:0003723 RNA binding
13.5678	6.24511	0.00105123	Psat4g102240.1	38.5785	47.6915	30.7401	0	0	1.5234	gi|502153591|ref|XP_004509397.1| PREDICTED: la-related protein 1C-like	GO:0006396 RNA processing | GO:0015986 ATP synthesis coupled proton transport	GO:0045263 proton-transporting ATP synthase complex	coupling factor F(o) | GO:0030529 ribonucleoprotein complex | GO:0005634 nucleus
12	6.24431	1.34441e-05	Psat1g067920.1	38.5785	67.7721	0	0.586254	0.453336	0.609362	gi|357496739|ref|XP_003618658.1| UDP-glucosyltransferase family protein	GO:0008152 metabolic process	-	GO:0016758 transferase activity
52.1758	6.24074	2.22276e-09	Psat4g217680.1	115.735	173.195	153.701	4.10378	0	1.5234	gi|922333130|ref|XP_013444556.1| RNA-binding (RRM/RBD/RNP motif) family protein	GO:0009414 response to water deprivation | GO:0010029 regulation of seed germination | GO:0009651 response to salt stress | GO:0009737 response to abscisic acid stimulus	GO:0005634 nucleus	GO:0003723 RNA binding | GO:0000166 nucleotide binding
2.46297	6.23495	0.00968281	Psat6g143880.1	11.0224	10.0403	0	0	0.453336	0	gi|357441403|ref|XP_003590979.1| salt stress response/antifungal domain protein	GO:0010497 plasmodesmata-mediated intercellular transport | GO:0046739 spread of virus in host	GO:0009506 plasmodesma | GO:0009505 plant-type cell wall	-
18.2607	6.23307	0.00134156	Psat2g065560.1	88.1794	72.7923	0	0.586254	1.81334	0	gi|357440217|ref|XP_003590386.1| AT hook motif DNA-binding family protein	GO:0000910 cytokinesis | GO:0000226 microtubule cytoskeleton organization	GO:0005634 nucleus | GO:0005829 cytosol	GO:0008017 microtubule binding | GO:0003677 DNA binding
11.5717	6.21173	3.89013e-06	Psat4g192640.2	55.1121	12.5504	30.7401	0.879381	0	0.304681	gi|388522031|gb|AFK49077.1| unknown	-	-	-
4.67262	6.21025	0.0128885	Psat1g016840.1	5.51121	5.02016	30.7401	0.293127	0	0	gi|357450241|ref|XP_003595397.1| hypothetical protein MTR_2g044970	-	-	-
7.47187	6.20978	0.0456352	Psat1g167840.1	0	5.02016	61.4802	0.293127	0.453336	0	gi|502080063|ref|XP_004486449.1| PREDICTED: uncharacterized protein LOC101495365	-	-	-
77.5326	6.20823	7.47885e-11	Psat5g261240.1	369.251	296.189	0	3.2244	4.98669	1.5234	gi|922386844|ref|XP_003596940.2| condensin complex subunit 2	GO:0007076 mitotic chromosome condensation	GO:0000796 condensin complex	-
2.58977	6.20695	0.0178908	Psat3g119080.1	16.5336	5.02016	0	0	0.453336	0	gi|357463267|ref|XP_003601915.1| glycoside hydrolase family 5 protein	GO:0005975 carbohydrate metabolic process	-	GO:0004553 hydrolase activity
16.0299	6.20673	6.29132e-10	Psat4g048040.1	71.6457	67.7721	0	0.879381	0.453336	0.914042	gi|922364248|ref|XP_003610240.2| GPI mannosyltransferase-like protein	GO:0008152 metabolic process	-	GO:0016757 transferase activity
22.2833	6.2062	0.000488966	Psat6g240000.2	143.291	45.1814	0	2.63814	0	0	-	-	-	-
49.1836	6.20521	1.05438e-22	Psat1g079880.2	181.87	130.524	122.96	2.05189	1.81334	2.13277	gi|502090784|ref|XP_004489339.1| PREDICTED: chloroplastic group IIA intron splicing facilitator CRS1	1334.238081	GO:0000373 Group II intron splicing | GO:0000372 Group I intron splicing | GO:0009737 response to abscisic acid stimulus	GO:0009507 chloroplast
37.9751	6.20141	2.3421e-11	Psat3g144280.1	110.224	140.564	0	0.293127	2.72002	1.21872	gi|357505367|ref|XP_003622972.1| male sterility MS5 family protein	GO:0006792 regulation of sulfur utilization | GO:0009658 chloroplast organization | GO:0010438 cellular response to sulfur starvation	-	-
4.99849	6.19679	0.015228	Psat5g006560.1	11.0224	0	30.7401	0.293127	0	0	gi|129248|sp|P17772.1|OSS2_PEA RecName: Full=Organ-specific protein S2	-	-	-
146.874	6.19549	1.11545e-44	Psat3g147360.2	496.009	489.465	307.401	7.32817	5.44003	5.48425	gi|388494364|gb|AFK35248.1| unknown	-	-	-
7.5331	6.19525	0.00697519	Psat0s563g0040.1	16.5336	50.2016	0	0	0.453336	0.609362	gi|357512363|ref|XP_003626470.1| single-stranded DNA-binding protein WHY3	-	-	-
34.0169	6.19122	5.78959e-14	Psat6g226640.1	132.269	153.115	0	1.75876	0.906672	1.82808	gi|829025952|gb|AKL59487.1| adenosine phosphate-isopentenyltransferase 4	GO:0080117 secondary growth | GO:0008033 tRNA processing	GO:0005829 cytosol	GO:0052622 ATP dimethylallyltransferase activity | GO:0005524 ATP binding | GO:0009824 AMP dimethylallyltransferase activity | GO:0052623 ADP dimethylallyltransferase activity
10.6998	6.18879	0.00171262	Psat5g014560.1	49.6009	45.1814	0	0	0.906672	0.609362	gi|922383967|ref|XP_013462204.1| SAUR-like auxin-responsive family protein	GO:0009733 response to auxin stimulus	GO:0005739 mitochondrion	-
7.38272	6.1886	8.54129e-05	Psat1g216160.1	16.5336	12.5504	30.7401	0.293127	0	0.304681	gi|40644190|emb|CAC95126.1| gag-pol polyprotein	GO:0022900 electron transport chain | GO:0015074 DNA integration	GO:0005743 mitochondrial inner membrane | GO:0070469 respiratory chain	GO:0008121 ubiquinol-cytochrome-c reductase activity | GO:0008270 zinc ion binding | GO:0003676 nucleic acid binding
36.1209	6.1858	3.36279e-11	Psat1g088920.1	165.336	148.095	0	0.586254	2.26668	2.13277	-	-	-	-
4.57574	6.18578	0.0161762	Psat2g146920.1	27.5561	12.5504	0	0.586254	0	0	gi|357484317|ref|XP_003612446.1| gibberellin 2-beta-dioxygenase	GO:0009852 auxin catabolic process | GO:0055114 oxidation-reduction process	GO:0005737 cytoplasm | GO:0016020 membrane | GO:0005634 nucleus	GO:0046872 metal ion binding | GO:0016706 oxidoreductase activity
5.98853	6.18429	0.0166738	Psat2g033680.4	0	7.53024	0	0	0	0	gi|922360663|ref|XP_013454252.1| ATP-binding protein	844.962485	GO:0048440 carpel development | GO:0006979 response to oxidative stress | GO:0043481 anthocyanin accumulation in tissues in response to UV light | GO:0010048 vernalization response	GO:0009506 plasmodesma | GO:0005886 plasma membrane | GO:0005634 nucleus
26.3813	6.17656	0.000474129	Psat7g235880.1	44.0897	15.0605	0	0.586254	0	0.304681	gi|922365923|ref|XP_013455135.1| phosphorus starvation-induced protein	GO:0019375 galactolipid biosynthetic process | GO:0070417 cellular response to cold | GO:0045892 negative regulation of transcription	DNA-dependent | GO:0080040 positive regulation of cellular response to phosphate starvation | GO:0006817 phosphate ion transport	GO:0005634 nucleus
7.58221	6.17636	0.0153078	Psat1g093120.1	5.51121	0	61.4802	0.293127	0	0.304681	-	-	-	-
19.4099	6.17497	0.00513161	Psat6g001600.3	104.713	65.2621	0	0	0	2.43745	gi|357438545|ref|XP_003589548.1| cinnamyl alcohol dehydrogenase-like protein	GO:0080167 response to karrikin | GO:0055114 oxidation-reduction process	-	GO:0047924 geraniol dehydrogenase activity | GO:0008270 zinc ion binding
480.038	6.1709	4.4972e-09	Psat0s3580g0040.1	2292.66	1859.97	30.7401	16.122	12.2401	30.1634	-	-	-	-
3.20717	6.16807	0.0299374	Psat4g145480.1	0	7.53024	0	0	0	0	-	-	-	-
50.9365	6.16673	0.000223824	Psat1g056960.3	198.404	243.478	0	2.05189	3.17335	1.21872	gi|922349857|ref|XP_013450797.1| kinesin light chain	GO:0031347 regulation of defense response | GO:0008152 metabolic process | GO:0009860 pollen tube growth	GO:0005886 plasma membrane	GO:0016787 hydrolase activity
4.81679	6.16324	0.00549905	Psat0s4608g0040.1	5.51121	35.1411	0	0.293127	0.453336	0	gi|698429947|ref|XP_009792278.1| PREDICTED: uncharacterized protein LOC104239353	-	-	-
2.84478	6.1598	0.041212	Psat0s791g0040.1	0	7.53024	0	0	0	0	gi|357482459|ref|XP_003611516.1| hypothetical protein MTR_5g014810	-	-	-
8068.71	6.1578	1.56698e-12	Psat7g033600.1	10537.4	5594.97	54440.7	151.547	560.323	275.736	gi|643736466|gb|KDP42772.1| hypothetical protein JCGZ_00471	GO:0008152 metabolic process	GO:0009507 chloroplast	GO:0016787 hydrolase activity
6.50755	6.15675	0.00282126	Psat6g025720.1	27.5561	30.121	0	0.586254	0	0.304681	gi|357478793|ref|XP_003609682.1| B3 DNA-binding domain protein	GO:0006355 regulation of transcription	DNA-dependent	GO:0005634 nucleus
19.4889	6.15424	4.75066e-07	Psat6g158000.1	77.157	95.383	0	0.586254	1.36001	0.914042	gi|922404006|ref|XP_013469134.1| myb transcription factor MYB64	GO:0009733 response to auxin stimulus | GO:0009753 response to jasmonic acid stimulus | GO:0009751 response to salicylic acid stimulus | GO:0048364 root development | GO:0009414 response to water deprivation | GO:0009739 response to gibberellin stimulus | GO:0009723 response to ethylene stimulus | GO:0042538 hyperosmotic salinity response | GO:0010119 regulation of stomatal movement | GO:0006355 …	DNA-dependent | GO:0009738 abscisic acid mediated signaling pathway | GO:0010214 seed coat development | GO:0001944 vasculature development	GO:0005634 nucleus
43.4752	6.14964	3.38977e-11	Psat3g194040.1	176.359	168.175	30.7401	1.17251	0.453336	3.96085	gi|922341516|ref|XP_013447697.1| hypothetical protein MTR_7g017790	-	GO:0005634 nucleus	-
37.1983	6.14697	3.56226e-08	Psat6g222720.3	181.87	138.054	0	2.63814	0	2.13277	gi|75165674|sp|Q94G17.1|TATC_PEA RecName: Full=Sec-independent protein translocase protein TATC	604.797042	GO:0045038 protein import into chloroplast thylakoid membrane | GO:0010027 thylakoid membrane organization | GO:0009567 double fertilization forming a zygote and endosperm | GO:0043953 protein transport by the Tat complex	GO:0043235 receptor complex | GO:0033281 TAT protein transport complex | GO:0031361 integral to thylakoid membrane | GO:0009535 chloroplast thylakoid membrane
4.70838	6.13831	0.00708407	Psat5g192720.1	5.51121	5.02016	30.7401	0	0.453336	0	gi|662020303|gb|AIE42592.1| hypothetical protein RadishMT_p062 (mitochondrion)	-	GO:0005739 mitochondrion	-
12.0157	6.13423	0.000137599	Psat5g116880.1	27.5561	77.8125	0	0.586254	0.906672	0.304681	gi|502176308|ref|XP_004515844.1| PREDICTED: lysine-specific demethylase REF6-like	-	-	GO:0003676 nucleic acid binding | GO:0046872 metal ion binding
435.485	6.13177	1.04944e-18	Psat0s1330g0280.1	2028.13	1438.28	338.141	8.79381	21.7601	24.6791	gi|3893097|emb|CAA27483.1| unnamed protein product	GO:0019253 reductive pentose-phosphate cycle | GO:0009853 photorespiration | GO:0055114 oxidation-reduction process	GO:0009507 chloroplast	GO:0016984 ribulose-bisphosphate carboxylase activity | GO:0004497 monooxygenase activity | GO:0000287 magnesium ion binding
19.4278	6.12984	4.4554e-10	Psat5g087360.1	33.0673	45.1814	92.2203	0.586254	0.906672	0.609362	gi|820833462|gb|AKG94171.1| PsbS	GO:0010027 thylakoid membrane organization | GO:0010196 nonphotochemical quenching | GO:0080167 response to karrikin	GO:0009534 chloroplast thylakoid	-
4.24357	6.12507	0.00294457	Psat3g014520.1	22.0448	15.0605	0	0.293127	0	0.304681	gi|922376550|ref|XP_003603672.2| F-box/LRR protein	-	-	-
10.8084	6.12097	0.00233022	Psat2g171640.3	38.5785	50.2016	0	0.586254	0.906672	0	gi|357482557|ref|XP_003611565.1| ADP-ribosylation factor-like protein A1D	GO:0007264 small GTPase mediated signal transduction | GO:0051607 defense response to virus	GO:0005829 cytosol | GO:0009506 plasmodesma | GO:0005774 vacuolar membrane | GO:0005794 Golgi apparatus | GO:0005634 nucleus | GO:0005886 plasma membrane	GO:0005525 GTP binding
10.9843	6.1111	0.00628037	Psat1g115560.1	22.0448	75.3024	0	0.293127	0	1.21872	gi|502133824|ref|XP_004501904.1| PREDICTED: MORC family CW-type zinc finger protein 3-like	GO:0051788 response to misfolded protein | GO:0009853 photorespiration | GO:0006094 gluconeogenesis | GO:0006346 methylation-dependent chromatin silencing | GO:0006833 water transport | GO:0009793 embryo development ending in seed dormancy | GO:0051049 regulation of transport | GO:0009651 response to salt stress | GO:0080129 proteasome core complex assembly | GO:0048767 root hair elongation | GO:…	GO:0005774 vacuolar membrane | GO:0048046 apoplast | GO:0005794 Golgi apparatus | GO:0005829 cytosol | GO:0009506 plasmodesma | GO:0005886 plasma membrane	GO:0004013 adenosylhomocysteinase activity | GO:0005507 copper ion binding | GO:0005524 ATP binding
197.802	6.10193	2.64258e-12	Psat5g037720.1	1025.09	680.231	30.7401	8.20755	10.8801	7.00766	gi|295136998|ref|YP_003587545.1| hypothetical protein Ycf1	-	GO:0016021 integral to membrane | GO:0031969 chloroplast membrane	-
16.4087	6.1001	8.46801e-06	Psat4g046280.2	88.1794	40.1613	0	0.879381	1.36001	0	gi|384562873|gb|AFI08227.1| MADS-box protein	GO:0010154 fruit development | GO:0010077 maintenance of inflorescence meristem identity | GO:0006355 regulation of transcription	DNA-dependent	GO:0005634 nucleus
7.99701	6.09905	0.0268838	Psat0ss5408g0080.1	5.51121	65.2621	0	0.293127	0.906672	0	-	-	-	-
19.0622	6.09244	8.17954e-05	Psat1g203160.1	82.6682	85.3427	0	0	0.906672	1.82808	gi|828286911|ref|XP_012573596.1| PREDICTED: uncharacterized protein At3g17950-like isoform X1	-	-	-
6.91209	6.09008	0.00471337	Psat6g071920.1	38.5785	22.5907	0	0.586254	0.453336	0	gi|502121985|ref|XP_004497522.1| PREDICTED: putative white-brown complex homolog protein 30 isoform X1	GO:0006200 ATP catabolic process	GO:0016021 integral to membrane | GO:0005739 mitochondrion | GO:0016023 cytoplasmic membrane-bounded vesicle | GO:0005886 plasma membrane	GO:0005524 ATP binding | GO:0016887 ATPase activity
2349.91	6.08982	2.7609e-14	Psat4g021800.1	10179.2	9304.86	799.243	106.698	68.4537	123.396	gi|53747925|emb|CAF34022.1| galactokinase	GO:0006012 galactose metabolic process | GO:0035725 sodium ion transmembrane transport | GO:0046835 carbohydrate phosphorylation | GO:0006885 regulation of pH	GO:0005829 cytosol | GO:0016021 integral to membrane	GO:0008270 zinc ion binding | GO:0015385 sodium:hydrogen antiporter activity | GO:0005524 ATP binding | GO:0004335 galactokinase activity
16.2376	6.08621	3.6228e-05	Psat0s6451g0040.1	44.0897	7.53024	92.2203	0.293127	0.906672	0.609362	gi|442803169|gb|AGC78904.1| hypothetical protein (mitochondrion)	GO:0006278 RNA-dependent DNA replication | GO:0015074 DNA integration	GO:0005739 mitochondrion	GO:0003964 RNA-directed DNA polymerase activity | GO:0003723 RNA binding | GO:0008270 zinc ion binding
2.1851	6.08047	0.0340173	Psat0ss5398g0080.1	0	17.5706	0	0	0	0.304681	gi|502144138|ref|XP_004505590.1| PREDICTED: S-norcoclaurine synthase-like	GO:0009607 response to biotic stimulus | GO:0006952 defense response	-	-
27.9046	6.07906	3.43228e-07	Psat5g151560.1	33.0673	25.1008	184.441	0.879381	1.81334	0.304681	gi|442803186|gb|AGC78921.1| hypothetical protein (mitochondrion)	-	GO:0005739 mitochondrion	-
16.8535	6.07801	0.000993475	Psat3g117080.2	93.6906	42.6713	0	0	0	2.13277	gi|357506731|ref|XP_003623654.1| RNA-binding KH domain protein	-	GO:0005829 cytosol | GO:0005634 nucleus	GO:0003723 RNA binding
8.93358	6.07764	3.51438e-05	Psat3g174400.1	27.5561	50.2016	0	0.293127	0.906672	0.304681	-	-	-	-
81.1719	6.06818	9.26905e-12	Psat7g008560.3	308.628	391.572	0	2.93127	2.72002	5.48425	gi|357521263|ref|XP_003630920.1| ubiquitin-conjugating enzyme	GO:0006301 postreplication repair | GO:0006511 ubiquitin-dependent protein catabolic process | GO:0006623 protein targeting to vacuole | GO:0048573 photoperiodism	flowering	GO:0005739 mitochondrion | GO:0031372 UBC13-MMS2 complex | GO:0005634 nucleus
2.40071	6.06707	0.0363022	Psat5g259000.1	5.51121	12.5504	0	0.293127	0	0	gi|357453127|ref|XP_003596840.1| pollen Ole e I family allergen	-	GO:0009507 chloroplast	-
78.27	6.06496	1.82359e-08	Psat1g208240.3	275.561	303.72	92.2203	0	4.98669	5.48425	gi|502077671|ref|XP_004485711.1| PREDICTED: B3 domain-containing protein Os07g0563300-like	GO:0009744 response to sucrose stimulus | GO:2000034 regulation of seed maturation | GO:0010030 positive regulation of seed germination | GO:0045892 negative regulation of transcription	DNA-dependent | GO:0009737 response to abscisic acid stimulus	GO:0005739 mitochondrion | GO:0009536 plastid | GO:0005634 nucleus
30.5395	6.06083	1.88694e-09	Psat7g151200.1	143.291	27.6109	92.2203	0.586254	1.81334	1.5234	gi|357447269|ref|XP_003593910.1| germin family protein	GO:0009651 response to salt stress	GO:0005576 extracellular region | GO:0005618 cell wall	GO:0045735 nutrient reservoir activity | GO:0030145 manganese ion binding
96.2988	6.05576	2.41708e-21	Psat5g142800.1	369.251	336.351	122.96	2.63814	7.25337	3.65617	gi|295137046|ref|YP_003587593.1| ribosomal protein L32	GO:0006412 translation	GO:0015934 large ribosomal subunit | GO:0009507 chloroplast	GO:0003735 structural constituent of ribosome
2.55436	6.05156	0.0146326	Psat0s4394g0040.1	5.51121	2.51008	0	0	0	0	gi|656991449|gb|AID21608.1| At4g21420p-like protein	-	-	-
28.4165	6.0446	6.29986e-08	Psat6g046760.1	137.78	112.954	0	0.879381	2.26668	1.21872	gi|922398879|ref|XP_013466592.1| dynamin-like protein 1E	GO:0000266 mitochondrial fission | GO:0050832 defense response to fungus | GO:0006184 GTP catabolic process | GO:0010152 pollen maturation | GO:0046686 response to cadmium ion	GO:0005774 vacuolar membrane | GO:0009506 plasmodesma | GO:0009504 cell plate | GO:0005886 plasma membrane | GO:0005938 cell cortex | GO:0005739 mitochondrion	GO:0005525 GTP binding | GO:0003924 GTPase activity
4.92188	6.044	0.0119235	Psat3g042040.2	5.51121	2.51008	0	0	0	0	-	-	-	-
2.24032	6.04169	0.0311619	Psat0s148g0040.1	16.5336	2.51008	0	0	0	0.304681	gi|357481151|ref|XP_003610861.1| ADP-ribosylation factor-like protein A1D	GO:0046686 response to cadmium ion | GO:0007264 small GTPase mediated signal transduction	GO:0005795 Golgi stack | GO:0005886 plasma membrane | GO:0005774 vacuolar membrane | GO:0005829 cytosol	GO:0005525 GTP binding | GO:0005507 copper ion binding
67.2695	6.03888	2.50176e-09	Psat5g207400.2	270.049	323.8	0	2.63814	2.72002	4.26553	gi|502127910|ref|XP_004499874.1| PREDICTED: ATP synthase subunit O	412.485793	GO:0015986 ATP synthesis coupled proton transport	GO:0009507 chloroplast | GO:0005753 mitochondrial proton-transporting ATP synthase complex | GO:0005886 plasma membrane
67.5544	6.03828	0.00281854	Psat4g070520.3	385.785	208.337	0	7.6213	0	1.5234	gi|21464543|gb|AAM52062.1| vacuolar acid invertase PsI-1	GO:0005975 carbohydrate metabolic process | GO:0071370 cellular response to gibberellin stimulus | GO:0009617 response to bacterium | GO:0080022 primary root development	GO:0000325 plant-type vacuole | GO:0009505 plant-type cell wall	GO:0004575 sucrose alpha-glucosidase activity | GO:0016740 transferase activity
41.873	6.03192	1.53172e-06	Psat6g089600.1	159.825	210.847	0	0.879381	3.17335	2.13277	gi|828301004|ref|XP_012569447.1| PREDICTED: uncharacterized protein LOC101512926	-	-	-
30.0518	6.03023	2.26275e-05	Psat1g055600.2	165.336	95.383	0	0.586254	2.26668	1.5234	gi|502090432|ref|XP_004489226.1| PREDICTED: proline-rich protein 2	-	GO:0016023 cytoplasmic membrane-bounded vesicle | GO:0005829 cytosol	-
4.3932	6.02316	0.0161841	Psat4g001440.1	5.51121	32.631	0	0.293127	0.453336	0	gi|922373111|ref|XP_013458710.1| homeobox domain	562.756908	GO:0045893 positive regulation of transcription	DNA-dependent
18.5697	6.01937	0.027856	Psat2g147240.10	121.247	42.6713	0	0	2.72002	0	gi|357484287|ref|XP_003612431.1| auxin efflux carrier family protein	GO:0055085 transmembrane transport | GO:0009926 auxin polar transport | GO:0015824 proline transport | GO:0019344 cysteine biosynthetic process	GO:0016021 integral to membrane	GO:0009672 auxin:hydrogen symporter activity
4.43137	6.01202	0.0154543	Psat4g025160.1	16.5336	22.5907	0	0	0.453336	0.304681	gi|357478629|ref|XP_003609600.1| monothiol glutaredoxin-S2 protein	GO:0045454 cell redox homeostasis | GO:0048653 anther development | GO:0055114 oxidation-reduction process	GO:0005737 cytoplasm	GO:0009055 electron carrier activity | GO:0008794 arsenate reductase (glutaredoxin) activity | GO:0015035 protein disulfide oxidoreductase activity
4.37685	6.00815	0.0255296	Psat3g024760.1	5.51121	2.51008	30.7401	0	0	0.304681	gi|922346844|ref|XP_013450334.1| flavin-binding monooxygenase-like protein	GO:0022603 regulation of anatomical structure morphogenesis | GO:0055114 oxidation-reduction process	GO:0016023 cytoplasmic membrane-bounded vesicle | GO:0016020 membrane	GO:0050660 flavin adenine dinucleotide binding | GO:0050661 NADP binding | GO:0004499 flavin-containing monooxygenase activity
46.3516	6.00525	3.09153e-05	Psat4g205400.3	181.87	220.887	0	2.34502	1.81334	2.43745	gi|357513237|ref|XP_003626907.1| RNA polymerase II	6.84E-70	256.847852	GO:0000394 RNA splicing
5.03153	6.00099	0.0359117	Psat5g305320.1	22.0448	12.5504	0	0.586254	0	0	gi|357454855|ref|XP_003597708.1| DUF3820 family protein	-	GO:0009536 plastid	-
29.6506	5.99849	1.39913e-11	Psat0s2469g0120.1	148.803	105.423	0	0.879381	2.72002	1.21872	gi|357448809|ref|XP_003594680.1| hypothetical protein MTR_2g033380	-	-	-
17.9259	5.99345	1.19755e-05	Psat5g022640.1	88.1794	70.2822	0	0.293127	1.36001	1.21872	gi|225464142|ref|XP_002265566.1| PREDICTED: protein YIPF5 homolog	-	GO:0009536 plastid | GO:0016020 membrane	-
14.1467	5.98973	0.00411048	Psat0s2812g0080.1	27.5561	95.383	0	0	2.26668	0	gi|357439551|ref|XP_003590053.1| cation/H+ exchanger 3	GO:0006885 regulation of pH | GO:0035725 sodium ion transmembrane transport	GO:0005770 late endosome | GO:0016021 integral to membrane | GO:0009507 chloroplast	GO:0015385 sodium:hydrogen antiporter activity
29.2525	5.98281	0.00146831	Psat2g027600.2	5.51121	10.0403	0	0.293127	0	0	gi|922379658|ref|XP_013460063.1| Nodule-specific Glycine Rich Peptide	-	-	-
36.8838	5.9828	1.52549e-07	Psat4g169280.1	165.336	158.135	0	1.75876	1.36001	2.43745	gi|922343006|ref|XP_013448426.1| SNF2 family amino-terminal protein	GO:0008152 metabolic process	GO:0009536 plastid	GO:0004386 helicase activity | GO:0003677 DNA binding | GO:0005524 ATP binding
87.5084	5.97498	1.05333e-16	Psat6g069440.1	181.87	238.458	30.7401	2.34502	4.08002	1.82808	gi|502121761|ref|XP_004497433.1| PREDICTED: uncharacterized protein LOC101507812	-	GO:0005634 nucleus | GO:0005739 mitochondrion	-
29.1673	5.96948	1.67367e-05	Psat2g016240.1	137.78	87.8528	30.7401	0.879381	3.62669	0	gi|357494313|ref|XP_003617445.1| glucan endo-1	480.912819	GO:0005975 carbohydrate metabolic process	GO:0016023 cytoplasmic membrane-bounded vesicle
6.01166	5.9684	0.00241233	Psat5g072160.1	5.51121	10.0403	0	0.293127	0	0	-	-	-	-
70.6157	5.96601	7.82908e-07	Psat0s3526g0080.5	270.049	341.371	0	0.879381	3.62669	5.78893	gi|828321990|ref|XP_012572925.1| PREDICTED: probable protein phosphatase 2C 52	GO:0006470 protein dephosphorylation	GO:0005634 nucleus | GO:0005886 plasma membrane	GO:0003824 catalytic activity
197.414	5.96351	5.55821e-14	Psat6g219440.1	1047.13	554.728	122.96	4.98316	14.5067	9.14042	gi|295137018|ref|YP_003587565.1| ribosomal protein S2	GO:0006412 translation	GO:0015935 small ribosomal subunit | GO:0009507 chloroplast | GO:0005739 mitochondrion	GO:0003735 structural constituent of ribosome
17.8653	5.96037	4.63096e-05	Psat2g115200.3	110.224	47.6915	0	0.293127	1.36001	1.21872	gi|922359638|ref|XP_013453747.1| transmembrane protein	540.395135	-	-
7.82196	5.95671	0.00445666	Psat0s6107g0160.1	44.0897	25.1008	0	0.293127	0	0.914042	gi|918296300|gb|KOF72492.1| hypothetical protein OCBIM_22039381mg	237.616727	GO:0006334 nucleosome assembly | GO:0007186 G-protein coupled receptor signaling pathway	GO:0016021 integral to membrane | GO:0000786 nucleosome
126.828	5.95596	4.05417e-08	Psat6g205520.1	589.7	512.056	0	2.93127	11.3334	4.26553	gi|922355182|ref|XP_003610644.2| Serine/Threonine-kinase TOR	GO:0000911 cytokinesis by cell plate formation | GO:0009407 toxin catabolic process | GO:0048765 root hair cell differentiation | GO:0040019 positive regulation of embryonic development | GO:0010072 primary shoot apical meristem specification | GO:0033044 regulation of chromosome organization | GO:0009880 embryonic pattern specification | GO:0045132 meiotic chromosome segregation | GO:0010090 tri…	DNA-dependent | GO:0007131 reciprocal meiotic recombination | GO:0007155 cell adhesion | GO:2000234 positive regulation of rRNA processing | GO:0006468 protein phosphorylation | GO:0009887 organ morphogenesis | GO:0071555 cell wall organization	GO:0005886 plasma membrane | GO:0005737 cytoplasm | GO:0005634 nucleus
52.5422	5.95501	0.0242342	Psat5g130120.1	159.825	303.72	0	0	7.70671	0	gi|357476997|ref|XP_003608784.1| SNARE associated family protein	GO:0006979 response to oxidative stress	GO:0005886 plasma membrane	-
50.8678	5.95098	0.00135789	Psat7g171480.1	71.6457	0	307.401	3.2244	0	2.43745	gi|357474227|ref|XP_003607398.1| hypothetical protein MTR_4g077590	GO:0015936 coenzyme A metabolic process | GO:0055114 oxidation-reduction process	-	GO:0050662 coenzyme binding | GO:0004420 hydroxymethylglutaryl-CoA reductase (NADPH) activity
47.905	5.93521	1.79199e-05	Psat1g045360.2	187.381	225.907	0	0	4.53336	2.74213	gi|357500573|ref|XP_003620575.1| ninja-family protein mc410	GO:0009867 jasmonic acid mediated signaling pathway | GO:0045892 negative regulation of transcription	DNA-dependent	GO:0005634 nucleus
12.7493	5.93474	1.87646e-07	Psat0s471g0280.1	27.5561	52.7117	30.7401	1.17251	0	0.609362	gi|922383907|ref|XP_013462174.1| beta-galactosidase-like protein	GO:0005975 carbohydrate metabolic process	-	GO:0030246 carbohydrate binding | GO:0004565 beta-galactosidase activity
41.7365	5.9331	0.000984636	Psat2g022680.2	242.493	122.994	0	3.51752	2.72002	0	gi|357493613|ref|XP_003617095.1| eukaryotic translation initiation factor 2c	1891.940703	GO:0010267 production of ta-siRNAs involved in RNA interference | GO:0006346 methylation-dependent chromatin silencing | GO:0000911 cytokinesis by cell plate formation | GO:0009965 leaf morphogenesis | GO:0048481 ovule development | GO:0006261 DNA-dependent DNA replication | GO:0006306 DNA methylation | GO:0043085 positive regulation of catalytic activity | GO:0009816 defense response to bacterium	incompatible interaction | GO:0051726 regulation of cell cycle | GO:0016572 histone phosphorylation | GO:0009616 virus induced gene silencing | GO:0048449 floral organ formation | GO:0010529 negative regulation of transposition | GO:0019252 starch biosynthetic process | GO:0009555 pollen development | GO:0010014 meristem initiation | GO:0000023 maltose metabolic process | GO:0035196 production of…
5.00545	5.93134	0.0363017	Psat7g085120.1	11.0224	32.631	0	0	0.906672	0	gi|828317565|ref|XP_012572217.1| PREDICTED: chromatin assembly factor 1 subunit FAS2 isoform X2	GO:0010026 trichome differentiation | GO:0031507 heterochromatin assembly | GO:0009933 meristem structural organization | GO:0000724 double-strand break repair via homologous recombination | GO:0009555 pollen development | GO:0048366 leaf development | GO:0006334 nucleosome assembly | GO:0008283 cell proliferation	GO:0033186 CAF-1 complex | GO:0005634 nucleus	GO:0005515 protein binding | GO:0000166 nucleotide binding
37.5753	5.92965	0.000630882	Psat1g216680.2	88.1794	17.5706	215.181	0	0	4.87489	gi|357445835|ref|XP_003593195.1| CD2 antigen cytoplasmic tail-binding-like protein	-	GO:0016021 integral to membrane | GO:0005737 cytoplasm | GO:0005886 plasma membrane	-
42.7283	5.92848	3.0717e-09	Psat4g187000.2	170.848	205.826	0	2.63814	1.36001	2.74213	-	-	-	-
39.179	5.92588	0.00419022	Psat2g017520.4	220.448	115.464	0	3.81065	0	1.82808	gi|357494147|ref|XP_003617362.1| NPR1/NIM1-like regulatory protein	1128.509769	GO:2000031 regulation of salicylic acid mediated signaling pathway | GO:2000022 regulation of jasmonic acid mediated signaling pathway | GO:0080185 effector dependent induction by symbiont of host immune response | GO:0009817 defense response to fungus	incompatible interaction | GO:0009816 defense response to bacterium
4.20704	5.92585	0.0179031	Psat5g169160.1	22.0448	15.0605	0	0	0.453336	0.304681	gi|593692172|ref|XP_007146628.1| hypothetical protein PHAVU_006G056300g	-	-	-
165.913	5.91905	0.024332	Psat2g160800.1	0	0	122.96	0	1.81334	0	gi|502161606|ref|XP_004512223.1| PREDICTED: probable polyol transporter 3	GO:0055085 transmembrane transport	GO:0005886 plasma membrane | GO:0016021 integral to membrane	GO:0005351 sugar:hydrogen symporter activity
12.6806	5.91039	1.43747e-07	Psat3g044200.1	16.5336	32.631	30.7401	0.879381	0	0.304681	gi|828300798|ref|XP_012569402.1| PREDICTED: uncharacterized protein LOC101488954 isoform X1	-	GO:0005634 nucleus | GO:0005886 plasma membrane	-
5.77782	5.9084	0.000620961	Psat0s4675g0040.1	27.5561	22.5907	0	0.586254	0.453336	0	gi|122249721|sp|A0AT29.1|NLTP2_LENCU RecName: Full=Non-specific lipid-transfer protein 2; Short=LTP2; Contains: RecName: Full=Non-specific lipid-transfer protein 7; Short=LTP7; Flags: Precursor	GO:0009737 response to abscisic acid stimulus | GO:0006869 lipid transport | GO:0009414 response to water deprivation	GO:0048046 apoplast	GO:0008289 lipid binding
474.757	5.90689	1.722e-08	Psat1g003960.1	66.1345	10.0403	153.701	1.46563	0.906672	0.609362	gi|357515311|ref|XP_003627944.1| late nodulin	-	-	-
9.43599	5.90666	1.54386e-05	Psat3g005680.1	22.0448	30.121	30.7401	0	0.453336	0.914042	gi|357512413|ref|XP_003626495.1| GDSL-like lipase/acylhydrolase	GO:0042538 hyperosmotic salinity response | GO:0006629 lipid metabolic process | GO:0009751 response to salicylic acid stimulus | GO:0010226 response to lithium ion | GO:0010103 stomatal complex morphogenesis	GO:0005576 extracellular region	GO:0016788 hydrolase activity
6.81373	5.90113	0.00435579	Psat3g051880.1	16.5336	40.1613	0	0	0.906672	0.304681	gi|357477907|ref|XP_003609239.1| zinc finger protein	GO:0008152 metabolic process	-	GO:0008270 zinc ion binding | GO:0016874 ligase activity | GO:0003676 nucleic acid binding
1711.26	5.90077	4.292e-10	Psat5g118840.1	1906.88	918.689	12019.4	39.5721	139.627	68.2485	gi|674912928|emb|CDY20228.1| BnaC09g30110D	-	GO:0005840 ribosome | GO:0009507 chloroplast	-
25.8956	5.90025	5.50643e-05	Psat7g214360.1	104.713	117.974	0	1.46563	2.72002	0	gi|922368165|ref|XP_013456247.1| cyanogenic beta-glucosidase	883.424735	GO:0019760 glucosinolate metabolic process | GO:0005975 carbohydrate metabolic process | GO:0071472 cellular response to salt stress | GO:0051707 response to other organism | GO:0070417 cellular response to cold	GO:0009506 plasmodesma | GO:0016020 membrane
7.63034	5.8967	0.000853509	Psat0s48g0040.1	33.0673	2.51008	30.7401	0.586254	0	0.304681	gi|147815496|emb|CAN65992.1| hypothetical protein VITISV_042149	-	GO:0005739 mitochondrion	-
39.6768	5.89579	9.14733e-09	Psat6g195720.1	203.915	145.585	0	1.46563	3.62669	1.5234	gi|357443811|ref|XP_003592183.1| WRKY family transcription factor	GO:0009739 response to gibberellin stimulus | GO:0042742 defense response to bacterium | GO:0007263 nitric oxide mediated signal transduction | GO:0010200 response to chitin | GO:0010150 leaf senescence | GO:0045892 negative regulation of transcription	DNA-dependent	-
57.8531	5.89093	0.00446482	Psat6g116040.3	248.005	251.008	0	0	4.08002	4.57021	gi|502123247|ref|XP_004498046.1| PREDICTED: glycerol-3-phosphate dehydrogenase	GO:0009627 systemic acquired resistance | GO:0005975 carbohydrate metabolic process | GO:0046168 glycerol-3-phosphate catabolic process | GO:0055114 oxidation-reduction process	GO:0005829 cytosol | GO:0009331 glycerol-3-phosphate dehydrogenase complex	GO:0051287 NAD binding | GO:0004367 glycerol-3-phosphate dehydrogenase [NAD+] activity
5.93288	5.88582	0.000144737	Psat3g069760.1	22.0448	25.1008	0	0.586254	0.453336	0	gi|357509873|ref|XP_003625225.1| rhodanese/cell cycle control phosphatase superfamily protein	GO:0019684 photosynthesis	light reaction | GO:0010103 stomatal complex morphogenesis | GO:0019344 cysteine biosynthetic process	GO:0009535 chloroplast thylakoid membrane
77.8153	5.88581	1.81413e-12	Psat0ss2585g0040.1	308.628	281.129	61.4802	1.46563	3.17335	7.00766	gi|922364176|ref|XP_003610071.2| DUF630 family protein	GO:0006346 methylation-dependent chromatin silencing | GO:0016246 RNA interference | GO:0031048 chromatin silencing by small RNA | GO:0000911 cytokinesis by cell plate formation | GO:0051567 histone H3-K9 methylation | GO:0051225 spindle assembly | GO:0006306 DNA methylation | GO:0009909 regulation of flower development	GO:0005737 cytoplasm | GO:0005634 nucleus	GO:0003723 RNA binding
139.448	5.88495	1.41893e-11	Psat6g179960.5	600.722	484.445	0	6.74192	7.70671	4.87489	gi|922405121|ref|XP_013469444.1| hypothetical protein MTR_1g094180	-	-	-
94.873	5.88288	4.21825e-06	Psat0s3871g0080.1	319.65	471.895	30.7401	6.74192	3.62669	3.96085	gi|357476277|ref|XP_003608424.1| leguminosin group485 secreted peptide	-	-	-
15.5304	5.87875	0.0177755	Psat7g263560.2	88.1794	45.1814	0	2.34502	0	0	gi|357467737|ref|XP_003604153.1| hypothetical protein MTR_4g006030	-	-	-
473.813	5.87697	5.89492e-13	Psat5g235240.1	66.1345	25.1008	122.96	0.879381	1.36001	0.609362	-	-	-	-
73.9209	5.87507	6.05523e-06	Psat4g026200.1	358.229	261.048	30.7401	1.17251	1.36001	8.83574	gi|357478825|ref|XP_003609698.1| DUF581 family protein	-	GO:0005634 nucleus	-
18.372	5.86778	0.000493424	Psat5g218280.1	55.1121	75.3024	0	0.586254	0	1.82808	gi|922374620|ref|XP_003598424.2| sulfotransferase	GO:0009695 jasmonic acid biosynthetic process | GO:0009611 response to wounding | GO:0009867 jasmonic acid mediated signaling pathway	GO:0009507 chloroplast	GO:0080131 hydroxyjasmonate sulfotransferase activity
7.56981	5.85971	0.00478545	Psat3g090680.1	11.0224	5.02016	0	0.293127	0	0	gi|325301623|gb|ADZ05700.1| flowering locus T a2	-	-	-
7.56981	5.85971	0.00478545	Psat3g090680.2	11.0224	5.02016	0	0.293127	0	0	gi|325301623|gb|ADZ05700.1| flowering locus T a2	-	-	-
7.32318	5.85457	0.0177313	Psat0s6040g0040.1	11.0224	52.7117	0	0	1.36001	0	gi|922386178|ref|XP_003594628.2| evolutionarily carboxy-terminal region protein	-	-	-
21.6602	5.85022	1.06607e-06	Psat0s2746g0040.1	60.6233	120.484	0	1.75876	0.906672	0.914042	gi|502132816|ref|XP_004501542.1| PREDICTED: putative cyclin-A3-1 isoform X2	GO:0010389 regulation of G2/M transition of mitotic cell cycle | GO:0000079 regulation of cyclin-dependent protein kinase activity | GO:0051301 cell division	GO:0009536 plastid | GO:0005634 nucleus	GO:0019901 protein kinase binding
9.63381	5.84985	0.00218802	Psat2g146680.1	22.0448	60.2419	0	0	1.81334	0	gi|922334222|ref|XP_013445101.1| Serine/Threonine-kinase aurora-like protein	GO:0045893 positive regulation of transcription	DNA-dependent | GO:0000226 microtubule cytoskeleton organization | GO:0043988 histone H3-S28 phosphorylation | GO:0010252 auxin homeostasis | GO:0000911 cytokinesis by cell plate formation | GO:0051567 histone H3-K9 methylation | GO:0016579 protein deubiquitination | GO:0006342 chromatin silencing | GO:0010388 cullin deneddylation | GO:0009640 photomorphogenesis | GO:0009733 response to auxin sti…	GO:0005730 nucleolus | GO:0005819 spindle | GO:0000775 chromosome
4.40713	5.8487	0.00122009	Psat4g209320.1	22.0448	10.0403	0	0.293127	0.453336	0	gi|502155514|ref|XP_004510100.1| PREDICTED: vacuolar-sorting receptor 1-like	GO:0006623 protein targeting to vacuole | GO:0006896 Golgi to vacuole transport	GO:0009536 plastid | GO:0005768 endosome | GO:0016023 cytoplasmic membrane-bounded vesicle | GO:0005887 integral to plasma membrane | GO:0017119 Golgi transport complex | GO:0005802 trans-Golgi network | GO:0005773 vacuole | GO:0005783 endoplasmic reticulum | GO:0005634 nucleus	GO:0005509 calcium ion binding | GO:0009940 amino-terminal vacuolar sorting propeptide binding
17.2487	5.84629	3.95596e-08	Psat4g158560.1	93.6906	57.7318	0	0.586254	1.36001	1.21872	gi|922333402|ref|XP_013444692.1| metal transporter Nramp3 protein	GO:0006828 manganese ion transport | GO:0042742 defense response to bacterium | GO:0010039 response to iron ion | GO:2000379 positive regulation of reactive oxygen species metabolic process | GO:0006879 cellular iron ion homeostasis | GO:0010043 response to zinc ion | GO:0009624 response to nematode	GO:0009506 plasmodesma | GO:0016020 membrane | GO:0005794 Golgi apparatus	GO:0005215 transporter activity
7.02004	5.84266	0.0274742	Psat7g167280.1	49.6009	5.02016	0	0	0.453336	0.609362	gi|357474369|ref|XP_003607469.1| helix loop helix DNA-binding domain protein	GO:0050832 defense response to fungus	-	GO:0046983 protein dimerization activity | GO:0003677 DNA binding
53.5157	5.83595	3.69666e-11	Psat4g187320.1	165.336	203.316	61.4802	4.3969	2.72002	0.914042	-	-	-	-
234.102	5.83039	1.30371e-22	Psat4g186560.1	721.969	223.397	1075.9	9.96632	14.9601	9.4451	gi|357515823|ref|XP_003628200.1| pathogenesis-related protein bet V I family protein	GO:0009607 response to biotic stimulus | GO:0006952 defense response	-	-
9.32283	5.82691	0.0168375	Psat6g104800.1	27.5561	52.7117	0	0	0	1.5234	gi|828307119|ref|XP_012570436.1| PREDICTED: uncharacterized protein LOC101502133	GO:0007165 signal transduction | GO:0008152 metabolic process | GO:0032065 cortical protein anchoring	GO:0005739 mitochondrion | GO:0005938 cell cortex	GO:0017111 nucleoside-triphosphatase activity | GO:0008536 Ran GTPase binding | GO:0043531 ADP binding | GO:0008270 zinc ion binding | GO:0005543 phospholipid binding | GO:0003682 chromatin binding
50.6651	5.82402	0.00731931	Psat5g241840.3	176.359	248.498	0	4.98316	2.72002	0	gi|828292186|ref|XP_012567894.1| PREDICTED: serine/threonine-protein kinase nak1 isoform X1	GO:0006468 protein phosphorylation | GO:0009651 response to salt stress | GO:0009611 response to wounding | GO:0045727 positive regulation of translation | GO:0006972 hyperosmotic response | GO:0006486 protein glycosylation | GO:0009630 gravitropism	GO:0005819 spindle | GO:0005737 cytoplasm | GO:0005634 nucleus	GO:0004672 protein kinase activity | GO:0005524 ATP binding
17.2993	5.8239	0.0002242	Psat4g146360.1	33.0673	5.02016	92.2203	0.586254	1.36001	0	gi|646301259|gb|KDQ22410.1| hypothetical protein PLEOSDRAFT_1114577	-	-	-
7.95009	5.82353	0.0319186	Psat5g071400.2	0	7.53024	61.4802	0	0	0.914042	gi|502136649|ref|XP_004502770.1| PREDICTED: uncharacterized protein LOC101489967	-	-	-
8.13468	5.82318	0.0122031	Psat5g254760.1	0	5.02016	0	0	0	0	-	-	-	-
3.84634	5.81955	0.00548533	Psat5g200560.1	16.5336	15.0605	0	0.293127	0.453336	0	-	-	-	-
19.8825	5.81954	5.1797e-08	Psat7g151760.1	77.157	30.121	61.4802	1.17251	0	1.5234	gi|357447269|ref|XP_003593910.1| germin family protein	GO:0009651 response to salt stress	GO:0005576 extracellular region | GO:0005618 cell wall	GO:0045735 nutrient reservoir activity | GO:0030145 manganese ion binding
58.0991	5.8195	3.4331e-05	Psat2g065400.3	308.628	198.296	0	2.63814	4.98669	1.82808	gi|357490025|ref|XP_003615300.1| hypothetical protein MTR_5g066330	-	GO:0005886 plasma membrane	-
1174.52	5.81812	1.04764e-56	Psat4g003920.1	159.825	170.685	215.181	2.63814	2.26668	3.96085	gi|357452237|ref|XP_003596395.1| cysteine proteinase inhibitor	GO:0010951 negative regulation of endopeptidase activity	GO:0005618 cell wall	GO:0004869 cysteine-type endopeptidase inhibitor activity
641.002	5.81608	2.9367e-32	Psat0s2011g0040.1	2843.79	2023.12	707.022	26.9677	39.4402	34.4289	gi|295136997|ref|YP_003587544.1| NADH dehydrogenase subunit 2	GO:0006810 transport | GO:0042773 ATP synthesis coupled electron transport | GO:0019684 photosynthesis	light reaction	GO:0016021 integral to membrane | GO:0009535 chloroplast thylakoid membrane
30.5308	5.81553	0.0258497	Psat2g083720.3	192.892	72.7923	0	0	1.81334	3.04681	gi|502154667|ref|XP_004509778.1| PREDICTED: translation initiation factor IF-2	1515.368444	GO:0006413 translational initiation | GO:0006184 GTP catabolic process	GO:0005739 mitochondrion
32.3122	5.81395	6.65484e-06	Psat3g053640.3	110.224	160.645	0	1.17251	0	3.96085	gi|357510131|ref|XP_003625354.1| myb-like transcription factor family protein	GO:0071486 cellular response to high light intensity | GO:0007623 circadian rhythm | GO:0016036 cellular response to phosphate starvation | GO:0055063 sulfate ion homeostasis	GO:0005634 nucleus	GO:0003677 DNA binding | GO:0003682 chromatin binding
5.68846	5.81239	0.00499414	Psat2g027880.1	16.5336	2.51008	30.7401	0.293127	0	0.304681	gi|357493095|ref|XP_003616836.1| GDSL-like lipase/acylhydrolase	GO:0006629 lipid metabolic process	GO:0005576 extracellular region	GO:0016788 hydrolase activity
4.31877	5.80893	0.0215022	Psat2g039880.1	0	5.02016	0	0	0	0	gi|20138461|sp|Q9SAZ1.3|LGB4_PEA RecName: Full=Leghemoglobin Lb120-8	GO:0015671 oxygen transport | GO:0009399 nitrogen fixation | GO:0019432 triglyceride biosynthetic process | GO:0006631 fatty acid metabolic process	-	GO:0005344 oxygen transporter activity | GO:0005506 iron ion binding | GO:0020037 heme binding | GO:0019825 oxygen binding
121.663	5.80002	1.04805e-29	Psat2g097040.1	479.475	401.613	153.701	4.3969	10.4267	5.48425	gi|197294094|ref|YP_002149715.1| photosystem II protein D1	GO:0009772 photosynthetic electron transport in photosystem II | GO:0009635 response to herbicide	GO:0009523 photosystem II | GO:0042170 plastid membrane | GO:0016021 integral to membrane | GO:0009535 chloroplast thylakoid membrane	GO:0016491 oxidoreductase activity | GO:0045156 electron transporter
11.8008	5.79683	0.00355637	Psat7g018680.2	0	10.0403	92.2203	0.586254	0.453336	0.304681	gi|357487771|ref|XP_003614173.1| cytochrome P450 family 71 protein	GO:0009759 indole glucosinolate biosynthetic process | GO:0000162 tryptophan biosynthetic process | GO:0010114 response to red light | GO:0052544 defense response by callose deposition in cell wall | GO:0009625 response to insect | GO:0009684 indoleacetic acid biosynthetic process | GO:0009641 shade avoidance | GO:0055114 oxidation-reduction process | GO:0009682 induced systemic resistance	GO:0005783 endoplasmic reticulum | GO:0005886 plasma membrane | GO:0005739 mitochondrion	GO:0020037 heme binding | GO:0005506 iron ion binding | GO:0016709 oxidoreductase activity
3.79695	5.7915	0.0456352	Psat7g107560.1	0	5.02016	0	0	0	0	gi|502142455|ref|XP_004504966.1| PREDICTED: uncharacterized protein LOC101503226	-	GO:0016023 cytoplasmic membrane-bounded vesicle	-
55.1194	5.79002	1.12039e-09	Psat5g074920.2	259.027	200.806	0	1.75876	2.72002	4.57021	gi|357464047|ref|XP_003602305.1| MFS transporter	GO:0016132 brassinosteroid biosynthetic process | GO:0006084 acetyl-CoA metabolic process | GO:0016126 sterol biosynthetic process	GO:0005768 endosome | GO:0005774 vacuolar membrane | GO:0016023 cytoplasmic membrane-bounded vesicle | GO:0005802 trans-Golgi network | GO:0009507 chloroplast | GO:0005794 Golgi apparatus | GO:0005886 plasma membrane	-
3.47945	5.79	0.0305113	Psat0s3233g0080.1	27.5561	2.51008	0	0.293127	0	0.304681	gi|217074394|gb|ACJ85557.1| unknown	GO:0008152 metabolic process	GO:0005737 cytoplasm	GO:0010327 acetyl CoA:(Z)-3-hexen-1-ol acetyltransferase activity
3.27907	5.78516	0.0453664	Psat0s2215g0200.1	0	27.6109	0	0.293127	0	0.304681	gi|922401409|ref|XP_013467841.1| embryo defective 2016 protein	GO:0009793 embryo development ending in seed dormancy | GO:0009058 biosynthetic process	GO:0005634 nucleus	GO:0016779 nucleotidyltransferase activity
5.39265	5.78451	0.00269339	Psat6g091360.1	22.0448	25.1008	0	0	0.453336	0.609362	gi|357446437|ref|XP_003593496.1| LisH and RanBPM domain protein	-	-	-
5.35625	5.77539	0.0036954	Psat6g163240.1	16.5336	30.121	0	0	0.453336	0.609362	gi|149728070|gb|ABR28345.1| MYB transcription factor MYB112	GO:0045893 positive regulation of transcription	DNA-dependent | GO:0009733 response to auxin stimulus | GO:0009751 response to salicylic acid stimulus | GO:0009753 response to jasmonic acid stimulus | GO:0009739 response to gibberellin stimulus | GO:0009651 response to salt stress | GO:0009723 response to ethylene stimulus | GO:0010200 response to chitin | GO:0010018 far-red light signaling pathway | GO:0046686 response to cadmium ion	-
76.876	5.77345	6.70277e-11	Psat4g089200.2	292.094	368.982	0	2.93127	7.25337	3.04681	gi|502152926|ref|XP_004509156.1| PREDICTED: uncharacterized protein LOC101507859	-	GO:0009536 plastid	-
81.4213	5.77329	6.28344e-05	Psat2g122960.3	16.5336	7.53024	30.7401	0.293127	0.453336	0	gi|922395867|ref|XP_003590631.2| Nodule Cysteine-Rich (NCR) secreted peptide	-	-	-
4.36856	5.77134	0.0183262	Psat6g023560.1	27.5561	10.0403	0	0	0.906672	0	gi|502125167|ref|XP_004498825.1| PREDICTED: histidine kinase 5	GO:0048364 root development | GO:0090333 regulation of stomatal closure | GO:0071732 cellular response to nitric oxide | GO:0071219 cellular response to molecule of bacterial origin | GO:0023014 signal transduction via phosphorylation event | GO:0070301 cellular response to hydrogen peroxide | GO:0009788 negative regulation of abscisic acid mediated signaling pathway | GO:0010105 negative regulat…	GO:0005773 vacuole | GO:0005886 plasma membrane	GO:0000155 two-component sensor activity | GO:0000156 two-component response regulator activity | GO:0005524 ATP binding
13.9675	5.77023	0.0122338	Psat7g020960.3	38.5785	82.8326	0	2.34502	0	0	gi|922330227|ref|XP_003630601.2| tRNA pseudouridine synthase	GO:0001522 pseudouridine synthesis | GO:0006730 one-carbon metabolic process | GO:0008033 tRNA processing	GO:0005634 nucleus	GO:0009982 pseudouridine synthase activity | GO:0003723 RNA binding
140.423	5.76379	7.38303e-09	Psat4g193920.3	677.879	549.707	0	8.79381	7.25337	7.31234	gi|502158017|ref|XP_004510996.1| PREDICTED: SUMO-activating enzyme subunit 2	GO:0016925 protein sumoylation | GO:0009793 embryo development ending in seed dormancy	GO:0005829 cytosol | GO:0009506 plasmodesma | GO:0005634 nucleus	GO:0019948 SUMO activating enzyme activity | GO:0005524 ATP binding | GO:0005515 protein binding
15.5112	5.75013	5.65695e-06	Psat7g190320.1	44.0897	30.121	61.4802	0	0.453336	1.82808	gi|351728056|ref|NP_001236158.1| uncharacterized protein LOC100306003	GO:0042742 defense response to bacterium | GO:0050832 defense response to fungus	GO:0016023 cytoplasmic membrane-bounded vesicle | GO:0005886 plasma membrane | GO:0009507 chloroplast | GO:0005829 cytosol	-
63.597	5.74257	8.6706e-29	Psat5g235320.1	231.471	140.564	184.441	3.81065	2.26668	3.96085	gi|922386666|ref|XP_003596274.2| brassinazole-resistant 1 protein	GO:0048316 seed development | GO:0048481 ovule development | GO:0009742 brassinosteroid mediated signaling pathway | GO:0045892 negative regulation of transcription	DNA-dependent	GO:0005829 cytosol | GO:0005634 nucleus
12.0595	5.7398	0.00484369	Psat7g003800.1	66.1345	40.1613	0	0.879381	1.36001	0	gi|357521465|ref|XP_003631021.1| hypothetical protein MTR_8g106210	-	GO:0009536 plastid	-
7.76436	5.73754	0.0329883	Psat6g112800.1	0	12.5504	0	0	0	0.304681	gi|123562|sp|P19244.1|HSP41_PEA RecName: Full=22.7 kDa class IV heat shock protein; Flags: Precursor	-	-	-
[truncated: 5,239 more rows]
